# Supplementary material for: The Transcription Factor Nfatc2 Regulates β-Cell Proliferation and Genes Associated with Type 2 Diabetes in Mouse and Human Islets
Source: PLoS Genet. 2016 Dec 9;12(12):e1006466. doi: 10.1371/journal.pgen.1006466 (PMC5147809; doi:10.1371/journal.pgen.1006466)
Supplement: S1 Table — Separate tabs list: Tab 1, ~300 entries in the GWAS catalog for genomic loci associated with the disease/trait “Type 2 diabetes”; Tab 2, distinct genomic loci and their associated P-values; and Tab 3, candidate human genes reported for the loci, with accompanying mouse homologues obtained from http://www.informatics.jax.org. (XLSX) [file pgen.1006466.s010.xlsx]

## Sheet: All T2D associated entries
Date Added to Catalog	PUBMEDID	First Author	Date	Journal	Link	Study	Disease/Trait	Initial Sample Description	Replication Sample Description	Region	Chr_id	Chr_pos	Reported Gene(s)	Mapped_gene	Upstream_gene_id	Downstream_gene_id	Snp_gene_ids	Upstream_gene_distance	Downstream_gene_distance	Strongest SNP-Risk Allele	SNPs	Merged	Snp_id_current	Context	Intergenic	Risk Allele Frequency	p-Value	Pvalue_mlog	p-Value (text)	OR or beta	95% CI (text)	Platform [SNPs passing QC]	CNV
2014-10-23	24509480	Mahajan A	2014-02-09	Nat Genet	http://www.ncbi.nlm.nih.gov/pubmed/24509480	Genome-wide trans-ancestry meta-analysis provides insight into the genetic architecture of type 2 diabetes susceptibility.	Type 2 diabetes	12,171 European ancestry cases, 56,862 European ancestry controls, 6,952 East Asian ancestry cases, 11,865 East Asian ancestry controls, 5,561 South Asian ancestry cases, 14,458 South Asian ancestry controls, 1,804 Mexican ancestry cases, 779 Mexican ancestry controls	21,491 European ancestry cases, 55,647 European ancestry controls	4q31.3	4	152599323	TMEM154	RPS3AP18 - RPS14P6	391706	646737		46.94	14.5	rs6813195-C	rs6813195	0	6813195	Intergenic	1	NR	4e-14	13.3979		1.08	[1.06-1.10]	Affymetrix & Illumina [2.5 million] (Imputed)	N
2014-10-23	24509480	Mahajan A	2014-02-09	Nat Genet	http://www.ncbi.nlm.nih.gov/pubmed/24509480	Genome-wide trans-ancestry meta-analysis provides insight into the genetic architecture of type 2 diabetes susceptibility.	Type 2 diabetes	12,171 European ancestry cases, 56,862 European ancestry controls, 6,952 East Asian ancestry cases, 11,865 East Asian ancestry controls, 5,561 South Asian ancestry cases, 14,458 South Asian ancestry controls, 1,804 Mexican ancestry cases, 779 Mexican ancestry controls	21,491 European ancestry cases, 55,647 European ancestry controls	6p24.3	6	7258384	SSR1,RREB1	RREB1 - SSR1	6239	6745		6.4	22.67	rs9502570-A	rs9502570	0	9502570	Intergenic	1	NR	1e-09	9		1.06	[1.04-1.08]	Affymetrix & Illumina [2.5 million] (Imputed)	N
2014-10-23	24509480	Mahajan A	2014-02-09	Nat Genet	http://www.ncbi.nlm.nih.gov/pubmed/24509480	Genome-wide trans-ancestry meta-analysis provides insight into the genetic architecture of type 2 diabetes susceptibility.	Type 2 diabetes	12,171 European ancestry cases, 56,862 European ancestry controls, 6,952 East Asian ancestry cases, 11,865 East Asian ancestry controls, 5,561 South Asian ancestry cases, 14,458 South Asian ancestry controls, 1,804 Mexican ancestry cases, 779 Mexican ancestry controls	21,491 European ancestry cases, 55,647 European ancestry controls	1p32.3	1	50444313	FAF1	FAF1			11124			rs17106184-G	rs17106184	0	17106184	intron	0	NR	4e-09	8.39794		1.1	[1.07-1.14]	Affymetrix & Illumina [2.5 million] (Imputed)	N
2014-10-23	24509480	Mahajan A	2014-02-09	Nat Genet	http://www.ncbi.nlm.nih.gov/pubmed/24509480	Genome-wide trans-ancestry meta-analysis provides insight into the genetic architecture of type 2 diabetes susceptibility.	Type 2 diabetes	12,171 European ancestry cases, 56,862 European ancestry controls, 6,952 East Asian ancestry cases, 11,865 East Asian ancestry controls, 5,561 South Asian ancestry cases, 14,458 South Asian ancestry controls, 1,804 Mexican ancestry cases, 779 Mexican ancestry controls	21,491 European ancestry cases, 55,647 European ancestry controls	6p21.33	6	31168937	POU5F1,TCF19	POU5F1			5460			rs3132524-G	rs3132524	0	3132524	intron	0	NR	4e-09	8.39794		1.07	[1.04-1.09]	Affymetrix & Illumina [2.5 million] (Imputed)	N
2014-10-23	24509480	Mahajan A	2014-02-09	Nat Genet	http://www.ncbi.nlm.nih.gov/pubmed/24509480	Genome-wide trans-ancestry meta-analysis provides insight into the genetic architecture of type 2 diabetes susceptibility.	Type 2 diabetes	12,171 European ancestry cases, 56,862 European ancestry controls, 6,952 East Asian ancestry cases, 11,865 East Asian ancestry controls, 5,561 South Asian ancestry cases, 14,458 South Asian ancestry controls, 1,804 Mexican ancestry cases, 779 Mexican ancestry controls	21,491 European ancestry cases, 55,647 European ancestry controls	3q27.3	3	188022735	LPP	BCL6 - LPP-AS2	604	339929		277.01	128.47	rs6808574-C	rs6808574	0	6808574	Intergenic	1	NR	6e-09	8.22185		1.07	[1.04-1.09]	Affymetrix & Illumina [2.5 million] (Imputed)	N
2014-10-23	24509480	Mahajan A	2014-02-09	Nat Genet	http://www.ncbi.nlm.nih.gov/pubmed/24509480	Genome-wide trans-ancestry meta-analysis provides insight into the genetic architecture of type 2 diabetes susceptibility.	Type 2 diabetes	12,171 European ancestry cases, 56,862 European ancestry controls, 6,952 East Asian ancestry cases, 11,865 East Asian ancestry controls, 5,561 South Asian ancestry cases, 14,458 South Asian ancestry controls, 1,804 Mexican ancestry cases, 779 Mexican ancestry controls	21,491 European ancestry cases, 55,647 European ancestry controls	5q11.2	5	53975590	ARL15	ARL15			54622			rs702634-A	rs702634	0	702634	intron	0	NR	7e-09	8.1549		1.06	[1.04-1.09]	Affymetrix & Illumina [2.5 million] (Imputed)	N
2014-10-23	24509480	Mahajan A	2014-02-09	Nat Genet	http://www.ncbi.nlm.nih.gov/pubmed/24509480	Genome-wide trans-ancestry meta-analysis provides insight into the genetic architecture of type 2 diabetes susceptibility.	Type 2 diabetes	12,171 European ancestry cases, 56,862 European ancestry controls, 6,952 East Asian ancestry cases, 11,865 East Asian ancestry controls, 5,561 South Asian ancestry cases, 14,458 South Asian ancestry controls, 1,804 Mexican ancestry cases, 779 Mexican ancestry controls	21,491 European ancestry cases, 55,647 European ancestry controls	12q24.31	12	123156306	MPHOSPH9	MPHOSPH9			10198			rs1727313-C	rs1727313	0	1727313	ncRNA	0	NR	1e-08	8		1.06	[1.04-1.08]	Affymetrix & Illumina [2.5 million] (Imputed)	N
2014-10-23	24509480	Mahajan A	2014-02-09	Nat Genet	http://www.ncbi.nlm.nih.gov/pubmed/24509480	Genome-wide trans-ancestry meta-analysis provides insight into the genetic architecture of type 2 diabetes susceptibility.	Type 2 diabetes	12,171 European ancestry cases, 56,862 European ancestry controls, 6,952 East Asian ancestry cases, 11,865 East Asian ancestry controls, 5,561 South Asian ancestry cases, 14,458 South Asian ancestry controls, 1,804 Mexican ancestry cases, 779 Mexican ancestry controls	21,491 European ancestry cases, 55,647 European ancestry controls	10q26.13	10	122432914	PLEKHA1	MIR3941 - ARMS2	100500866	387715		15.85	21.75	rs10510110-C	rs10510110	0	10510110	Intergenic	1	NR	1e-07	7		1.05	[1.03-1.07]	Affymetrix & Illumina [2.5 million] (Imputed)	N
2014-10-23	24509480	Mahajan A	2014-02-09	Nat Genet	http://www.ncbi.nlm.nih.gov/pubmed/24509480	Genome-wide trans-ancestry meta-analysis provides insight into the genetic architecture of type 2 diabetes susceptibility.	Type 2 diabetes	12,171 European ancestry cases, 56,862 European ancestry controls, 6,952 East Asian ancestry cases, 11,865 East Asian ancestry controls, 5,561 South Asian ancestry cases, 14,458 South Asian ancestry controls, 1,804 Mexican ancestry cases, 779 Mexican ancestry controls	21,491 European ancestry cases, 55,647 European ancestry controls	8q24.21	8	128555832	TMEM75	LINC01263 - LINC00977	101927774	728724		127.92	660.64	rs1561927-C	rs1561927	0	1561927	Intergenic	1	NR	1e-07	7		1.06	[1.04-1.09]	Affymetrix & Illumina [2.5 million] (Imputed)	N
2014-10-23	24509480	Mahajan A	2014-02-09	Nat Genet	http://www.ncbi.nlm.nih.gov/pubmed/24509480	Genome-wide trans-ancestry meta-analysis provides insight into the genetic architecture of type 2 diabetes susceptibility.	Type 2 diabetes	12,171 European ancestry cases, 56,862 European ancestry controls, 6,952 East Asian ancestry cases, 11,865 East Asian ancestry controls, 5,561 South Asian ancestry cases, 14,458 South Asian ancestry controls, 1,804 Mexican ancestry cases, 779 Mexican ancestry controls	21,491 European ancestry cases, 55,647 European ancestry controls	2p25.3	2	646674	TMEM18	FAM150B - TMEM18	285016	129787		357.81	21.3	rs10190052-C	rs10190052	0	10190052	Intergenic	1	NR	2e-07	6.69897		1.07	[1.04-1.10]	Affymetrix & Illumina [2.5 million] (Imputed)	N
2014-10-23	24509480	Mahajan A	2014-02-09	Nat Genet	http://www.ncbi.nlm.nih.gov/pubmed/24509480	Genome-wide trans-ancestry meta-analysis provides insight into the genetic architecture of type 2 diabetes susceptibility.	Type 2 diabetes	12,171 European ancestry cases, 56,862 European ancestry controls, 6,952 East Asian ancestry cases, 11,865 East Asian ancestry controls, 5,561 South Asian ancestry cases, 14,458 South Asian ancestry controls, 1,804 Mexican ancestry cases, 779 Mexican ancestry controls	21,491 European ancestry cases, 55,647 European ancestry controls	13q12.13	13	26207391	RNF6	RNF6			6049			rs10507349-G	rs10507349	0	10507349	intron	0	NR	2e-07	6.69897		1.06	[1.04-1.08]	Affymetrix & Illumina [2.5 million] (Imputed)	N
2014-10-23	24509480	Mahajan A	2014-02-09	Nat Genet	http://www.ncbi.nlm.nih.gov/pubmed/24509480	Genome-wide trans-ancestry meta-analysis provides insight into the genetic architecture of type 2 diabetes susceptibility.	Type 2 diabetes	12,171 European ancestry cases, 56,862 European ancestry controls, 6,952 East Asian ancestry cases, 11,865 East Asian ancestry controls, 5,561 South Asian ancestry cases, 14,458 South Asian ancestry controls, 1,804 Mexican ancestry cases, 779 Mexican ancestry controls	21,491 European ancestry cases, 55,647 European ancestry controls	6p21.1	6	43844025	VEGFA	TRNAI25			100189401			rs9472138-T	rs9472138	0	9472138		0	NR	2e-07	6.69897		1.06	[1.04-1.08]	Affymetrix & Illumina [2.5 million] (Imputed)	N
2014-10-23	24509480	Mahajan A	2014-02-09	Nat Genet	http://www.ncbi.nlm.nih.gov/pubmed/24509480	Genome-wide trans-ancestry meta-analysis provides insight into the genetic architecture of type 2 diabetes susceptibility.	Type 2 diabetes	12,171 European ancestry cases, 56,862 European ancestry controls, 6,952 East Asian ancestry cases, 11,865 East Asian ancestry controls, 5,561 South Asian ancestry cases, 14,458 South Asian ancestry controls, 1,804 Mexican ancestry cases, 779 Mexican ancestry controls	21,491 European ancestry cases, 55,647 European ancestry controls	7p21.2	7	13861106	ETV1	RBMX2P4 - RPL26P21	100862677	646161		938.19	10.68	rs7795991-G	rs7795991	0	7795991	Intergenic	1	NR	7e-07	6.1549		1.05	[1.03-1.07]	Affymetrix & Illumina [2.5 million] (Imputed)	N
2014-10-23	24509480	Mahajan A	2014-02-09	Nat Genet	http://www.ncbi.nlm.nih.gov/pubmed/24509480	Genome-wide trans-ancestry meta-analysis provides insight into the genetic architecture of type 2 diabetes susceptibility.	Type 2 diabetes	12,171 European ancestry cases, 56,862 European ancestry controls, 6,952 East Asian ancestry cases, 11,865 East Asian ancestry controls, 5,561 South Asian ancestry cases, 14,458 South Asian ancestry controls, 1,804 Mexican ancestry cases, 779 Mexican ancestry controls	21,491 European ancestry cases, 55,647 European ancestry controls	5q31.1	5	134904545	PCBD2	PCBD2			84105			rs319598-C	rs319598	0	319598	nearGene-5	0	NR	2e-06	5.69897		1.05	[1.03-1.07]	Affymetrix & Illumina [2.5 million] (Imputed)	N
2014-10-23	24509480	Mahajan A	2014-02-09	Nat Genet	http://www.ncbi.nlm.nih.gov/pubmed/24509480	Genome-wide trans-ancestry meta-analysis provides insight into the genetic architecture of type 2 diabetes susceptibility.	Type 2 diabetes	12,171 European ancestry cases, 56,862 European ancestry controls, 6,952 East Asian ancestry cases, 11,865 East Asian ancestry controls, 5,561 South Asian ancestry cases, 14,458 South Asian ancestry controls, 1,804 Mexican ancestry cases, 779 Mexican ancestry controls	21,491 European ancestry cases, 55,647 European ancestry controls	1q41	1	219575476	LYPLAL1	RIMKLBP2 - ZC3H11B	100422371	643136		374.78	32.45	rs2820446-C	rs2820446	0	2820446	Intergenic	1	NR	2e-06	5.69897		1.05	[1.03-1.07]	Affymetrix & Illumina [2.5 million] (Imputed)	N
2014-10-23	24509480	Mahajan A	2014-02-09	Nat Genet	http://www.ncbi.nlm.nih.gov/pubmed/24509480	Genome-wide trans-ancestry meta-analysis provides insight into the genetic architecture of type 2 diabetes susceptibility.	Type 2 diabetes	12,171 European ancestry cases, 56,862 European ancestry controls, 6,952 East Asian ancestry cases, 11,865 East Asian ancestry controls, 5,561 South Asian ancestry cases, 14,458 South Asian ancestry controls, 1,804 Mexican ancestry cases, 779 Mexican ancestry controls	21,491 European ancestry cases, 55,647 European ancestry controls	6q22.32	6	126643364	C6orf173	YAP1P3 - PRELID1P1	100419883	728666		14.71	0.28	rs4273712-G	rs4273712	0	4273712	Intergenic	1	NR	3e-06	5.52288		1.05	[1.03-1.07]	Affymetrix & Illumina [2.5 million] (Imputed)	N
2014-10-23	24509480	Mahajan A	2014-02-09	Nat Genet	http://www.ncbi.nlm.nih.gov/pubmed/24509480	Genome-wide trans-ancestry meta-analysis provides insight into the genetic architecture of type 2 diabetes susceptibility.	Type 2 diabetes	12,171 European ancestry cases, 56,862 European ancestry controls, 6,952 East Asian ancestry cases, 11,865 East Asian ancestry controls, 5,561 South Asian ancestry cases, 14,458 South Asian ancestry controls, 1,804 Mexican ancestry cases, 779 Mexican ancestry controls	21,491 European ancestry cases, 55,647 European ancestry controls	10q22.1	10	69692529	C10orf35	C10orf35 - RPL5P26	219738	100271206		58.93	86.36	rs2812533-C	rs2812533	0	2812533	Intergenic	1	NR	5e-06	5.30103		1.07	[1.04-1.09]	Affymetrix & Illumina [2.5 million] (Imputed)	N
2014-10-23	24509480	Mahajan A	2014-02-09	Nat Genet	http://www.ncbi.nlm.nih.gov/pubmed/24509480	Genome-wide trans-ancestry meta-analysis provides insight into the genetic architecture of type 2 diabetes susceptibility.	Type 2 diabetes	12,171 European ancestry cases, 56,862 European ancestry controls, 6,952 East Asian ancestry cases, 11,865 East Asian ancestry controls, 5,561 South Asian ancestry cases, 14,458 South Asian ancestry controls, 1,804 Mexican ancestry cases, 779 Mexican ancestry controls	21,491 European ancestry cases, 55,647 European ancestry controls	6q23.3	6	136970143	IL20RA	SLC35D3 - RPL35AP3	340146	387074		44.5	3.79	rs6937795-A	rs6937795	0	6937795	Intergenic	1	NR	7e-06	5.1549		1.04	[1.02-1.06]	Affymetrix & Illumina [2.5 million] (Imputed)	N
2014-10-23	24509480	Mahajan A	2014-02-09	Nat Genet	http://www.ncbi.nlm.nih.gov/pubmed/24509480	Genome-wide trans-ancestry meta-analysis provides insight into the genetic architecture of type 2 diabetes susceptibility.	Type 2 diabetes	12,171 European ancestry cases, 56,862 European ancestry controls, 6,952 East Asian ancestry cases, 11,865 East Asian ancestry controls, 5,561 South Asian ancestry cases, 14,458 South Asian ancestry controls, 1,804 Mexican ancestry cases, 779 Mexican ancestry controls	21,491 European ancestry cases, 55,647 European ancestry controls	7p14.3	7	30674820	CRHR2	CRHR2			1395			rs2284219-T	rs2284219	0	2284219	intron	0	NR	8e-06	5.09691		1.05	[1.03-1.08]	Affymetrix & Illumina [2.5 million] (Imputed)	N
2014-10-23	24509480	Mahajan A	2014-02-09	Nat Genet	http://www.ncbi.nlm.nih.gov/pubmed/24509480	Genome-wide trans-ancestry meta-analysis provides insight into the genetic architecture of type 2 diabetes susceptibility.	Type 2 diabetes	12,171 European ancestry cases, 56,862 European ancestry controls, 6,952 East Asian ancestry cases, 11,865 East Asian ancestry controls, 5,561 South Asian ancestry cases, 14,458 South Asian ancestry controls, 1,804 Mexican ancestry cases, 779 Mexican ancestry controls	21,491 European ancestry cases, 55,647 European ancestry controls	10q23.31	10	88008827	PTEN	RPL11P3 - MED6P1	100271271	100128990		62.75	39.32	rs10788575-A	rs10788575	0	10788575	Intergenic	1	NR	9e-06	5.04576		1.06	[1.03-1.08]	Affymetrix & Illumina [2.5 million] (Imputed)	N
2014-10-23	24509480	Mahajan A	2014-02-09	Nat Genet	http://www.ncbi.nlm.nih.gov/pubmed/24509480	Genome-wide trans-ancestry meta-analysis provides insight into the genetic architecture of type 2 diabetes susceptibility.	Type 2 diabetes	12,171 European ancestry cases, 56,862 European ancestry controls, 6,952 East Asian ancestry cases, 11,865 East Asian ancestry controls, 5,561 South Asian ancestry cases, 14,458 South Asian ancestry controls, 1,804 Mexican ancestry cases, 779 Mexican ancestry controls	21,491 European ancestry cases, 55,647 European ancestry controls	10q25.2	10	112998590	TCF7L2	TCF7L2			6934			rs7903146-T	rs7903146	0	7903146	intron	0	0.3	8e-75	74.0969		1.4	[1.35-1.46]	Affymetrix & Illumina [2.5 million] (Imputed)	N
2014-10-23	24509480	Mahajan A	2014-02-09	Nat Genet	http://www.ncbi.nlm.nih.gov/pubmed/24509480	Genome-wide trans-ancestry meta-analysis provides insight into the genetic architecture of type 2 diabetes susceptibility.	Type 2 diabetes	12,171 European ancestry cases, 56,862 European ancestry controls, 6,952 East Asian ancestry cases, 11,865 East Asian ancestry controls, 5,561 South Asian ancestry cases, 14,458 South Asian ancestry controls, 1,804 Mexican ancestry cases, 779 Mexican ancestry controls	21,491 European ancestry cases, 55,647 European ancestry controls	6p22.3	6	20679478	CDKAL1	CDKAL1			54901			rs7756992-G	rs7756992	0	7756992	intron	0	0.26	2e-26	25.699		1.2	[1.16-1.25]	Affymetrix & Illumina [2.5 million] (Imputed)	N
2014-10-23	24509480	Mahajan A	2014-02-09	Nat Genet	http://www.ncbi.nlm.nih.gov/pubmed/24509480	Genome-wide trans-ancestry meta-analysis provides insight into the genetic architecture of type 2 diabetes susceptibility.	Type 2 diabetes	12,171 European ancestry cases, 56,862 European ancestry controls, 6,952 East Asian ancestry cases, 11,865 East Asian ancestry controls, 5,561 South Asian ancestry cases, 14,458 South Asian ancestry controls, 1,804 Mexican ancestry cases, 779 Mexican ancestry controls	21,491 European ancestry cases, 55,647 European ancestry controls	2q24.3	2	164645339	GRB14	EIF3EP3 - COBLL1	100462836	22837		71.32	34.85	rs3923113-A	rs3923113	0	3923113	Intergenic	1	0.61	2e-06	5.69897		1.04	[1.00-1.09]	Affymetrix & Illumina [2.5 million] (Imputed)	N
2014-10-23	24509480	Mahajan A	2014-02-09	Nat Genet	http://www.ncbi.nlm.nih.gov/pubmed/24509480	Genome-wide trans-ancestry meta-analysis provides insight into the genetic architecture of type 2 diabetes susceptibility.	Type 2 diabetes	12,171 European ancestry cases, 56,862 European ancestry controls, 6,952 East Asian ancestry cases, 11,865 East Asian ancestry controls, 5,561 South Asian ancestry cases, 14,458 South Asian ancestry controls, 1,804 Mexican ancestry cases, 779 Mexican ancestry controls	21,491 European ancestry cases, 55,647 European ancestry controls	9q21.31	9	79290675	TLE4	KRT18P24 - CHCHD2P9	340460	645345		252.93	100.59	rs17791513-A	rs17791513	0	17791513	Intergenic	1	0.93	3e-08	7.52288		1.21	[1.13-1.31]	Affymetrix & Illumina [2.5 million] (Imputed)	N
2014-10-23	24509480	Mahajan A	2014-02-09	Nat Genet	http://www.ncbi.nlm.nih.gov/pubmed/24509480	Genome-wide trans-ancestry meta-analysis provides insight into the genetic architecture of type 2 diabetes susceptibility.	Type 2 diabetes	12,171 European ancestry cases, 56,862 European ancestry controls, 6,952 East Asian ancestry cases, 11,865 East Asian ancestry controls, 5,561 South Asian ancestry cases, 14,458 South Asian ancestry controls, 1,804 Mexican ancestry cases, 779 Mexican ancestry controls	21,491 European ancestry cases, 55,647 European ancestry controls	10q23.33	10	92703125	HHEX,IDE	HHEX - EXOC6	3087	54536		7.47	123.71	rs1111875-C	rs1111875	0	1111875	Intergenic	1	0.58	3e-19	18.5229		1.15	[1.11-1.19]	Affymetrix & Illumina [2.5 million] (Imputed)	N
2014-10-23	24509480	Mahajan A	2014-02-09	Nat Genet	http://www.ncbi.nlm.nih.gov/pubmed/24509480	Genome-wide trans-ancestry meta-analysis provides insight into the genetic architecture of type 2 diabetes susceptibility.	Type 2 diabetes	12,171 European ancestry cases, 56,862 European ancestry controls, 6,952 East Asian ancestry cases, 11,865 East Asian ancestry controls, 5,561 South Asian ancestry cases, 14,458 South Asian ancestry controls, 1,804 Mexican ancestry cases, 779 Mexican ancestry controls	21,491 European ancestry cases, 55,647 European ancestry controls	10p13	10	12265895	CDC123	CDC123 - CAMK1D	8872	57118		15.31	83.62	rs11257655-T	rs11257655	0	11257655	Intergenic	1	0.23	3e-09	8.52288		1.06	[1.01-1.11]	Affymetrix & Illumina [2.5 million] (Imputed)	N
2014-10-23	24509480	Mahajan A	2014-02-09	Nat Genet	http://www.ncbi.nlm.nih.gov/pubmed/24509480	Genome-wide trans-ancestry meta-analysis provides insight into the genetic architecture of type 2 diabetes susceptibility.	Type 2 diabetes	12,171 European ancestry cases, 56,862 European ancestry controls, 6,952 East Asian ancestry cases, 11,865 East Asian ancestry controls, 5,561 South Asian ancestry cases, 14,458 South Asian ancestry controls, 1,804 Mexican ancestry cases, 779 Mexican ancestry controls	21,491 European ancestry cases, 55,647 European ancestry controls	11q13.4	11	72722053	ARAP1,CENTD2	ARAP1			116985			rs1552224-A	rs1552224	0	1552224	intron	0	0.83	1e-07	7		1.13	[1.08-1.19]	Affymetrix & Illumina [2.5 million] (Imputed)	N
2014-10-23	24509480	Mahajan A	2014-02-09	Nat Genet	http://www.ncbi.nlm.nih.gov/pubmed/24509480	Genome-wide trans-ancestry meta-analysis provides insight into the genetic architecture of type 2 diabetes susceptibility.	Type 2 diabetes	12,171 European ancestry cases, 56,862 European ancestry controls, 6,952 East Asian ancestry cases, 11,865 East Asian ancestry controls, 5,561 South Asian ancestry cases, 14,458 South Asian ancestry controls, 1,804 Mexican ancestry cases, 779 Mexican ancestry controls	21,491 European ancestry cases, 55,647 European ancestry controls	11p15.4	11	2825839	KCNQ1	KCNQ1			3784			rs163184-G	rs163184	0	163184	intron	0	0.5	2e-14	13.699		1.09	[1.04-1.13]	Affymetrix & Illumina [2.5 million] (Imputed)	N
2014-10-23	24509480	Mahajan A	2014-02-09	Nat Genet	http://www.ncbi.nlm.nih.gov/pubmed/24509480	Genome-wide trans-ancestry meta-analysis provides insight into the genetic architecture of type 2 diabetes susceptibility.	Type 2 diabetes	12,171 European ancestry cases, 56,862 European ancestry controls, 6,952 East Asian ancestry cases, 11,865 East Asian ancestry controls, 5,561 South Asian ancestry cases, 14,458 South Asian ancestry controls, 1,804 Mexican ancestry cases, 779 Mexican ancestry controls	21,491 European ancestry cases, 55,647 European ancestry controls	7p15.1	7	28156794	JAZF1	JAZF1			221895			rs849135-G	rs849135	0	849135	intron	0	0.52	2e-09	8.69897		1.12	[1.08-1.17]	Affymetrix & Illumina [2.5 million] (Imputed)	N
2014-10-23	24509480	Mahajan A	2014-02-09	Nat Genet	http://www.ncbi.nlm.nih.gov/pubmed/24509480	Genome-wide trans-ancestry meta-analysis provides insight into the genetic architecture of type 2 diabetes susceptibility.	Type 2 diabetes	12,171 European ancestry cases, 56,862 European ancestry controls, 6,952 East Asian ancestry cases, 11,865 East Asian ancestry controls, 5,561 South Asian ancestry cases, 14,458 South Asian ancestry controls, 1,804 Mexican ancestry cases, 779 Mexican ancestry controls	21,491 European ancestry cases, 55,647 European ancestry controls	11p15.1	11	17387083	KCNJ11	KCNJ11			3767			rs5215-C	rs5215	0	5215	missense	0	0.38	3e-11	10.5229		1.08	[1.04-1.12]	Affymetrix & Illumina [2.5 million] (Imputed)	N
2014-10-23	24509480	Mahajan A	2014-02-09	Nat Genet	http://www.ncbi.nlm.nih.gov/pubmed/24509480	Genome-wide trans-ancestry meta-analysis provides insight into the genetic architecture of type 2 diabetes susceptibility.	Type 2 diabetes	12,171 European ancestry cases, 56,862 European ancestry controls, 6,952 East Asian ancestry cases, 11,865 East Asian ancestry controls, 5,561 South Asian ancestry cases, 14,458 South Asian ancestry controls, 1,804 Mexican ancestry cases, 779 Mexican ancestry controls	21,491 European ancestry cases, 55,647 European ancestry controls	7p21.2	7	14858657	DGKB	DGKB			1607			rs17168486-T	rs17168486	0	17168486	intron	0	0.19	3e-07	6.52288		1.13	[1.07-1.19]	Affymetrix & Illumina [2.5 million] (Imputed)	N
2014-10-23	24509480	Mahajan A	2014-02-09	Nat Genet	http://www.ncbi.nlm.nih.gov/pubmed/24509480	Genome-wide trans-ancestry meta-analysis provides insight into the genetic architecture of type 2 diabetes susceptibility.	Type 2 diabetes	12,171 European ancestry cases, 56,862 European ancestry controls, 6,952 East Asian ancestry cases, 11,865 East Asian ancestry controls, 5,561 South Asian ancestry cases, 14,458 South Asian ancestry controls, 1,804 Mexican ancestry cases, 779 Mexican ancestry controls	21,491 European ancestry cases, 55,647 European ancestry controls	6p21.2	6	39316274	KCNK16	KCNK16;KCNK17			83795;89822			rs1535500-T	rs1535500	0	1535500	missense;nearGene-5	0	0.59	8e-06	5.09691		1.13	[1.08-1.19]	Affymetrix & Illumina [2.5 million] (Imputed)	N
2014-10-23	24509480	Mahajan A	2014-02-09	Nat Genet	http://www.ncbi.nlm.nih.gov/pubmed/24509480	Genome-wide trans-ancestry meta-analysis provides insight into the genetic architecture of type 2 diabetes susceptibility.	Type 2 diabetes	12,171 European ancestry cases, 56,862 European ancestry controls, 6,952 East Asian ancestry cases, 11,865 East Asian ancestry controls, 5,561 South Asian ancestry cases, 14,458 South Asian ancestry controls, 1,804 Mexican ancestry cases, 779 Mexican ancestry controls	21,491 European ancestry cases, 55,647 European ancestry controls	3q27.3	3	186948673	ST64GAL1	ST6GAL1			6480			rs16861329-C	rs16861329	0	16861329	intron	0	0.85	9e-06	5.04576		1.03	[0.96-1.10]	Affymetrix & Illumina [2.5 million] (Imputed)	N
2014-10-23	24509480	Mahajan A	2014-02-09	Nat Genet	http://www.ncbi.nlm.nih.gov/pubmed/24509480	Genome-wide trans-ancestry meta-analysis provides insight into the genetic architecture of type 2 diabetes susceptibility.	Type 2 diabetes	12,171 European ancestry cases, 56,862 European ancestry controls, 6,952 East Asian ancestry cases, 11,865 East Asian ancestry controls, 5,561 South Asian ancestry cases, 14,458 South Asian ancestry controls, 1,804 Mexican ancestry cases, 779 Mexican ancestry controls	21,491 European ancestry cases, 55,647 European ancestry controls	11q14.3	11	92975544	MTNR1B	MTNR1B			4544			rs10830963-G	rs10830963	0	10830963	intron	0	0.27	2e-07	6.69897		1.11	[1.06-1.16]	Affymetrix & Illumina [2.5 million] (Imputed)	N
2014-10-23	24509480	Mahajan A	2014-02-09	Nat Genet	http://www.ncbi.nlm.nih.gov/pubmed/24509480	Genome-wide trans-ancestry meta-analysis provides insight into the genetic architecture of type 2 diabetes susceptibility.	Type 2 diabetes	12,171 European ancestry cases, 56,862 European ancestry controls, 6,952 East Asian ancestry cases, 11,865 East Asian ancestry controls, 5,561 South Asian ancestry cases, 14,458 South Asian ancestry controls, 1,804 Mexican ancestry cases, 779 Mexican ancestry controls	21,491 European ancestry cases, 55,647 European ancestry controls	1q32.3	1	213981376	PROX1	PROX1-AS1			100505832			rs2075423-G	rs2075423	0	2075423	intron	0	0.66	2e-06	5.69897		1.08	[1.04-1.12]	Affymetrix & Illumina [2.5 million] (Imputed)	N
2014-10-23	24509480	Mahajan A	2014-02-09	Nat Genet	http://www.ncbi.nlm.nih.gov/pubmed/24509480	Genome-wide trans-ancestry meta-analysis provides insight into the genetic architecture of type 2 diabetes susceptibility.	Type 2 diabetes	12,171 European ancestry cases, 56,862 European ancestry controls, 6,952 East Asian ancestry cases, 11,865 East Asian ancestry controls, 5,561 South Asian ancestry cases, 14,458 South Asian ancestry controls, 1,804 Mexican ancestry cases, 779 Mexican ancestry controls	21,491 European ancestry cases, 55,647 European ancestry controls	20q13.12	20	44360627	HNF4A	HNF4A			3172			rs4812829-A	rs4812829	0	4812829	intron	0	0.16	5e-08	7.30103		1.07	[1.01-1.12]	Affymetrix & Illumina [2.5 million] (Imputed)	N
2014-10-23	24509480	Mahajan A	2014-02-09	Nat Genet	http://www.ncbi.nlm.nih.gov/pubmed/24509480	Genome-wide trans-ancestry meta-analysis provides insight into the genetic architecture of type 2 diabetes susceptibility.	Type 2 diabetes	12,171 European ancestry cases, 56,862 European ancestry controls, 6,952 East Asian ancestry cases, 11,865 East Asian ancestry controls, 5,561 South Asian ancestry cases, 14,458 South Asian ancestry controls, 1,804 Mexican ancestry cases, 779 Mexican ancestry controls	21,491 European ancestry cases, 55,647 European ancestry controls	19q13.32	19	45655255	GIPR	C19orf83 - GIPR	100287177	2696		12.42	12.99	rs8108269-G	rs8108269	0	8108269	Intergenic	1	0.3	5e-06	5.30103		1.06	[1.02-1.11]	Affymetrix & Illumina [2.5 million] (Imputed)	N
2014-10-23	24509480	Mahajan A	2014-02-09	Nat Genet	http://www.ncbi.nlm.nih.gov/pubmed/24509480	Genome-wide trans-ancestry meta-analysis provides insight into the genetic architecture of type 2 diabetes susceptibility.	Type 2 diabetes	12,171 European ancestry cases, 56,862 European ancestry controls, 6,952 East Asian ancestry cases, 11,865 East Asian ancestry controls, 5,561 South Asian ancestry cases, 14,458 South Asian ancestry controls, 1,804 Mexican ancestry cases, 779 Mexican ancestry controls	21,491 European ancestry cases, 55,647 European ancestry controls	12q14.3	12	65818538	HMGA2	RPSAP52			204010			rs2261181-T	rs2261181	0	2261181	intron	0	0.09	4e-08	7.39794		1.16	[1.10-1.23]	Affymetrix & Illumina [2.5 million] (Imputed)	N
2014-10-23	24509480	Mahajan A	2014-02-09	Nat Genet	http://www.ncbi.nlm.nih.gov/pubmed/24509480	Genome-wide trans-ancestry meta-analysis provides insight into the genetic architecture of type 2 diabetes susceptibility.	Type 2 diabetes	12,171 European ancestry cases, 56,862 European ancestry controls, 6,952 East Asian ancestry cases, 11,865 East Asian ancestry controls, 5,561 South Asian ancestry cases, 14,458 South Asian ancestry controls, 1,804 Mexican ancestry cases, 779 Mexican ancestry controls	21,491 European ancestry cases, 55,647 European ancestry controls	13q31.1	13	80143021	SPRY2	LINC01080 - SPRY2	101515984	10253		116.36	192.96	rs1359790-G	rs1359790	0	1359790	Intergenic	1	0.73	6e-06	5.22185		1.1	[1.05-1.14]	Affymetrix & Illumina [2.5 million] (Imputed)	N
2014-10-23	24509480	Mahajan A	2014-02-09	Nat Genet	http://www.ncbi.nlm.nih.gov/pubmed/24509480	Genome-wide trans-ancestry meta-analysis provides insight into the genetic architecture of type 2 diabetes susceptibility.	Type 2 diabetes	12,171 European ancestry cases, 56,862 European ancestry controls, 6,952 East Asian ancestry cases, 11,865 East Asian ancestry controls, 5,561 South Asian ancestry cases, 14,458 South Asian ancestry controls, 1,804 Mexican ancestry cases, 779 Mexican ancestry controls	21,491 European ancestry cases, 55,647 European ancestry controls	15q26.1	15	89831025	AP3S2	AP3S2;C15orf38-AP3S2			10239;100526783			rs2028299-C	rs2028299	0	2028299	ncRNA;UTR-3	0	0.29	5e-07	6.30103		1.04	[1.00-1.09]	Affymetrix & Illumina [2.5 million] (Imputed)	N
2014-10-23	24509480	Mahajan A	2014-02-09	Nat Genet	http://www.ncbi.nlm.nih.gov/pubmed/24509480	Genome-wide trans-ancestry meta-analysis provides insight into the genetic architecture of type 2 diabetes susceptibility.	Type 2 diabetes	12,171 European ancestry cases, 56,862 European ancestry controls, 6,952 East Asian ancestry cases, 11,865 East Asian ancestry controls, 5,561 South Asian ancestry cases, 14,458 South Asian ancestry controls, 1,804 Mexican ancestry cases, 779 Mexican ancestry controls	21,491 European ancestry cases, 55,647 European ancestry controls	16q12.2	16	53785257	FTO	FTO			79068			rs9936385-C	rs9936385	0	9936385	intron	0	0.39	1e-12	12		1.13	[1.09-1.18]	Affymetrix & Illumina [2.5 million] (Imputed)	N
2014-10-23	24509480	Mahajan A	2014-02-09	Nat Genet	http://www.ncbi.nlm.nih.gov/pubmed/24509480	Genome-wide trans-ancestry meta-analysis provides insight into the genetic architecture of type 2 diabetes susceptibility.	Type 2 diabetes	12,171 European ancestry cases, 56,862 European ancestry controls, 6,952 East Asian ancestry cases, 11,865 East Asian ancestry controls, 5,561 South Asian ancestry cases, 14,458 South Asian ancestry controls, 1,804 Mexican ancestry cases, 779 Mexican ancestry controls	21,491 European ancestry cases, 55,647 European ancestry controls	9p24.2	9	4287466	GLIS3	GLIS3			169792			rs7041847-A	rs7041847	0	7041847	intron	0	0.5	5e-06	5.30103		1.05	[1.01-1.09]	Affymetrix & Illumina [2.5 million] (Imputed)	N
2014-10-23	24509480	Mahajan A	2014-02-09	Nat Genet	http://www.ncbi.nlm.nih.gov/pubmed/24509480	Genome-wide trans-ancestry meta-analysis provides insight into the genetic architecture of type 2 diabetes susceptibility.	Type 2 diabetes	12,171 European ancestry cases, 56,862 European ancestry controls, 6,952 East Asian ancestry cases, 11,865 East Asian ancestry controls, 5,561 South Asian ancestry cases, 14,458 South Asian ancestry controls, 1,804 Mexican ancestry cases, 779 Mexican ancestry controls	21,491 European ancestry cases, 55,647 European ancestry controls	3q27.2	3	185793899	IGF2BP2	IGF2BP2			10644			rs4402960-T	rs4402960	0	4402960	intron	0	0.31	1e-17	17		1.13	[1.09-1.17]	Affymetrix & Illumina [2.5 million] (Imputed)	N
2014-10-23	24509480	Mahajan A	2014-02-09	Nat Genet	http://www.ncbi.nlm.nih.gov/pubmed/24509480	Genome-wide trans-ancestry meta-analysis provides insight into the genetic architecture of type 2 diabetes susceptibility.	Type 2 diabetes	12,171 European ancestry cases, 56,862 European ancestry controls, 6,952 East Asian ancestry cases, 11,865 East Asian ancestry controls, 5,561 South Asian ancestry cases, 14,458 South Asian ancestry controls, 1,804 Mexican ancestry cases, 779 Mexican ancestry controls	21,491 European ancestry cases, 55,647 European ancestry controls	3p25.2	3	12351626	PPARG	PPARG			5468			rs1801282-C	rs1801282	0	1801282	missense	0	0.88	6e-10	9.22185		1.16	[1.10-1.23]	Affymetrix & Illumina [2.5 million] (Imputed)	N
2014-10-23	24509480	Mahajan A	2014-02-09	Nat Genet	http://www.ncbi.nlm.nih.gov/pubmed/24509480	Genome-wide trans-ancestry meta-analysis provides insight into the genetic architecture of type 2 diabetes susceptibility.	Type 2 diabetes	12,171 European ancestry cases, 56,862 European ancestry controls, 6,952 East Asian ancestry cases, 11,865 East Asian ancestry controls, 5,561 South Asian ancestry cases, 14,458 South Asian ancestry controls, 1,804 Mexican ancestry cases, 779 Mexican ancestry controls	21,491 European ancestry cases, 55,647 European ancestry controls	17q12	17	37738049	HNF1B	HNF1B			6928			rs4430796-G	rs4430796	0	4430796	intron	0	0.53	9e-10	9.04576		1.13	[1.07-1.09]	Affymetrix & Illumina [2.5 million] (Imputed)	N
2014-10-23	24509480	Mahajan A	2014-02-09	Nat Genet	http://www.ncbi.nlm.nih.gov/pubmed/24509480	Genome-wide trans-ancestry meta-analysis provides insight into the genetic architecture of type 2 diabetes susceptibility.	Type 2 diabetes	12,171 European ancestry cases, 56,862 European ancestry controls, 6,952 East Asian ancestry cases, 11,865 East Asian ancestry controls, 5,561 South Asian ancestry cases, 14,458 South Asian ancestry controls, 1,804 Mexican ancestry cases, 779 Mexican ancestry controls	21,491 European ancestry cases, 55,647 European ancestry controls	15q26.1	15	91000846	PRC1	VPS33B			26276			rs12899811-G	rs12899811	0	12899811	intron	0	0.3	6e-07	6.22185		1.09	[1.04-1.13]	Affymetrix & Illumina [2.5 million] (Imputed)	N
2014-10-23	24509480	Mahajan A	2014-02-09	Nat Genet	http://www.ncbi.nlm.nih.gov/pubmed/24509480	Genome-wide trans-ancestry meta-analysis provides insight into the genetic architecture of type 2 diabetes susceptibility.	Type 2 diabetes	12,171 European ancestry cases, 56,862 European ancestry controls, 6,952 East Asian ancestry cases, 11,865 East Asian ancestry controls, 5,561 South Asian ancestry cases, 14,458 South Asian ancestry controls, 1,804 Mexican ancestry cases, 779 Mexican ancestry controls	21,491 European ancestry cases, 55,647 European ancestry controls	9p21.3	9	22134095	CDKN2A,CDKN2B	UBA52P6 - DMRTA1	100130239	63951		121.56	312.75	rs10811661-T	rs10811661	0	10811661	Intergenic	1	0.82	1e-27	27		1.18	[1.13-1.24]	Affymetrix & Illumina [2.5 million] (Imputed)	N
2014-10-23	24509480	Mahajan A	2014-02-09	Nat Genet	http://www.ncbi.nlm.nih.gov/pubmed/24509480	Genome-wide trans-ancestry meta-analysis provides insight into the genetic architecture of type 2 diabetes susceptibility.	Type 2 diabetes	12,171 European ancestry cases, 56,862 European ancestry controls, 6,952 East Asian ancestry cases, 11,865 East Asian ancestry controls, 5,561 South Asian ancestry cases, 14,458 South Asian ancestry controls, 1,804 Mexican ancestry cases, 779 Mexican ancestry controls	21,491 European ancestry cases, 55,647 European ancestry controls	12q24.31	12	120989098	HNF1A	HNF1A			6927			rs12427353-G	rs12427353	0	12427353	intron	0	0.77	4e-06	5.39794		1.12	[1.07-1.18]	Affymetrix & Illumina [2.5 million] (Imputed)	N
2014-10-23	24509480	Mahajan A	2014-02-09	Nat Genet	http://www.ncbi.nlm.nih.gov/pubmed/24509480	Genome-wide trans-ancestry meta-analysis provides insight into the genetic architecture of type 2 diabetes susceptibility.	Type 2 diabetes	12,171 European ancestry cases, 56,862 European ancestry controls, 6,952 East Asian ancestry cases, 11,865 East Asian ancestry controls, 5,561 South Asian ancestry cases, 14,458 South Asian ancestry controls, 1,804 Mexican ancestry cases, 779 Mexican ancestry controls	21,491 European ancestry cases, 55,647 European ancestry controls	8p11.21	8	41661730	ANK1	ANK1;MIR486			286;619554			rs516946-C	rs516946	0	516946	intron;nearGene-5	0	0.77	2e-07	6.69897		1.1	[1.06-1.15]	Affymetrix & Illumina [2.5 million] (Imputed)	N
2014-10-23	24509480	Mahajan A	2014-02-09	Nat Genet	http://www.ncbi.nlm.nih.gov/pubmed/24509480	Genome-wide trans-ancestry meta-analysis provides insight into the genetic architecture of type 2 diabetes susceptibility.	Type 2 diabetes	12,171 European ancestry cases, 56,862 European ancestry controls, 6,952 East Asian ancestry cases, 11,865 East Asian ancestry controls, 5,561 South Asian ancestry cases, 14,458 South Asian ancestry controls, 1,804 Mexican ancestry cases, 779 Mexican ancestry controls	21,491 European ancestry cases, 55,647 European ancestry controls	12p11.22	12	27812217	KLHDC5	KLHL42 - PTHLH	57542	5744		9.18	145.87	rs10842994-C	rs10842994	0	10842994	Intergenic	1	0.8	8e-06	5.09691		1.09	[1.04-1.13]	Affymetrix & Illumina [2.5 million] (Imputed)	N
2014-10-23	24509480	Mahajan A	2014-02-09	Nat Genet	http://www.ncbi.nlm.nih.gov/pubmed/24509480	Genome-wide trans-ancestry meta-analysis provides insight into the genetic architecture of type 2 diabetes susceptibility.	Type 2 diabetes	12,171 European ancestry cases, 56,862 European ancestry controls, 6,952 East Asian ancestry cases, 11,865 East Asian ancestry controls, 5,561 South Asian ancestry cases, 14,458 South Asian ancestry controls, 1,804 Mexican ancestry cases, 779 Mexican ancestry controls	21,491 European ancestry cases, 55,647 European ancestry controls	8q22.1	8	94925274	TP53INP1	CCNE2 - TP53INP1	9134	94241		30.02	0.7	rs7845219-T	rs7845219	0	7845219	Intergenic	1	0.53	6e-08	7.22185		1.08	[1.04-1.12]	Affymetrix & Illumina [2.5 million] (Imputed)	N
2014-10-23	24509480	Mahajan A	2014-02-09	Nat Genet	http://www.ncbi.nlm.nih.gov/pubmed/24509480	Genome-wide trans-ancestry meta-analysis provides insight into the genetic architecture of type 2 diabetes susceptibility.	Type 2 diabetes	12,171 European ancestry cases, 56,862 European ancestry controls, 6,952 East Asian ancestry cases, 11,865 East Asian ancestry controls, 5,561 South Asian ancestry cases, 14,458 South Asian ancestry controls, 1,804 Mexican ancestry cases, 779 Mexican ancestry controls	21,491 European ancestry cases, 55,647 European ancestry controls	15q22.2	15	62099409	C2CD4A	NPM1P47 - C2CD4B	100129972	388125		16.1	64.13	rs7163757-C	rs7163757	0	7163757	Intergenic	1	0.56	4e-06	5.39794		1.06	[1.02-1.11]	Affymetrix & Illumina [2.5 million] (Imputed)	N
2014-10-23	24509480	Mahajan A	2014-02-09	Nat Genet	http://www.ncbi.nlm.nih.gov/pubmed/24509480	Genome-wide trans-ancestry meta-analysis provides insight into the genetic architecture of type 2 diabetes susceptibility.	Type 2 diabetes	12,171 European ancestry cases, 56,862 European ancestry controls, 6,952 East Asian ancestry cases, 11,865 East Asian ancestry controls, 5,561 South Asian ancestry cases, 14,458 South Asian ancestry controls, 1,804 Mexican ancestry cases, 779 Mexican ancestry controls	21,491 European ancestry cases, 55,647 European ancestry controls	2p16.1	2	60341610	BCL11A	RNA5SP94 - MIR4432	100873327	100616473		646.74	45.75	rs243088-T	rs243088	0	243088	Intergenic	1	0.46	3e-06	5.52288		1.09	[1.04-1.13]	Affymetrix & Illumina [2.5 million] (Imputed)	N
2014-10-23	24509480	Mahajan A	2014-02-09	Nat Genet	http://www.ncbi.nlm.nih.gov/pubmed/24509480	Genome-wide trans-ancestry meta-analysis provides insight into the genetic architecture of type 2 diabetes susceptibility.	Type 2 diabetes	12,171 European ancestry cases, 56,862 European ancestry controls, 6,952 East Asian ancestry cases, 11,865 East Asian ancestry controls, 5,561 South Asian ancestry cases, 14,458 South Asian ancestry controls, 1,804 Mexican ancestry cases, 779 Mexican ancestry controls	21,491 European ancestry cases, 55,647 European ancestry controls	8q24.11	8	117172786	SLC30A8	SLC30A8			169026			rs3802177-G	rs3802177	0	3802177	UTR-3	0	0.7	2e-18	17.699		1.16	[1.11-1.22]	Affymetrix & Illumina [2.5 million] (Imputed)	N
2014-10-23	24509480	Mahajan A	2014-02-09	Nat Genet	http://www.ncbi.nlm.nih.gov/pubmed/24509480	Genome-wide trans-ancestry meta-analysis provides insight into the genetic architecture of type 2 diabetes susceptibility.	Type 2 diabetes	12,171 European ancestry cases, 56,862 European ancestry controls, 6,952 East Asian ancestry cases, 11,865 East Asian ancestry controls, 5,561 South Asian ancestry cases, 14,458 South Asian ancestry controls, 1,804 Mexican ancestry cases, 779 Mexican ancestry controls	21,491 European ancestry cases, 55,647 European ancestry controls	4p16.1	4	6288259	WFS1	WFS1			7466			rs4458523-G	rs4458523	0	4458523	intron	0	0.59	2e-09	8.69897		1.09	[1.06-1.13]	Affymetrix & Illumina [2.5 million] (Imputed)	N
2014-10-23	24509480	Mahajan A	2014-02-09	Nat Genet	http://www.ncbi.nlm.nih.gov/pubmed/24509480	Genome-wide trans-ancestry meta-analysis provides insight into the genetic architecture of type 2 diabetes susceptibility.	Type 2 diabetes	12,171 European ancestry cases, 56,862 European ancestry controls, 6,952 East Asian ancestry cases, 11,865 East Asian ancestry controls, 5,561 South Asian ancestry cases, 14,458 South Asian ancestry controls, 1,804 Mexican ancestry cases, 779 Mexican ancestry controls	21,491 European ancestry cases, 55,647 European ancestry controls	9q21.32	9	81694033	TLE1	LOC101927502			101927502			rs2796441-G	rs2796441	0	2796441	intron	0	0.63	2e-06	5.69897		1.07	[1.03-1.12]	Affymetrix & Illumina [2.5 million] (Imputed)	N
2014-10-23	24509480	Mahajan A	2014-02-09	Nat Genet	http://www.ncbi.nlm.nih.gov/pubmed/24509480	Genome-wide trans-ancestry meta-analysis provides insight into the genetic architecture of type 2 diabetes susceptibility.	Type 2 diabetes	12,171 European ancestry cases, 56,862 European ancestry controls, 6,952 East Asian ancestry cases, 11,865 East Asian ancestry controls, 5,561 South Asian ancestry cases, 14,458 South Asian ancestry controls, 1,804 Mexican ancestry cases, 779 Mexican ancestry controls	21,491 European ancestry cases, 55,647 European ancestry controls	2q36.3	2	226228869	IRS1	NYAP2 - MIR5702	57624	100847053		574.85	429.84	rs2943640-C	rs2943640	0	2943640	Intergenic	1	0.63	7e-09	8.1549		1.09	[1.05-1.13]	Affymetrix & Illumina [2.5 million] (Imputed)	N
2014-10-23	24509480	Mahajan A	2014-02-09	Nat Genet	http://www.ncbi.nlm.nih.gov/pubmed/24509480	Genome-wide trans-ancestry meta-analysis provides insight into the genetic architecture of type 2 diabetes susceptibility.	Type 2 diabetes	12,171 European ancestry cases, 56,862 European ancestry controls, 6,952 East Asian ancestry cases, 11,865 East Asian ancestry controls, 5,561 South Asian ancestry cases, 14,458 South Asian ancestry controls, 1,804 Mexican ancestry cases, 779 Mexican ancestry controls	21,491 European ancestry cases, 55,647 European ancestry controls	3p24.3	3	23294959	UBE2E2	UBE2E2			7325			rs7612463-C	rs7612463	0	7612463	intron	0	0.87	7e-09	8.1549		1.1	[1.04-1.16]	Affymetrix & Illumina [2.5 million] (Imputed)	N
2014-10-23	24509480	Mahajan A	2014-02-09	Nat Genet	http://www.ncbi.nlm.nih.gov/pubmed/24509480	Genome-wide trans-ancestry meta-analysis provides insight into the genetic architecture of type 2 diabetes susceptibility.	Type 2 diabetes	12,171 European ancestry cases, 56,862 European ancestry controls, 6,952 East Asian ancestry cases, 11,865 East Asian ancestry controls, 5,561 South Asian ancestry cases, 14,458 South Asian ancestry controls, 1,804 Mexican ancestry cases, 779 Mexican ancestry controls	21,491 European ancestry cases, 55,647 European ancestry controls	15q24.3	15	77454848	HMG20A	HMG20A			10363			rs7178572-G	rs7178572	0	7178572	intron	0	0.7	2e-11	10.699		1.08	[1.04-1.13]	Affymetrix & Illumina [2.5 million] (Imputed)	N
2014-10-23	24509480	Mahajan A	2014-02-09	Nat Genet	http://www.ncbi.nlm.nih.gov/pubmed/24509480	Genome-wide trans-ancestry meta-analysis provides insight into the genetic architecture of type 2 diabetes susceptibility.	Type 2 diabetes	12,171 European ancestry cases, 56,862 European ancestry controls, 6,952 East Asian ancestry cases, 11,865 East Asian ancestry controls, 5,561 South Asian ancestry cases, 14,458 South Asian ancestry controls, 1,804 Mexican ancestry cases, 779 Mexican ancestry controls	21,491 European ancestry cases, 55,647 European ancestry controls	10q22.3	10	79182874	ZMIZ1	ZMIZ1			57178			rs12571751-A	rs12571751	0	12571751	intron	0	0.51	2e-10	9.69897		1.09	[1.06-1.13]	Affymetrix & Illumina [2.5 million] (Imputed)	N
2014-10-23	24509480	Mahajan A	2014-02-09	Nat Genet	http://www.ncbi.nlm.nih.gov/pubmed/24509480	Genome-wide trans-ancestry meta-analysis provides insight into the genetic architecture of type 2 diabetes susceptibility.	Type 2 diabetes	12,171 European ancestry cases, 56,862 European ancestry controls, 6,952 East Asian ancestry cases, 11,865 East Asian ancestry controls, 5,561 South Asian ancestry cases, 14,458 South Asian ancestry controls, 1,804 Mexican ancestry cases, 779 Mexican ancestry controls	21,491 European ancestry cases, 55,647 European ancestry controls	3q21.1	3	123363551	ADCY5	ADCY5			111			rs11717195-T	rs11717195	0	11717195	intron	0	0.78	2e-08	7.69897		1.09	[1.05-1.14]	Affymetrix & Illumina [2.5 million] (Imputed)	N
2014-10-23	24509480	Mahajan A	2014-02-09	Nat Genet	http://www.ncbi.nlm.nih.gov/pubmed/24509480	Genome-wide trans-ancestry meta-analysis provides insight into the genetic architecture of type 2 diabetes susceptibility.	Type 2 diabetes	12,171 European ancestry cases, 56,862 European ancestry controls, 6,952 East Asian ancestry cases, 11,865 East Asian ancestry controls, 5,561 South Asian ancestry cases, 14,458 South Asian ancestry controls, 1,804 Mexican ancestry cases, 779 Mexican ancestry controls	21,491 European ancestry cases, 55,647 European ancestry controls	18q21.32	18	60217517	MC4R	RPS3AP49 - MC4R	400652	4160		67.11	153.81	rs12970134-A	rs12970134	0	12970134	Intergenic	1	0.27	3e-08	7.52288		1.08	[1.03-1.12]	Affymetrix & Illumina [2.5 million] (Imputed)	N
2014-08-02	24390345	Williams AL	2013-12-25	Nature	http://www.ncbi.nlm.nih.gov/pubmed/24390345	Sequence variants in SLC16A11 are a common risk factor for type 2 diabetes in Mexico.	Type 2 diabetes	3,848 Mexican and other Latin American ancestry cases, 4,366 Mexican and other Latin American ancestry controls	896 Mexican American cases, 832 Mexican American controls, 2,768 East Asian ancestry cases, 2,880 East Asian ancestry controls, 1,082 South Asian ancestry cases, 1,105 South Asian ancestry controls, 1,874 European ancestry cases, 1,333 European ancestry controls, 2,127 African American cases, 2,103 African American controls, 698 Native Hawaiian ancestry cases, 579 Native Hawaiian ancestry control…	17p13.1	17	7041768	SLC16A11, SLC16A13	SLC16A11			162515			rs75493593-?	rs75493593	0	75493593	missense	0	NR	5e-15	14.301		1.25	[1.18-1.32]	Illumina [9.2 million] (Imputed)	N
2014-08-02	24390345	Williams AL	2013-12-25	Nature	http://www.ncbi.nlm.nih.gov/pubmed/24390345	Sequence variants in SLC16A11 are a common risk factor for type 2 diabetes in Mexico.	Type 2 diabetes	3,848 Mexican and other Latin American ancestry cases, 4,366 Mexican and other Latin American ancestry controls	896 Mexican American cases, 832 Mexican American controls, 2,768 East Asian ancestry cases, 2,880 East Asian ancestry controls, 1,082 South Asian ancestry cases, 1,105 South Asian ancestry controls, 1,874 European ancestry cases, 1,333 European ancestry controls, 2,127 African American cases, 2,103 African American controls, 698 Native Hawaiian ancestry cases, 579 Native Hawaiian ancestry control…	9p21.1	9	28772702	LINGO2	LINGO2			158038			rs824248-T	rs824248	0	824248	intron	0	NR	8e-06	5.09691		1.18	[1.10-1.26]	Illumina [9.2 million] (Imputed)	N
2014-08-02	24390345	Williams AL	2013-12-25	Nature	http://www.ncbi.nlm.nih.gov/pubmed/24390345	Sequence variants in SLC16A11 are a common risk factor for type 2 diabetes in Mexico.	Type 2 diabetes	3,848 Mexican and other Latin American ancestry cases, 4,366 Mexican and other Latin American ancestry controls	896 Mexican American cases, 832 Mexican American controls, 2,768 East Asian ancestry cases, 2,880 East Asian ancestry controls, 1,082 South Asian ancestry cases, 1,105 South Asian ancestry controls, 1,874 European ancestry cases, 1,333 European ancestry controls, 2,127 African American cases, 2,103 African American controls, 698 Native Hawaiian ancestry cases, 579 Native Hawaiian ancestry control…	10q25.2	10	112998590	TCF7L2	TCF7L2			6934			rs7903146-T	rs7903146	0	7903146	intron	0	NR	1e-14	14		1.37	[1.27-1.48]	Illumina [9.2 million] (Imputed)	N
2014-08-02	24390345	Williams AL	2013-12-25	Nature	http://www.ncbi.nlm.nih.gov/pubmed/24390345	Sequence variants in SLC16A11 are a common risk factor for type 2 diabetes in Mexico.	Type 2 diabetes	3,848 Mexican and other Latin American ancestry cases, 4,366 Mexican and other Latin American ancestry controls	896 Mexican American cases, 832 Mexican American controls, 2,768 East Asian ancestry cases, 2,880 East Asian ancestry controls, 1,082 South Asian ancestry cases, 1,105 South Asian ancestry controls, 1,874 European ancestry cases, 1,333 European ancestry controls, 2,127 African American cases, 2,103 African American controls, 698 Native Hawaiian ancestry cases, 579 Native Hawaiian ancestry control…	11p15.4	11	2837316	KCNQ1	KCNQ1			3784			rs2237897-C	rs2237897	0	2237897	intron	0	NR	9e-15	14.0458		1.31	[1.22-1.41]	Illumina [9.2 million] (Imputed)	N
2014-05-01	24101674	Hanson RL	2013-10-07	Diabetes	http://www.ncbi.nlm.nih.gov/pubmed/24101674	A genome-wide association study in American Indians implicates DNER as a susceptibility locus for type 2 diabetes.	Type 2 diabetes	278 American Indian ancestry young-onset cases, 129 American Indian ancestry cases, and 424 American Indian ancestry controls from 514 sibships	1,273 American Indian ancestry cases, 1,635 American Indian ancestry controls, 793 cases, 3,133 controls	2q36.3	2	229657682	DNER	DNER			92737			rs1861612-T	rs1861612	0	1861612	intron	0	0.64	7e-08	7.1549		1.29	[NR]	Affymetrix [453,654]	N
2014-05-01	24101674	Hanson RL	2013-10-07	Diabetes	http://www.ncbi.nlm.nih.gov/pubmed/24101674	A genome-wide association study in American Indians implicates DNER as a susceptibility locus for type 2 diabetes.	Type 2 diabetes	278 American Indian ancestry young-onset cases, 129 American Indian ancestry cases, and 424 American Indian ancestry controls from 514 sibships	1,273 American Indian ancestry cases, 1,635 American Indian ancestry controls, 793 cases, 3,133 controls	11p15.4	11	2810311	KCNQ1	KCNQ1			3784			rs8181588-A	rs8181588	0	8181588	intron	0	0.48	5e-09	8.30103		1.3	[NR]	Affymetrix [453,654]	N
2014-03-11	23945395	Hara K	2013-08-14	Hum Mol Genet	http://www.ncbi.nlm.nih.gov/pubmed/23945395	Genome-wide association study identifies three novel loci for type 2 diabetes.	Type 2 diabetes	5,976 Japanese ancestry cases, 20,829 Japanese ancestry controls	24,416 East Asian ancestry cases, 13,985 East Asian ancestry controls	7q32.1	7	128222749	MIR129, LEP	LOC101928423			101928423			rs791595-A	rs791595	0	791595	intron	0	0.08	3e-13	12.5229		1.17	[1.12-1.22]	Illumina [6,209,637] (Imputed)	N
2014-03-11	23945395	Hara K	2013-08-14	Hum Mol Genet	http://www.ncbi.nlm.nih.gov/pubmed/23945395	Genome-wide association study identifies three novel loci for type 2 diabetes.	Type 2 diabetes	5,976 Japanese ancestry cases, 20,829 Japanese ancestry controls	24,416 East Asian ancestry cases, 13,985 East Asian ancestry controls	9q34.3	9	136357696	GPSM1	GPSM1			26086			rs11787792-A	rs11787792	0	11787792	intron	0	0.874	2e-10	9.69897		1.15	[1.10-1.20]	Illumina [6,209,637] (Imputed)	N
2014-03-11	23945395	Hara K	2013-08-14	Hum Mol Genet	http://www.ncbi.nlm.nih.gov/pubmed/23945395	Genome-wide association study identifies three novel loci for type 2 diabetes.	Type 2 diabetes	5,976 Japanese ancestry cases, 20,829 Japanese ancestry controls	24,416 East Asian ancestry cases, 13,985 East Asian ancestry controls	17p13.1	17	7037074	SLC16A13	SLC16A13			201232			rs312457-G	rs312457	0	312457	intron	0	0.078	8e-13	12.0969		1.2	[1.14-1.26]	Illumina [6,209,637] (Imputed)	N
2014-03-11	23945395	Hara K	2013-08-14	Hum Mol Genet	http://www.ncbi.nlm.nih.gov/pubmed/23945395	Genome-wide association study identifies three novel loci for type 2 diabetes.	Type 2 diabetes	5,976 Japanese ancestry cases, 20,829 Japanese ancestry controls	24,416 East Asian ancestry cases, 13,985 East Asian ancestry controls	3q27.2	3	185811292	IGF2BP2	IGF2BP2			10644			rs1470579-C	rs1470579	0	1470579	intron	0	0.34	5e-14	13.301		1.19	[1.14-1.24]	Illumina [6,209,637] (Imputed)	N
2014-03-11	23945395	Hara K	2013-08-14	Hum Mol Genet	http://www.ncbi.nlm.nih.gov/pubmed/23945395	Genome-wide association study identifies three novel loci for type 2 diabetes.	Type 2 diabetes	5,976 Japanese ancestry cases, 20,829 Japanese ancestry controls	24,416 East Asian ancestry cases, 13,985 East Asian ancestry controls	3p24.3	3	23156993	UBE2E2	RPL24P7 - UBE2E2-AS1	100270963	100505877		22.13	38.08	rs6780569-G	rs6780569	0	6780569	Intergenic	1	0.83	4e-07	6.39794		1.17	[1.10-1.24]	Illumina [6,209,637] (Imputed)	N
2014-03-11	23945395	Hara K	2013-08-14	Hum Mol Genet	http://www.ncbi.nlm.nih.gov/pubmed/23945395	Genome-wide association study identifies three novel loci for type 2 diabetes.	Type 2 diabetes	5,976 Japanese ancestry cases, 20,829 Japanese ancestry controls	24,416 East Asian ancestry cases, 13,985 East Asian ancestry controls	4p16.3	4	1316113	MAEA	MAEA			10296			rs6815464-G	rs6815464	0	6815464	intron	0	0.64	2e-07	6.69897		1.12	[1.08-1.18]	Illumina [6,209,637] (Imputed)	N
2014-03-11	23945395	Hara K	2013-08-14	Hum Mol Genet	http://www.ncbi.nlm.nih.gov/pubmed/23945395	Genome-wide association study identifies three novel loci for type 2 diabetes.	Type 2 diabetes	5,976 Japanese ancestry cases, 20,829 Japanese ancestry controls	24,416 East Asian ancestry cases, 13,985 East Asian ancestry controls	6p22.3	6	20661019	CDKAL1	CDKAL1			54901			rs7754840-C	rs7754840	0	7754840	intron	0	0.42	2e-13	12.699		1.18	[1.13-1.23]	Illumina [6,209,637] (Imputed)	N
2014-03-11	23945395	Hara K	2013-08-14	Hum Mol Genet	http://www.ncbi.nlm.nih.gov/pubmed/23945395	Genome-wide association study identifies three novel loci for type 2 diabetes.	Type 2 diabetes	5,976 Japanese ancestry cases, 20,829 Japanese ancestry controls	24,416 East Asian ancestry cases, 13,985 East Asian ancestry controls	8q24.11	8	117172544	SLC30A8	SLC30A8			169026			rs13266634-C	rs13266634	0	13266634	missense	0	0.58	5e-07	6.30103		1.12	[1.07-1.17]	Illumina [6,209,637] (Imputed)	N
2014-03-11	23945395	Hara K	2013-08-14	Hum Mol Genet	http://www.ncbi.nlm.nih.gov/pubmed/23945395	Genome-wide association study identifies three novel loci for type 2 diabetes.	Type 2 diabetes	5,976 Japanese ancestry cases, 20,829 Japanese ancestry controls	24,416 East Asian ancestry cases, 13,985 East Asian ancestry controls	9p21.3	9	22134095	CDKN2A, CDKN2B	UBA52P6 - DMRTA1	100130239	63951		121.56	312.75	rs10811661-T	rs10811661	0	10811661	Intergenic	1	0.55	1e-18	18		1.23	[1.18-1.29]	Illumina [6,209,637] (Imputed)	N
2014-03-11	23945395	Hara K	2013-08-14	Hum Mol Genet	http://www.ncbi.nlm.nih.gov/pubmed/23945395	Genome-wide association study identifies three novel loci for type 2 diabetes.	Type 2 diabetes	5,976 Japanese ancestry cases, 20,829 Japanese ancestry controls	24,416 East Asian ancestry cases, 13,985 East Asian ancestry controls	10q25.2	10	112998590	TCF7L2	TCF7L2			6934			rs7903146-T	rs7903146	0	7903146	intron	0	0.04	2e-15	14.699		1.48	[1.34-1.63]	Illumina [6,209,637] (Imputed)	N
2014-03-11	23945395	Hara K	2013-08-14	Hum Mol Genet	http://www.ncbi.nlm.nih.gov/pubmed/23945395	Genome-wide association study identifies three novel loci for type 2 diabetes.	Type 2 diabetes	5,976 Japanese ancestry cases, 20,829 Japanese ancestry controls	24,416 East Asian ancestry cases, 13,985 East Asian ancestry controls	10q23.33	10	92703125	HHEX	HHEX - EXOC6	3087	54536		7.47	123.71	rs1111875-C	rs1111875	0	1111875	Intergenic	1	0.29	2e-08	7.69897		1.14	[1.09-1.20]	Illumina [6,209,637] (Imputed)	N
2014-03-11	23945395	Hara K	2013-08-14	Hum Mol Genet	http://www.ncbi.nlm.nih.gov/pubmed/23945395	Genome-wide association study identifies three novel loci for type 2 diabetes.	Type 2 diabetes	5,976 Japanese ancestry cases, 20,829 Japanese ancestry controls	24,416 East Asian ancestry cases, 13,985 East Asian ancestry controls	11p15.4	11	2818521	KCNQ1	KCNQ1			3784			rs2237892-C	rs2237892	0	2237892	intron	0	0.61	4e-29	28.3979		1.3	[1.24-1.36]	Illumina [6,209,637] (Imputed)	N
2014-03-11	23945395	Hara K	2013-08-14	Hum Mol Genet	http://www.ncbi.nlm.nih.gov/pubmed/23945395	Genome-wide association study identifies three novel loci for type 2 diabetes.	Type 2 diabetes	5,976 Japanese ancestry cases, 20,829 Japanese ancestry controls	24,416 East Asian ancestry cases, 13,985 East Asian ancestry controls	15q22.2	15	62104190	C2CD4A, C2CD4B	NPM1P47 - C2CD4B	100129972	388125		20.88	59.35	rs7172432-A	rs7172432	0	7172432	Intergenic	1	0.57	1e-06	6		1.11	[1.07-1.16]	Illumina [6,209,637] (Imputed)	N
2014-03-11	23945395	Hara K	2013-08-14	Hum Mol Genet	http://www.ncbi.nlm.nih.gov/pubmed/23945395	Genome-wide association study identifies three novel loci for type 2 diabetes.	Type 2 diabetes	5,976 Japanese ancestry cases, 20,829 Japanese ancestry controls	24,416 East Asian ancestry cases, 13,985 East Asian ancestry controls	15q26.1	15	89831025	AP3S2	AP3S2;C15orf38-AP3S2			10239;100526783			rs2028299-C	rs2028299	0	2028299	ncRNA;UTR-3	0	0.23	3e-06	5.52288		1.13	[1.07-1.19]	Illumina [6,209,637] (Imputed)	N
2014-03-11	23945395	Hara K	2013-08-14	Hum Mol Genet	http://www.ncbi.nlm.nih.gov/pubmed/23945395	Genome-wide association study identifies three novel loci for type 2 diabetes.	Type 2 diabetes	5,976 Japanese ancestry cases, 20,829 Japanese ancestry controls	24,416 East Asian ancestry cases, 13,985 East Asian ancestry controls	17q12	17	37738049	HNF1B	HNF1B			6928			rs4430796-G	rs4430796	0	4430796	intron	0	0.37	4e-06	5.39794		1.11	[1.06-1.16]	Illumina [6,209,637] (Imputed)	N
2014-03-11	23945395	Hara K	2013-08-14	Hum Mol Genet	http://www.ncbi.nlm.nih.gov/pubmed/23945395	Genome-wide association study identifies three novel loci for type 2 diabetes.	Type 2 diabetes	5,976 Japanese ancestry cases, 20,829 Japanese ancestry controls	24,416 East Asian ancestry cases, 13,985 East Asian ancestry controls	Xq28	23	153634467	DUSP9	KRT18P48 - DUSP9	340598	1852		29.32	7.98	rs5945326-A	rs5945326	0	5945326	Intergenic	1	0.68	2e-12	11.699		1.14	[1.10-1.18]	Illumina [6,209,637] (Imputed)	N
2014-03-01	23937595	Al Safar HS	2013-08-13	Ann Hum Genet	http://www.ncbi.nlm.nih.gov/pubmed/23937595	A genome-wide search for type 2 diabetes susceptibility genes in an extended Arab family.	Type 2 diabetes	66 Arab ancestry cases and 112 Arab ancestry controls from one extended family	116 Arab ancestry cases, 199 Arab ancestry controls	4p12	4	46966033	GABRA4, COX7B2	GABRA4			2557			rs2055942-?	rs2055942	0	2055942	intron	0	NR	1e-06	6		NR	NR	Illumina [443,502]	N
2013-06-26	23532257	Ma RC	2013-03-27	Diabetologia	http://www.ncbi.nlm.nih.gov/pubmed/23532257	Genome-wide association study in a Chinese population identifies a susceptibility locus for type 2 diabetes at 7q32 near PAX4.	Type 2 diabetes	684 Han Chinese ancestry cases, 955 Han Chinese ancestry controls	18,954 East Asian ancestry cases, 18,029 East Asian ancestry controls, 794 Singaporean Malay ancestry cases, 1,204 Singaporean Malay ancestry controls, 977 Singaporean Indian ancestry cases, 1,169 Singaporean Indian ancestry controls, 8,130 European ancestry cases, 38,987 European ancestry controls	7q32.1	7	127606849	ARF5, PAX4, SND1	FSCN3 - PAX4	29999	5078		5.05	3.44	rs10229583-G	rs10229583	0	10229583	Intergenic	1	0.825	2e-10	9.69897	(East Asian)	1.14	[1.09-1.19]	Illumina [2,925,090] (Imputed)	N
2013-03-27	23300278	Saxena R	2013-01-08	Diabetes	http://www.ncbi.nlm.nih.gov/pubmed/23300278	Genome-wide association study identifies a novel locus contributing to type 2 diabetes susceptibility in Sikhs of Punjabi origin from India.	Type 2 diabetes	842 Punjabi Sikh ancestry cases, 774 Punjabi Sikh ancestry controls	up to 2,512 Punjabi Sikh ancestry cases and 3,201 Punjabi Sikh ancestry controls; up to 16,128 South Asian cases and 23,846 South Asian controls; up to 16,746 East Asian ancestry cases and 16,961 East Asian ancestry controls; up to 8,130 European ancestry cases and 38,987 European ancestry controls	10q25.2	10	112998590	TCF7L2	TCF7L2			6934			rs7903146-T	rs7903146	0	7903146	intron	0	0.31	3e-19	18.5229	(Punjabi Sikhs)	1.44	[1.33 - 1.56]	Illumina [1,232,008] (imputed)	N
2013-03-27	23300278	Saxena R	2013-01-08	Diabetes	http://www.ncbi.nlm.nih.gov/pubmed/23300278	Genome-wide association study identifies a novel locus contributing to type 2 diabetes susceptibility in Sikhs of Punjabi origin from India.	Type 2 diabetes	842 Punjabi Sikh ancestry cases, 774 Punjabi Sikh ancestry controls	up to 2,512 Punjabi Sikh ancestry cases and 3,201 Punjabi Sikh ancestry controls; up to 16,128 South Asian cases and 23,846 South Asian controls; up to 16,746 East Asian ancestry cases and 16,961 East Asian ancestry controls; up to 8,130 European ancestry cases and 38,987 European ancestry controls	13q12.12	13	23290518	SGCG, SACS	SGCG			6445			rs9552911-G	rs9552911	0	9552911	intron	0	0.93	2e-08	7.69897	(Punjabi Sikhs)	1.49	[1.3-1.72]	Illumina [1,232,008] (imputed)	N
2013-03-27	23300278	Saxena R	2013-01-08	Diabetes	http://www.ncbi.nlm.nih.gov/pubmed/23300278	Genome-wide association study identifies a novel locus contributing to type 2 diabetes susceptibility in Sikhs of Punjabi origin from India.	Type 2 diabetes	842 Punjabi Sikh ancestry cases, 774 Punjabi Sikh ancestry controls	up to 2,512 Punjabi Sikh ancestry cases and 3,201 Punjabi Sikh ancestry controls; up to 16,128 South Asian cases and 23,846 South Asian controls; up to 16,746 East Asian ancestry cases and 16,961 East Asian ancestry controls; up to 8,130 European ancestry cases and 38,987 European ancestry controls	5q33.2	5	155967220	Intergenic	PPIGP1 - SGCD	100131033	6444		473.41	67.92	rs17053082-T	rs17053082	0	17053082	Intergenic	1	0.1	4e-07	6.39794	(Punjabi Sikhs)	1.49	[1.28 - 1.73]	Illumina [1,232,008] (imputed)	N
2013-03-27	23300278	Saxena R	2013-01-08	Diabetes	http://www.ncbi.nlm.nih.gov/pubmed/23300278	Genome-wide association study identifies a novel locus contributing to type 2 diabetes susceptibility in Sikhs of Punjabi origin from India.	Type 2 diabetes	842 Punjabi Sikh ancestry cases, 774 Punjabi Sikh ancestry controls	up to 2,512 Punjabi Sikh ancestry cases and 3,201 Punjabi Sikh ancestry controls; up to 16,128 South Asian cases and 23,846 South Asian controls; up to 16,746 East Asian ancestry cases and 16,961 East Asian ancestry controls; up to 8,130 European ancestry cases and 38,987 European ancestry controls	1q42.13	1	228744368	RHOU	RHOU			58480			rs6426514-A	rs6426514	0	6426514	ncRNA	0	0.06	2e-06	5.69897	(Punjabi Sikhs)	1.51	[1.27 - 1.78]	Illumina [1,232,008] (imputed)	N
2013-03-27	23300278	Saxena R	2013-01-08	Diabetes	http://www.ncbi.nlm.nih.gov/pubmed/23300278	Genome-wide association study identifies a novel locus contributing to type 2 diabetes susceptibility in Sikhs of Punjabi origin from India.	Type 2 diabetes	842 Punjabi Sikh ancestry cases, 774 Punjabi Sikh ancestry controls	up to 2,512 Punjabi Sikh ancestry cases and 3,201 Punjabi Sikh ancestry controls; up to 16,128 South Asian cases and 23,846 South Asian controls; up to 16,746 East Asian ancestry cases and 16,961 East Asian ancestry controls; up to 8,130 European ancestry cases and 38,987 European ancestry controls	8q24.22	8	133184606	WISP1	MIR7848 - WISP1	102466865	8840		138.03	6.43	rs4527850-T	rs4527850	0	4527850	Intergenic	1	0.75	2e-06	5.69897	(Punjabi Sikhs)	1.23	[1.13 - 1.34]	Illumina [1,232,008] (imputed)	N
2013-03-27	23300278	Saxena R	2013-01-08	Diabetes	http://www.ncbi.nlm.nih.gov/pubmed/23300278	Genome-wide association study identifies a novel locus contributing to type 2 diabetes susceptibility in Sikhs of Punjabi origin from India.	Type 2 diabetes	842 Punjabi Sikh ancestry cases, 774 Punjabi Sikh ancestry controls	up to 2,512 Punjabi Sikh ancestry cases and 3,201 Punjabi Sikh ancestry controls; up to 16,128 South Asian cases and 23,846 South Asian controls; up to 16,746 East Asian ancestry cases and 16,961 East Asian ancestry controls; up to 8,130 European ancestry cases and 38,987 European ancestry controls	17p13.3	17	796780	NXN	RNMTL1 - NXN	55178	64359		4.27	2.53	rs623323-T	rs623323	0	623323	Intergenic	1	0.15	4e-06	5.39794	(Punjabi Sikhs)	1.28	[1.15 - 1.42]	Illumina [1,232,008] (imputed)	N
2013-03-27	23300278	Saxena R	2013-01-08	Diabetes	http://www.ncbi.nlm.nih.gov/pubmed/23300278	Genome-wide association study identifies a novel locus contributing to type 2 diabetes susceptibility in Sikhs of Punjabi origin from India.	Type 2 diabetes	842 Punjabi Sikh ancestry cases, 774 Punjabi Sikh ancestry controls	up to 2,512 Punjabi Sikh ancestry cases and 3,201 Punjabi Sikh ancestry controls; up to 16,128 South Asian cases and 23,846 South Asian controls; up to 16,746 East Asian ancestry cases and 16,961 East Asian ancestry controls; up to 8,130 European ancestry cases and 38,987 European ancestry controls	3q27.2	3	185811292	IGF2BP2	IGF2BP2			10644			rs1470579-C	rs1470579	0	1470579	intron	0	0.41	5e-06	5.30103	(Punjabi Sikhs)	1.19	[1.11-1.28]	Illumina [1,232,008] (imputed)	N
2013-03-27	23300278	Saxena R	2013-01-08	Diabetes	http://www.ncbi.nlm.nih.gov/pubmed/23300278	Genome-wide association study identifies a novel locus contributing to type 2 diabetes susceptibility in Sikhs of Punjabi origin from India.	Type 2 diabetes	842 Punjabi Sikh ancestry cases, 774 Punjabi Sikh ancestry controls	up to 2,512 Punjabi Sikh ancestry cases and 3,201 Punjabi Sikh ancestry controls; up to 16,128 South Asian cases and 23,846 South Asian controls; up to 16,746 East Asian ancestry cases and 16,961 East Asian ancestry controls; up to 8,130 European ancestry cases and 38,987 European ancestry controls	10q25.2	10	112998590	TCF7L2	TCF7L2			6934			rs7903146-T	rs7903146	0	7903146	intron	0	0.31	6e-22	21.2218	(All Punjabi)	1.3	[1.23 - 1.37]	Illumina [1,232,008] (imputed)	N
2013-03-27	23300278	Saxena R	2013-01-08	Diabetes	http://www.ncbi.nlm.nih.gov/pubmed/23300278	Genome-wide association study identifies a novel locus contributing to type 2 diabetes susceptibility in Sikhs of Punjabi origin from India.	Type 2 diabetes	842 Punjabi Sikh ancestry cases, 774 Punjabi Sikh ancestry controls	up to 2,512 Punjabi Sikh ancestry cases and 3,201 Punjabi Sikh ancestry controls; up to 16,128 South Asian cases and 23,846 South Asian controls; up to 16,746 East Asian ancestry cases and 16,961 East Asian ancestry controls; up to 8,130 European ancestry cases and 38,987 European ancestry controls	5q33.2	5	155967220	Intergenic	PPIGP1 - SGCD	100131033	6444		473.41	67.92	rs17053082-T	rs17053082	0	17053082	Intergenic	1	0.1	4e-07	6.39794	(All Punjabi)	1.49	[1.28 - 1.73]	Illumina [1,232,008] (imputed)	N
2013-03-27	23300278	Saxena R	2013-01-08	Diabetes	http://www.ncbi.nlm.nih.gov/pubmed/23300278	Genome-wide association study identifies a novel locus contributing to type 2 diabetes susceptibility in Sikhs of Punjabi origin from India.	Type 2 diabetes	842 Punjabi Sikh ancestry cases, 774 Punjabi Sikh ancestry controls	up to 2,512 Punjabi Sikh ancestry cases and 3,201 Punjabi Sikh ancestry controls; up to 16,128 South Asian cases and 23,846 South Asian controls; up to 16,746 East Asian ancestry cases and 16,961 East Asian ancestry controls; up to 8,130 European ancestry cases and 38,987 European ancestry controls	3q27.2	3	185811292	IGF2BP2	IGF2BP2			10644			rs1470579-C	rs1470579	0	1470579	intron	0	0.41	4e-07	6.39794	(All Punjabi)	0.88	[0.83 - 0.92]	Illumina [1,232,008] (imputed)	N
2013-03-27	23300278	Saxena R	2013-01-08	Diabetes	http://www.ncbi.nlm.nih.gov/pubmed/23300278	Genome-wide association study identifies a novel locus contributing to type 2 diabetes susceptibility in Sikhs of Punjabi origin from India.	Type 2 diabetes	842 Punjabi Sikh ancestry cases, 774 Punjabi Sikh ancestry controls	up to 2,512 Punjabi Sikh ancestry cases and 3,201 Punjabi Sikh ancestry controls; up to 16,128 South Asian cases and 23,846 South Asian controls; up to 16,746 East Asian ancestry cases and 16,961 East Asian ancestry controls; up to 8,130 European ancestry cases and 38,987 European ancestry controls	10q25.2	10	112998590	TCF7L2	TCF7L2			6934			rs7903146-T	rs7903146	0	7903146	intron	0	0.3	3e-35	34.5229	(South Asians)	1.15	[1.13 - 1.18]	Illumina [1,232,008] (imputed)	N
2013-03-27	23300278	Saxena R	2013-01-08	Diabetes	http://www.ncbi.nlm.nih.gov/pubmed/23300278	Genome-wide association study identifies a novel locus contributing to type 2 diabetes susceptibility in Sikhs of Punjabi origin from India.	Type 2 diabetes	842 Punjabi Sikh ancestry cases, 774 Punjabi Sikh ancestry controls	up to 2,512 Punjabi Sikh ancestry cases and 3,201 Punjabi Sikh ancestry controls; up to 16,128 South Asian cases and 23,846 South Asian controls; up to 16,746 East Asian ancestry cases and 16,961 East Asian ancestry controls; up to 8,130 European ancestry cases and 38,987 European ancestry controls	3q27.2	3	185811292	IGF2BP2	IGF2BP2			10644			rs1470579-C	rs1470579	0	1470579	intron	0	0.45	4e-09	8.39794	(South Asians)	1.06	[1.04-1.09]	Illumina [1,232,008] (imputed)	N
2013-03-27	23300278	Saxena R	2013-01-08	Diabetes	http://www.ncbi.nlm.nih.gov/pubmed/23300278	Genome-wide association study identifies a novel locus contributing to type 2 diabetes susceptibility in Sikhs of Punjabi origin from India.	Type 2 diabetes	842 Punjabi Sikh ancestry cases, 774 Punjabi Sikh ancestry controls	up to 2,512 Punjabi Sikh ancestry cases and 3,201 Punjabi Sikh ancestry controls; up to 16,128 South Asian cases and 23,846 South Asian controls; up to 16,746 East Asian ancestry cases and 16,961 East Asian ancestry controls; up to 8,130 European ancestry cases and 38,987 European ancestry controls	20q13.31	20	57454548	HMG1L1, CTCFL, RBM38, PCK1	RBM38 - HMGB1P1	55544	10357		45.22	33.39	rs328506-C	rs328506	0	328506	Intergenic	1	0.8	2e-06	5.69897	(South Asians)	1.11	[1.06-1.15]	Illumina [1,232,008] (imputed)	N
2013-03-27	23300278	Saxena R	2013-01-08	Diabetes	http://www.ncbi.nlm.nih.gov/pubmed/23300278	Genome-wide association study identifies a novel locus contributing to type 2 diabetes susceptibility in Sikhs of Punjabi origin from India.	Type 2 diabetes	842 Punjabi Sikh ancestry cases, 774 Punjabi Sikh ancestry controls	up to 2,512 Punjabi Sikh ancestry cases and 3,201 Punjabi Sikh ancestry controls; up to 16,128 South Asian cases and 23,846 South Asian controls; up to 16,746 East Asian ancestry cases and 16,961 East Asian ancestry controls; up to 8,130 European ancestry cases and 38,987 European ancestry controls	10q25.2	10	112998590	TCF7L2	TCF7L2			6934			rs7903146-T	rs7903146	0	7903146	intron	0	0.3	2e-38	37.699	(South Asians, East Asians)	1.15	[1.12 - 1.17]	Illumina [1,232,008] (imputed)	N
2013-03-27	23300278	Saxena R	2013-01-08	Diabetes	http://www.ncbi.nlm.nih.gov/pubmed/23300278	Genome-wide association study identifies a novel locus contributing to type 2 diabetes susceptibility in Sikhs of Punjabi origin from India.	Type 2 diabetes	842 Punjabi Sikh ancestry cases, 774 Punjabi Sikh ancestry controls	up to 2,512 Punjabi Sikh ancestry cases and 3,201 Punjabi Sikh ancestry controls; up to 16,128 South Asian cases and 23,846 South Asian controls; up to 16,746 East Asian ancestry cases and 16,961 East Asian ancestry controls; up to 8,130 European ancestry cases and 38,987 European ancestry controls	3q27.2	3	185811292	IGF2BP2	IGF2BP2			10644			rs1470579-C	rs1470579	0	1470579	intron	0	0.45	2e-13	12.699	(South Asians, East Asians)	1.06	[1.04-1.08]	Illumina [1,232,008] (imputed)	N
2013-03-27	23300278	Saxena R	2013-01-08	Diabetes	http://www.ncbi.nlm.nih.gov/pubmed/23300278	Genome-wide association study identifies a novel locus contributing to type 2 diabetes susceptibility in Sikhs of Punjabi origin from India.	Type 2 diabetes	842 Punjabi Sikh ancestry cases, 774 Punjabi Sikh ancestry controls	up to 2,512 Punjabi Sikh ancestry cases and 3,201 Punjabi Sikh ancestry controls; up to 16,128 South Asian cases and 23,846 South Asian controls; up to 16,746 East Asian ancestry cases and 16,961 East Asian ancestry controls; up to 8,130 European ancestry cases and 38,987 European ancestry controls	10q25.2	10	112998590	TCF7L2	TCF7L2			6934			rs7903146-T	rs7903146	0	7903146	intron	0	0.5	9e-75	74.0458	(South Asian, East Asian, Europeans)	1.19	[1.17 - 1.21]	Illumina [1,232,008] (imputed)	N
2013-03-27	23300278	Saxena R	2013-01-08	Diabetes	http://www.ncbi.nlm.nih.gov/pubmed/23300278	Genome-wide association study identifies a novel locus contributing to type 2 diabetes susceptibility in Sikhs of Punjabi origin from India.	Type 2 diabetes	842 Punjabi Sikh ancestry cases, 774 Punjabi Sikh ancestry controls	up to 2,512 Punjabi Sikh ancestry cases and 3,201 Punjabi Sikh ancestry controls; up to 16,128 South Asian cases and 23,846 South Asian controls; up to 16,746 East Asian ancestry cases and 16,961 East Asian ancestry controls; up to 8,130 European ancestry cases and 38,987 European ancestry controls	3q27.2	3	185811292	IGF2BP2	IGF2BP2			10644			rs1470579-C	rs1470579	0	1470579	intron	0	0.5	2e-19	18.699	(South Asian, East Asian, Europeans)	1.08	[1.05-1.09]	Illumina [1,232,008] (imputed)	N
2013-03-19	23209189	Tabassum R	2012-12-03	Diabetes	http://www.ncbi.nlm.nih.gov/pubmed/23209189	Genome-wide association study for type 2 diabetes in Indians identifies a new susceptibility locus at 2q21.	Type 2 diabetes	1,101 Indo-European ancestry cases, 1,027 Indo-European ancestry controls	3,607 Indo-European ancestry cases, 2,924 Indo-European ancestry controls, 1,184 Dravidian ancestry cases, 1,061 Dravidian ancestry controls, 11,285 European ancestry cases, 11,285 European ancestry controls	2q21.3	2	134722410	TMEM163	TMEM163 - ACMSD	81615	130013		3.41	116.02	rs6723108-T	rs6723108	0	6723108	Intergenic	1	0.86	7e-08	7.1549	(All South Asians)	1.27	[1.17-1.39]	Illumina [536,420]	N
2013-03-19	23209189	Tabassum R	2012-12-03	Diabetes	http://www.ncbi.nlm.nih.gov/pubmed/23209189	Genome-wide association study for type 2 diabetes in Indians identifies a new susceptibility locus at 2q21.	Type 2 diabetes	1,101 Indo-European ancestry cases, 1,027 Indo-European ancestry controls	3,607 Indo-European ancestry cases, 2,924 Indo-European ancestry controls, 1,184 Dravidian ancestry cases, 1,061 Dravidian ancestry controls, 11,285 European ancestry cases, 11,285 European ancestry controls	5q11.2	5	56808481	MAP3K1	RPL26P19 - MAP3K1	441073	4214		303.37	6.59	rs10461617-A	rs10461617	0	10461617	Intergenic	1	0.21	4e-06	5.39794	(All South Asians)	1.17	[1.09-1.25]	Illumina [536,420]	N
2013-03-19	23209189	Tabassum R	2012-12-03	Diabetes	http://www.ncbi.nlm.nih.gov/pubmed/23209189	Genome-wide association study for type 2 diabetes in Indians identifies a new susceptibility locus at 2q21.	Type 2 diabetes	1,101 Indo-European ancestry cases, 1,027 Indo-European ancestry controls	3,607 Indo-European ancestry cases, 2,924 Indo-European ancestry controls, 1,184 Dravidian ancestry cases, 1,061 Dravidian ancestry controls, 11,285 European ancestry cases, 11,285 European ancestry controls	1p22.1	1	91728765	TGFBR3	TGFBR3			7049			rs11165354-A	rs11165354	0	11165354	intron	0	0.78	4e-06	5.39794	(All South Asians)	1.17	[1.10-1.25]	Illumina [536,420]	N
2013-03-19	23209189	Tabassum R	2012-12-03	Diabetes	http://www.ncbi.nlm.nih.gov/pubmed/23209189	Genome-wide association study for type 2 diabetes in Indians identifies a new susceptibility locus at 2q21.	Type 2 diabetes	1,101 Indo-European ancestry cases, 1,027 Indo-European ancestry controls	3,607 Indo-European ancestry cases, 2,924 Indo-European ancestry controls, 1,184 Dravidian ancestry cases, 1,061 Dravidian ancestry controls, 11,285 European ancestry cases, 11,285 European ancestry controls	10q25.2	10	112998590	TCF7L2	TCF7L2			6934			rs7903146-T	rs7903146	0	7903146	intron	0	0.3	1e-35	35	(Indo-European South Asians)	1.51	[1.42-1.62]	Illumina [536,420]	N
2013-03-19	23209189	Tabassum R	2012-12-03	Diabetes	http://www.ncbi.nlm.nih.gov/pubmed/23209189	Genome-wide association study for type 2 diabetes in Indians identifies a new susceptibility locus at 2q21.	Type 2 diabetes	1,101 Indo-European ancestry cases, 1,027 Indo-European ancestry controls	3,607 Indo-European ancestry cases, 2,924 Indo-European ancestry controls, 1,184 Dravidian ancestry cases, 1,061 Dravidian ancestry controls, 11,285 European ancestry cases, 11,285 European ancestry controls	9p21.3	9	22132077	CDKN2A	UBA52P6 - DMRTA1	100130239	63951		119.54	314.76	rs2383208-T	rs2383208	0	2383208	Intergenic	1	0.85	3e-06	5.52288	(Indo-European South Asians)	1.23	[1.13-1.34]	Illumina [536,420]	N
2013-03-19	23209189	Tabassum R	2012-12-03	Diabetes	http://www.ncbi.nlm.nih.gov/pubmed/23209189	Genome-wide association study for type 2 diabetes in Indians identifies a new susceptibility locus at 2q21.	Type 2 diabetes	1,101 Indo-European ancestry cases, 1,027 Indo-European ancestry controls	3,607 Indo-European ancestry cases, 2,924 Indo-European ancestry controls, 1,184 Dravidian ancestry cases, 1,061 Dravidian ancestry controls, 11,285 European ancestry cases, 11,285 European ancestry controls	16q12.2	16	53782363	FTO	FTO			79068			rs8050136-A	rs8050136	0	8050136	intron	0	0.34	6e-06	5.22185	(Indo-European South Asians)	1.16	[1.09-1.24]	Illumina [536,420]	N
2012-11-15	22961080	Li H	2012-09-06	Diabetes	http://www.ncbi.nlm.nih.gov/pubmed/22961080	A genome-wide association study identifies GRK5 and RASGRP1 as type 2 diabetes loci in Chinese Hans.	Type 2 diabetes	1,839 Han Chinese ancestry cases, 1,873 Han Chinese ancestry controls	15,979 East Asian ancestry cases, 19,360 East Asian ancestry controls, 794 Singaporean Malay ancestry cases, 1,240 Singaporean Malay ancestry controls, 159 South Asian ancestry cases, 1,624 South Asian ancestry controls	10q26.11	10	119389891	GRK5	GRK5			2869			rs10886471-C	rs10886471	0	10886471	intron	0	0.778	7e-09	8.1549		1.12	[1.08-1.16]	Illumina [2,234,194] (imputed)	N
2012-11-15	22961080	Li H	2012-09-06	Diabetes	http://www.ncbi.nlm.nih.gov/pubmed/22961080	A genome-wide association study identifies GRK5 and RASGRP1 as type 2 diabetes loci in Chinese Hans.	Type 2 diabetes	1,839 Han Chinese ancestry cases, 1,873 Han Chinese ancestry controls	15,979 East Asian ancestry cases, 19,360 East Asian ancestry controls, 794 Singaporean Malay ancestry cases, 1,240 Singaporean Malay ancestry controls, 159 South Asian ancestry cases, 1,624 South Asian ancestry controls	15q14	15	38530704	RASGRP1	RASGRP1			10125			rs7403531-T	rs7403531	0	7403531	intron	0	0.346	4e-09	8.39794		1.1	[1.06-1.13]	Illumina [2,234,194] (imputed)	N
2012-11-15	22961080	Li H	2012-09-06	Diabetes	http://www.ncbi.nlm.nih.gov/pubmed/22961080	A genome-wide association study identifies GRK5 and RASGRP1 as type 2 diabetes loci in Chinese Hans.	Type 2 diabetes	1,839 Han Chinese ancestry cases, 1,873 Han Chinese ancestry controls	15,979 East Asian ancestry cases, 19,360 East Asian ancestry controls, 794 Singaporean Malay ancestry cases, 1,240 Singaporean Malay ancestry controls, 159 South Asian ancestry cases, 1,624 South Asian ancestry controls	9p24.2	9	4293150	GLIS3	GLIS3			169792			rs10814916-C	rs10814916	0	10814916	intron	0	0.439	6e-12	11.2218		1.11	[1.08-1.15]	Illumina [2,234,194] (imputed)	N
2012-11-15	22961080	Li H	2012-09-06	Diabetes	http://www.ncbi.nlm.nih.gov/pubmed/22961080	A genome-wide association study identifies GRK5 and RASGRP1 as type 2 diabetes loci in Chinese Hans.	Type 2 diabetes	1,839 Han Chinese ancestry cases, 1,873 Han Chinese ancestry controls	15,979 East Asian ancestry cases, 19,360 East Asian ancestry controls, 794 Singaporean Malay ancestry cases, 1,240 Singaporean Malay ancestry controls, 159 South Asian ancestry cases, 1,624 South Asian ancestry controls	9p21.3	9	22132077	CDKN2B	UBA52P6 - DMRTA1	100130239	63951		119.54	314.76	rs2383208-A	rs2383208	0	2383208	Intergenic	1	0.558	3e-17	16.5229		1.22	[1.17-1.28]	Illumina [2,234,194] (imputed)	N
2012-11-15	22961080	Li H	2012-09-06	Diabetes	http://www.ncbi.nlm.nih.gov/pubmed/22961080	A genome-wide association study identifies GRK5 and RASGRP1 as type 2 diabetes loci in Chinese Hans.	Type 2 diabetes	1,839 Han Chinese ancestry cases, 1,873 Han Chinese ancestry controls	15,979 East Asian ancestry cases, 19,360 East Asian ancestry controls, 794 Singaporean Malay ancestry cases, 1,240 Singaporean Malay ancestry controls, 159 South Asian ancestry cases, 1,624 South Asian ancestry controls	10p13	10	12265895	CDC123	CDC123 - CAMK1D	8872	57118		15.31	83.62	rs11257655-T	rs11257655	0	11257655	Intergenic	1	0.564	7e-09	8.1549		1.15	[1.10-1.20]	Illumina [2,234,194] (imputed)	N
2012-11-15	22961080	Li H	2012-09-06	Diabetes	http://www.ncbi.nlm.nih.gov/pubmed/22961080	A genome-wide association study identifies GRK5 and RASGRP1 as type 2 diabetes loci in Chinese Hans.	Type 2 diabetes	1,839 Han Chinese ancestry cases, 1,873 Han Chinese ancestry controls	15,979 East Asian ancestry cases, 19,360 East Asian ancestry controls, 794 Singaporean Malay ancestry cases, 1,240 Singaporean Malay ancestry controls, 159 South Asian ancestry cases, 1,624 South Asian ancestry controls	17q12	17	37738049	HNF1B	HNF1B			6928			rs4430796-G	rs4430796	0	4430796	intron	0	0.276	2e-11	10.699		1.19	[1.13-1.25]	Illumina [2,234,194] (imputed)	N
2012-11-15	22961080	Li H	2012-09-06	Diabetes	http://www.ncbi.nlm.nih.gov/pubmed/22961080	A genome-wide association study identifies GRK5 and RASGRP1 as type 2 diabetes loci in Chinese Hans.	Type 2 diabetes	1,839 Han Chinese ancestry cases, 1,873 Han Chinese ancestry controls	15,979 East Asian ancestry cases, 19,360 East Asian ancestry controls, 794 Singaporean Malay ancestry cases, 1,240 Singaporean Malay ancestry controls, 159 South Asian ancestry cases, 1,624 South Asian ancestry controls	Xq28	23	153597180	FAM58A	FAM58A			92002			rs12010175-G	rs12010175	0	12010175	intron	0	0.786	2e-09	8.69897		1.21	[1.14-1.28]	Illumina [2,234,194] (imputed)	N
2012-11-15	22961080	Li H	2012-09-06	Diabetes	http://www.ncbi.nlm.nih.gov/pubmed/22961080	A genome-wide association study identifies GRK5 and RASGRP1 as type 2 diabetes loci in Chinese Hans.	Type 2 diabetes	1,839 Han Chinese ancestry cases, 1,873 Han Chinese ancestry controls	15,979 East Asian ancestry cases, 19,360 East Asian ancestry controls, 794 Singaporean Malay ancestry cases, 1,240 Singaporean Malay ancestry controls, 159 South Asian ancestry cases, 1,624 South Asian ancestry controls	Xq28	23	153634467	DUSP9	KRT18P48 - DUSP9	340598	1852		29.32	7.98	rs5945326-A	rs5945326	0	5945326	Intergenic	1	0.606	7e-16	15.1549		1.18	[1.13-1.23]	Illumina [2,234,194] (imputed)	N
2012-11-15	22961080	Li H	2012-09-06	Diabetes	http://www.ncbi.nlm.nih.gov/pubmed/22961080	A genome-wide association study identifies GRK5 and RASGRP1 as type 2 diabetes loci in Chinese Hans.	Type 2 diabetes	1,839 Han Chinese ancestry cases, 1,873 Han Chinese ancestry controls	15,979 East Asian ancestry cases, 19,360 East Asian ancestry controls, 794 Singaporean Malay ancestry cases, 1,240 Singaporean Malay ancestry controls, 159 South Asian ancestry cases, 1,624 South Asian ancestry controls	6p22.3	6	20661019	CDKAL1	CDKAL1			54901			rs7754840-C	rs7754840	0	7754840	intron	0	0.411	7e-10	9.1549		1.35	[1.23-1.48]	Illumina [2,234,194] (imputed)	N
2012-11-15	22961080	Li H	2012-09-06	Diabetes	http://www.ncbi.nlm.nih.gov/pubmed/22961080	A genome-wide association study identifies GRK5 and RASGRP1 as type 2 diabetes loci in Chinese Hans.	Type 2 diabetes	1,839 Han Chinese ancestry cases, 1,873 Han Chinese ancestry controls	15,979 East Asian ancestry cases, 19,360 East Asian ancestry controls, 794 Singaporean Malay ancestry cases, 1,240 Singaporean Malay ancestry controls, 159 South Asian ancestry cases, 1,624 South Asian ancestry controls	11p15.4	11	2818521	KCNQ1	KCNQ1			3784			rs2237892-C	rs2237892	0	2237892	intron	0	0.657	1e-07	7		1.32	[1.19-1.46]	Illumina [2,234,194] (imputed)	N
2012-08-07	22693455	Perry JR	2012-05-31	PLoS Genet	http://www.ncbi.nlm.nih.gov/pubmed/22693455	Stratifying type 2 diabetes cases by BMI identifies genetic risk variants in LAMA1 and enrichment for risk variants in lean compared to obese cases.	Type 2 diabetes	2,112 lean type 2 diabetes cases, 4,123 obese type 2 diabetes cases, 54,412 controls	2,881 lean type 2 diabetes cases, 8,702 obese type 2 diabetes cases, 18,957 controls	6p21.32	6	32717773	HLA-DQA2	-						rs3916765-A	rs3916765	0	3916765	Intergenic	1	0.12	1e-06	6	(Lean)	1.21	[1.12-1.31]	NR	N
2012-08-07	22693455	Perry JR	2012-05-31	PLoS Genet	http://www.ncbi.nlm.nih.gov/pubmed/22693455	Stratifying type 2 diabetes cases by BMI identifies genetic risk variants in LAMA1 and enrichment for risk variants in lean compared to obese cases.	Type 2 diabetes	2,112 lean type 2 diabetes cases, 4,123 obese type 2 diabetes cases, 54,412 controls	2,881 lean type 2 diabetes cases, 8,702 obese type 2 diabetes cases, 18,957 controls	18p11.31	18	7068463	LAMA1	LAMA1			284217			rs8090011-G	rs8090011	0	8090011	intron	0	0.38	8e-09	8.09691	(Lean)	1.13	[1.09-1.18]	NR	N
2012-08-07	22693455	Perry JR	2012-05-31	PLoS Genet	http://www.ncbi.nlm.nih.gov/pubmed/22693455	Stratifying type 2 diabetes cases by BMI identifies genetic risk variants in LAMA1 and enrichment for risk variants in lean compared to obese cases.	Type 2 diabetes	2,112 lean type 2 diabetes cases, 4,123 obese type 2 diabetes cases, 54,412 controls	2,881 lean type 2 diabetes cases, 8,702 obese type 2 diabetes cases, 18,957 controls	15q24.3	15	77454848	HMG20A	HMG20A			10363			rs7178572-G	rs7178572	0	7178572	intron	0	0.7	1e-08	8	(Obese)	1.11	[1.07-1.15]	NR	N
2012-08-07	22693455	Perry JR	2012-05-31	PLoS Genet	http://www.ncbi.nlm.nih.gov/pubmed/22693455	Stratifying type 2 diabetes cases by BMI identifies genetic risk variants in LAMA1 and enrichment for risk variants in lean compared to obese cases.	Type 2 diabetes	2,112 lean type 2 diabetes cases, 4,123 obese type 2 diabetes cases, 54,412 controls	2,881 lean type 2 diabetes cases, 8,702 obese type 2 diabetes cases, 18,957 controls	10q25.2	10	112998590	TCF7L2	TCF7L2			6934			rs7903146-T	rs7903146	0	7903146	intron	0	0.29	2e-40	39.699	(Lean)	1.58	[1.47-1.68]	NR	N
2012-08-07	22693455	Perry JR	2012-05-31	PLoS Genet	http://www.ncbi.nlm.nih.gov/pubmed/22693455	Stratifying type 2 diabetes cases by BMI identifies genetic risk variants in LAMA1 and enrichment for risk variants in lean compared to obese cases.	Type 2 diabetes	2,112 lean type 2 diabetes cases, 4,123 obese type 2 diabetes cases, 54,412 controls	2,881 lean type 2 diabetes cases, 8,702 obese type 2 diabetes cases, 18,957 controls	6p22.3	6	20686342	CDKAL1	CDKAL1			54901			rs7766070-A	rs7766070	0	7766070	intron	0	0.27	7e-10	9.1549	(Lean)	1.26	[1.17-1.35]	NR	N
2012-08-07	22693455	Perry JR	2012-05-31	PLoS Genet	http://www.ncbi.nlm.nih.gov/pubmed/22693455	Stratifying type 2 diabetes cases by BMI identifies genetic risk variants in LAMA1 and enrichment for risk variants in lean compared to obese cases.	Type 2 diabetes	2,112 lean type 2 diabetes cases, 4,123 obese type 2 diabetes cases, 54,412 controls	2,881 lean type 2 diabetes cases, 8,702 obese type 2 diabetes cases, 18,957 controls	8q24.11	8	117172786	SLC30A8	SLC30A8			169026			rs3802177-G	rs3802177	0	3802177	UTR-3	0	0.68	4e-08	7.39794	(Lean)	1.23	[1.15-1.33]	NR	N
2012-08-07	22693455	Perry JR	2012-05-31	PLoS Genet	http://www.ncbi.nlm.nih.gov/pubmed/22693455	Stratifying type 2 diabetes cases by BMI identifies genetic risk variants in LAMA1 and enrichment for risk variants in lean compared to obese cases.	Type 2 diabetes	2,112 lean type 2 diabetes cases, 4,123 obese type 2 diabetes cases, 54,412 controls	2,881 lean type 2 diabetes cases, 8,702 obese type 2 diabetes cases, 18,957 controls	3q21.1	3	123346931	ADCY5	ADCY5			111			rs11708067-A	rs11708067	0	11708067	intron	0	0.78	6e-08	7.22185	(Lean)	1.25	[1.15-1.35]	NR	N
2012-08-07	22693455	Perry JR	2012-05-31	PLoS Genet	http://www.ncbi.nlm.nih.gov/pubmed/22693455	Stratifying type 2 diabetes cases by BMI identifies genetic risk variants in LAMA1 and enrichment for risk variants in lean compared to obese cases.	Type 2 diabetes	2,112 lean type 2 diabetes cases, 4,123 obese type 2 diabetes cases, 54,412 controls	2,881 lean type 2 diabetes cases, 8,702 obese type 2 diabetes cases, 18,957 controls	10q25.2	10	112998590	TCF7L2	TCF7L2			6934			rs7903146-T	rs7903146	0	7903146	intron	0	0.29	4e-21	20.3979	(Obese)	1.26	[1.20 - 1.32]	NR	N
2012-08-07	22693455	Perry JR	2012-05-31	PLoS Genet	http://www.ncbi.nlm.nih.gov/pubmed/22693455	Stratifying type 2 diabetes cases by BMI identifies genetic risk variants in LAMA1 and enrichment for risk variants in lean compared to obese cases.	Type 2 diabetes	2,112 lean type 2 diabetes cases, 4,123 obese type 2 diabetes cases, 54,412 controls	2,881 lean type 2 diabetes cases, 8,702 obese type 2 diabetes cases, 18,957 controls	16q12.2	16	53786615	FTO	FTO			79068			rs9939609-A	rs9939609	0	9939609	intron	0	0.4	1e-20	20	(Obese)	1.25	[1.19-1.30]	NR	N
2012-08-07	22693455	Perry JR	2012-05-31	PLoS Genet	http://www.ncbi.nlm.nih.gov/pubmed/22693455	Stratifying type 2 diabetes cases by BMI identifies genetic risk variants in LAMA1 and enrichment for risk variants in lean compared to obese cases.	Type 2 diabetes	2,112 lean type 2 diabetes cases, 4,123 obese type 2 diabetes cases, 54,412 controls	2,881 lean type 2 diabetes cases, 8,702 obese type 2 diabetes cases, 18,957 controls	6p22.3	6	20686342	CDKAL1	CDKAL1			54901			rs7766070-A	rs7766070	0	7766070	intron	0	0.27	6e-11	10.2218	(Obese)	1.21	[1.14-1.28]	NR	N
2012-08-07	22693455	Perry JR	2012-05-31	PLoS Genet	http://www.ncbi.nlm.nih.gov/pubmed/22693455	Stratifying type 2 diabetes cases by BMI identifies genetic risk variants in LAMA1 and enrichment for risk variants in lean compared to obese cases.	Type 2 diabetes	2,112 lean type 2 diabetes cases, 4,123 obese type 2 diabetes cases, 54,412 controls	2,881 lean type 2 diabetes cases, 8,702 obese type 2 diabetes cases, 18,957 controls	10q23.33	10	92705802	HHEX	HHEX - EXOC6	3087	54536		10.15	121.03	rs5015480-C	rs5015480	0	5015480	Intergenic	1	0.57	2e-09	8.69897	(Obese)	1.18	[1.11-1.23]	NR	N
2012-08-07	22693455	Perry JR	2012-05-31	PLoS Genet	http://www.ncbi.nlm.nih.gov/pubmed/22693455	Stratifying type 2 diabetes cases by BMI identifies genetic risk variants in LAMA1 and enrichment for risk variants in lean compared to obese cases.	Type 2 diabetes	2,112 lean type 2 diabetes cases, 4,123 obese type 2 diabetes cases, 54,412 controls	2,881 lean type 2 diabetes cases, 8,702 obese type 2 diabetes cases, 18,957 controls	3q27.2	3	185793899	IG2BP2	IGF2BP2			10644			rs4402960-T	rs4402960	0	4402960	intron	0	0.31	3e-09	8.52288	(Obese)	1.15	[1.10-1.21]	NR	N
2012-04-28	22456796	Imamura M	2012-03-28	Hum Mol Genet	http://www.ncbi.nlm.nih.gov/pubmed/22456796	A single-nucleotide polymorphism in ANK1 is associated with susceptibility to type 2 diabetes in Japanese populations.	Type 2 diabetes	4,470 Japanese ancestry cases, 3,071 Japanese ancestry controls	7,605 Japanese ancestry cases, 3,534 Japanese ancestry controls	8p11.21	8	41661944	ANK1	ANK1;MIR486			286;619554			rs515071-?	rs515071	0	515071	intron;nearGene-5	0	0.794	1e-08	8		1.18	[1.12-1.25]	NR [2,229,890] (imputed)	N
2012-04-28	22456796	Imamura M	2012-03-28	Hum Mol Genet	http://www.ncbi.nlm.nih.gov/pubmed/22456796	A single-nucleotide polymorphism in ANK1 is associated with susceptibility to type 2 diabetes in Japanese populations.	Type 2 diabetes	4,470 Japanese ancestry cases, 3,071 Japanese ancestry controls	7,605 Japanese ancestry cases, 3,534 Japanese ancestry controls	4p16.3	4	1260747	MGC21675	MAEA			10296			rs7656416-?	rs7656416	0	7656416	intron	0	0.675	1e-08	8		1.15	[1.10-1.21]	NR [2,229,890] (imputed)	N
2012-04-28	22456796	Imamura M	2012-03-28	Hum Mol Genet	http://www.ncbi.nlm.nih.gov/pubmed/22456796	A single-nucleotide polymorphism in ANK1 is associated with susceptibility to type 2 diabetes in Japanese populations.	Type 2 diabetes	4,470 Japanese ancestry cases, 3,071 Japanese ancestry controls	7,605 Japanese ancestry cases, 3,534 Japanese ancestry controls	9q31.3	9	109764009	PALM2, AKAP2	PALM2			114299			rs1327796-?	rs1327796	0	1327796	intron	0	0.235	3e-06	5.52288		1.13	[1.08-1.20]	NR [2,229,890] (imputed)	N
2012-04-28	22456796	Imamura M	2012-03-28	Hum Mol Genet	http://www.ncbi.nlm.nih.gov/pubmed/22456796	A single-nucleotide polymorphism in ANK1 is associated with susceptibility to type 2 diabetes in Japanese populations.	Type 2 diabetes	4,470 Japanese ancestry cases, 3,071 Japanese ancestry controls	7,605 Japanese ancestry cases, 3,534 Japanese ancestry controls	9q22.2	9	90870958	SYK	SYK			6850			rs10993738-?	rs10993738	0	10993738	intron	0	0.152	5e-06	5.30103		1.16	[1.09-1.23]	NR [2,229,890] (imputed)	N
2012-03-10	22293688	Huang J	2012-02-01	Eur J Hum Genet	http://www.ncbi.nlm.nih.gov/pubmed/22293688	1000 Genomes-based imputation identifies novel and refined associations for the Wellcome Trust Case Control Consortium phase 1 Data.	Type 2 diabetes	16,179 European ancestry individuals	NA	9p21.3	9	22137686	CDKN2B	UBA52P6 - DMRTA1	100130239	63951		125.15	309.16	rs7018475-?	rs7018475	0	7018475	Intergenic	1	NR	3e-08	7.52288		1.35	[1.18-1.56]	NR [6,233,112] (imputed)	N
2012-02-07	22238593	Palmer ND	2012-01-04	PLoS One	http://www.ncbi.nlm.nih.gov/pubmed/22238593	A genome-wide association search for type 2 diabetes genes in African Americans.	Type 2 diabetes	965 African American cases, 1,029 African American controls	2,167 African American cases, 2,288 African American controls	1p21.3	1	94604485	SLC44A3, F3	F3 - KATNBL1P2	2152	100130235		62.63	46.07	rs7542900-C	rs7542900	0	7542900	Intergenic	1	0.56	6e-06	5.22185		1.16	[1.09-1.25]	Affymetrix [832,357]	N
2012-02-07	22238593	Palmer ND	2012-01-04	PLoS One	http://www.ncbi.nlm.nih.gov/pubmed/22238593	A genome-wide association search for type 2 diabetes genes in African Americans.	Type 2 diabetes	965 African American cases, 1,029 African American controls	2,167 African American cases, 2,288 African American controls	2q23.3	2	150781422	RBM43, RND3	RND3 - FABP5P10	390	344332		293.73	404.74	rs7560163-C	rs7560163	0	7560163	Intergenic	1	0.86	7e-09	8.1549		1.33	[1.19-1.49]	Affymetrix [832,357]	N
2012-02-07	22238593	Palmer ND	2012-01-04	PLoS One	http://www.ncbi.nlm.nih.gov/pubmed/22238593	A genome-wide association search for type 2 diabetes genes in African Americans.	Type 2 diabetes	965 African American cases, 1,029 African American controls	2,167 African American cases, 2,288 African American controls	11p15.3	11	11206827	GALNTL4, LOC729013	HMGN1P22 - MTND5P21	100874460	100873354		24.54	33.03	rs2722769-C	rs2722769	0	2722769	Intergenic	1	0.53	2e-06	5.69897		1.35	[1.19-1.54]	Affymetrix [832,357]	N
2012-02-07	22238593	Palmer ND	2012-01-04	PLoS One	http://www.ncbi.nlm.nih.gov/pubmed/22238593	A genome-wide association search for type 2 diabetes genes in African Americans.	Type 2 diabetes	965 African American cases, 1,029 African American controls	2,167 African American cases, 2,288 African American controls	11q24.3	11	129603795	TMEM45B, BARX2	RPS27P20 - TMEM45B	100271581	120224		65.62	212.05	rs7107217-C	rs7107217	0	7107217	Intergenic	1	0.91	3e-07	6.52288		1.18	[1.10-1.27]	Affymetrix [832,357]	N
2012-01-18	22158537	Cho YS	2011-12-11	Nat Genet	http://www.ncbi.nlm.nih.gov/pubmed/22158537	Meta-analysis of genome-wide association studies identifies eight new loci for type 2 diabetes in east Asians.	Type 2 diabetes	5,999 East Asian ancestry cases, 9,001 East Asian ancestry controls, 794 Malaysian ancestry cases, 1,240 Malaysian ancestry controls, 159 Filipino ancestry cases, 1,624 Filipino ancestry controls.	18,127 East Asian ancestry cases, 17,746 East Asian ancestry controls	4p16.3	4	1316113	MAEA	MAEA			10296			rs6815464-C	rs6815464	0	6815464	intron	0	0.58	2e-20	19.699		1.13	[1.10–1.16]	Affymetrix & Illumina [2,626,356](imputed)	N
2012-01-18	22158537	Cho YS	2011-12-11	Nat Genet	http://www.ncbi.nlm.nih.gov/pubmed/22158537	Meta-analysis of genome-wide association studies identifies eight new loci for type 2 diabetes in east Asians.	Type 2 diabetes	5,999 East Asian ancestry cases, 9,001 East Asian ancestry controls, 794 Malaysian ancestry cases, 1,240 Malaysian ancestry controls, 159 Filipino ancestry cases, 1,624 Filipino ancestry controls.	18,127 East Asian ancestry cases, 17,746 East Asian ancestry controls	9p24.2	9	4287466	GLIS3	GLIS3			169792			rs7041847-A	rs7041847	0	7041847	intron	0	0.41	2e-14	13.699		1.1	[1.07–1.13]	Affymetrix & Illumina [2,626,356](imputed)	N
2012-01-18	22158537	Cho YS	2011-12-11	Nat Genet	http://www.ncbi.nlm.nih.gov/pubmed/22158537	Meta-analysis of genome-wide association studies identifies eight new loci for type 2 diabetes in east Asians.	Type 2 diabetes	5,999 East Asian ancestry cases, 9,001 East Asian ancestry controls, 794 Malaysian ancestry cases, 1,240 Malaysian ancestry controls, 159 Filipino ancestry cases, 1,624 Filipino ancestry controls.	18,127 East Asian ancestry cases, 17,746 East Asian ancestry controls	20q13.12	20	44318326	FITM2,R3HDML,HNF4A	FITM2 - R3HDML	128486	140902		7.08	18.83	rs6017317-G	rs6017317	0	6017317	Intergenic	1	0.48	1e-11	11		1.09	[1.07–1.12]	Affymetrix & Illumina [2,626,356](imputed)	N
2012-01-18	22158537	Cho YS	2011-12-11	Nat Genet	http://www.ncbi.nlm.nih.gov/pubmed/22158537	Meta-analysis of genome-wide association studies identifies eight new loci for type 2 diabetes in east Asians.	Type 2 diabetes	5,999 East Asian ancestry cases, 9,001 East Asian ancestry controls, 794 Malaysian ancestry cases, 1,240 Malaysian ancestry controls, 159 Filipino ancestry cases, 1,624 Filipino ancestry controls.	18,127 East Asian ancestry cases, 17,746 East Asian ancestry controls	7q32.1	7	127524904	GCC1,PAX4	ZNF800 - GCC1	168850	79571		132.18	55.72	rs6467136-G	rs6467136	0	6467136	Intergenic	1	0.79	5e-11	10.301		1.11	[1.07–1.14]	Affymetrix & Illumina [2,626,356](imputed)	N
2012-01-18	22158537	Cho YS	2011-12-11	Nat Genet	http://www.ncbi.nlm.nih.gov/pubmed/22158537	Meta-analysis of genome-wide association studies identifies eight new loci for type 2 diabetes in east Asians.	Type 2 diabetes	5,999 East Asian ancestry cases, 9,001 East Asian ancestry controls, 794 Malaysian ancestry cases, 1,240 Malaysian ancestry controls, 159 Filipino ancestry cases, 1,624 Filipino ancestry controls.	18,127 East Asian ancestry cases, 17,746 East Asian ancestry controls	3p14.1	3	64062621	PSMD6	PSMD6 - PRICKLE2-AS1	9861	100652759		38.61	5.34	rs831571-c	rs831571	0	831571	Intergenic	1	0.61	8e-11	10.0969		1.09	[1.06–1.12]	Affymetrix & Illumina [2,626,356](imputed)	N
2012-01-18	22158537	Cho YS	2011-12-11	Nat Genet	http://www.ncbi.nlm.nih.gov/pubmed/22158537	Meta-analysis of genome-wide association studies identifies eight new loci for type 2 diabetes in east Asians.	Type 2 diabetes	5,999 East Asian ancestry cases, 9,001 East Asian ancestry controls, 794 Malaysian ancestry cases, 1,240 Malaysian ancestry controls, 159 Filipino ancestry cases, 1,624 Filipino ancestry controls.	18,127 East Asian ancestry cases, 17,746 East Asian ancestry controls	6p21.2	6	38139068	ZFAND3	ZFAND3			60685			rs9470794-C	rs9470794	0	9470794	intron	0	0.27	2e-10	9.69897		1.12	[1.08–1.16]	Affymetrix & Illumina [2,626,356](imputed)	N
2012-01-18	22158537	Cho YS	2011-12-11	Nat Genet	http://www.ncbi.nlm.nih.gov/pubmed/22158537	Meta-analysis of genome-wide association studies identifies eight new loci for type 2 diabetes in east Asians.	Type 2 diabetes	5,999 East Asian ancestry cases, 9,001 East Asian ancestry controls, 794 Malaysian ancestry cases, 1,240 Malaysian ancestry controls, 159 Filipino ancestry cases, 1,624 Filipino ancestry controls.	18,127 East Asian ancestry cases, 17,746 East Asian ancestry controls	19q13.11	19	33402102	PEPD	PEPD			5184			rs3786897-A	rs3786897	0	3786897	intron	0	0.56	1e-08	8		1.1	[1.07–1.14]	Affymetrix & Illumina [2,626,356](imputed)	N
2012-01-18	22158537	Cho YS	2011-12-11	Nat Genet	http://www.ncbi.nlm.nih.gov/pubmed/22158537	Meta-analysis of genome-wide association studies identifies eight new loci for type 2 diabetes in east Asians.	Type 2 diabetes	5,999 East Asian ancestry cases, 9,001 East Asian ancestry controls, 794 Malaysian ancestry cases, 1,240 Malaysian ancestry controls, 159 Filipino ancestry cases, 1,624 Filipino ancestry controls.	18,127 East Asian ancestry cases, 17,746 East Asian ancestry controls	6p21.2	6	39316274	KCNK16	KCNK16;KCNK17			83795;89822			rs1535500-T	rs1535500	0	1535500	missense;nearGene-5	0	0.42	2e-08	7.69897		1.08	[1.05–1.11]	Affymetrix & Illumina [2,626,356](imputed)	N
2012-01-18	22158537	Cho YS	2011-12-11	Nat Genet	http://www.ncbi.nlm.nih.gov/pubmed/22158537	Meta-analysis of genome-wide association studies identifies eight new loci for type 2 diabetes in east Asians.	Type 2 diabetes	5,999 East Asian ancestry cases, 9,001 East Asian ancestry controls, 794 Malaysian ancestry cases, 1,240 Malaysian ancestry controls, 159 Filipino ancestry cases, 1,624 Filipino ancestry controls.	18,127 East Asian ancestry cases, 17,746 East Asian ancestry controls	16q23.2	16	81455768	CMIP	CMIP			80790			rs16955379-C	rs16955379	0	16955379	intron	0	0.8	3e-07	6.52288		1.08	[1.05–1.12]	Affymetrix & Illumina [2,626,356](imputed)	N
2012-01-18	22158537	Cho YS	2011-12-11	Nat Genet	http://www.ncbi.nlm.nih.gov/pubmed/22158537	Meta-analysis of genome-wide association studies identifies eight new loci for type 2 diabetes in east Asians.	Type 2 diabetes	5,999 East Asian ancestry cases, 9,001 East Asian ancestry controls, 794 Malaysian ancestry cases, 1,240 Malaysian ancestry controls, 159 Filipino ancestry cases, 1,624 Filipino ancestry controls.	18,127 East Asian ancestry cases, 17,746 East Asian ancestry controls	16q23.2	16	79373021	WWOX	RNA5SP431 - MAF	100873681	4094		108.45	220.83	rs17797882-T	rs17797882	0	17797882	Intergenic	1	0.32	9e-07	6.04576		1.08	[1.05–1.12]	Affymetrix & Illumina [2,626,356](imputed)	N
2011-12-17	22101970	Kho AN	2011-11-19	J Am Med Inform Assoc	http://www.ncbi.nlm.nih.gov/pubmed/22101970	Use of diverse electronic medical record systems to identify genetic risk for type 2 diabetes within a genome-wide association study.	Type 2 diabetes	2,413 European ancestry cases, 2,392 European ancestry controls, 810 African American cases, 873 African American controls	NA	10q25.2	10	112998590	TCF7L2	TCF7L2			6934			rs7903146-T	rs7903146	0	7903146	intron	0	0.26 (EA+AA)	2e-15	14.699		1.46	[NR]	Illumina [NR]	N
2011-09-28	21874001	Kooner JS	2011-08-28	Nat Genet	http://www.ncbi.nlm.nih.gov/pubmed/21874001	Genome-wide association study in individuals of South Asian ancestry identifies six new type 2 diabetes susceptibility loci.	Type 2 diabetes	5,561 South Asian ancestry cases, 14,458 South Asian ancestry controls	13,170 South Asian ancestry cases, 25,398 South Asian ancestry controls	2q24.3	2	164645339	GRB14	EIF3EP3 - COBLL1	100462836	22837		71.32	34.85	rs3923113-A	rs3923113	0	3923113	Intergenic	1	0.74	1e-08	8		1.09	[1.06-1.13]	Illumina [568,976]	N
2011-09-28	21874001	Kooner JS	2011-08-28	Nat Genet	http://www.ncbi.nlm.nih.gov/pubmed/21874001	Genome-wide association study in individuals of South Asian ancestry identifies six new type 2 diabetes susceptibility loci.	Type 2 diabetes	5,561 South Asian ancestry cases, 14,458 South Asian ancestry controls	13,170 South Asian ancestry cases, 25,398 South Asian ancestry controls	3q27.3	3	186948673	ST6GAL1	ST6GAL1			6480			rs16861329-G	rs16861329	0	16861329	intron	0	0.75	3e-08	7.52288		1.09	[1.06-1.12]	Illumina [568,976]	N
2011-09-28	21874001	Kooner JS	2011-08-28	Nat Genet	http://www.ncbi.nlm.nih.gov/pubmed/21874001	Genome-wide association study in individuals of South Asian ancestry identifies six new type 2 diabetes susceptibility loci.	Type 2 diabetes	5,561 South Asian ancestry cases, 14,458 South Asian ancestry controls	13,170 South Asian ancestry cases, 25,398 South Asian ancestry controls	10q22.1	10	69171718	VPS26A	VPS26A			9559			rs1802295-A	rs1802295	0	1802295	UTR-3	0	0.26	4e-08	7.39794		1.08	[1.05-1.12]	Illumina [568,976]	N
2011-09-28	21874001	Kooner JS	2011-08-28	Nat Genet	http://www.ncbi.nlm.nih.gov/pubmed/21874001	Genome-wide association study in individuals of South Asian ancestry identifies six new type 2 diabetes susceptibility loci.	Type 2 diabetes	5,561 South Asian ancestry cases, 14,458 South Asian ancestry controls	13,170 South Asian ancestry cases, 25,398 South Asian ancestry controls	15q24.3	15	77454848	HMG20A	HMG20A			10363			rs7178572-G	rs7178572	0	7178572	intron	0	0.52	7e-11	10.1549		1.09	[1.06-1.12]	Illumina [568,976]	N
2011-09-28	21874001	Kooner JS	2011-08-28	Nat Genet	http://www.ncbi.nlm.nih.gov/pubmed/21874001	Genome-wide association study in individuals of South Asian ancestry identifies six new type 2 diabetes susceptibility loci.	Type 2 diabetes	5,561 South Asian ancestry cases, 14,458 South Asian ancestry controls	13,170 South Asian ancestry cases, 25,398 South Asian ancestry controls	15q26.1	15	89831025	AP3S2	AP3S2;C15orf38-AP3S2			10239;100526783			rs2028299-C	rs2028299	0	2028299	ncRNA;UTR-3	0	0.31	2e-11	10.699		1.1	[1.07-1.13]	Illumina [568,976]	N
2011-09-28	21874001	Kooner JS	2011-08-28	Nat Genet	http://www.ncbi.nlm.nih.gov/pubmed/21874001	Genome-wide association study in individuals of South Asian ancestry identifies six new type 2 diabetes susceptibility loci.	Type 2 diabetes	5,561 South Asian ancestry cases, 14,458 South Asian ancestry controls	13,170 South Asian ancestry cases, 25,398 South Asian ancestry controls	20q13.12	20	44360627	HNF4A	HNF4A			3172			rs4812829-A	rs4812829	0	4812829	intron	0	0.29	3e-10	9.52288		1.09	[1.06-1.12]	Illumina [568,976]	N
2011-08-18	21799836	Cui B	2011-07-22	PLoS One	http://www.ncbi.nlm.nih.gov/pubmed/21799836	A genome-wide association study confirms previously reported loci for type 2 diabetes in Han Chinese.	Type 2 diabetes	793 Han Chinese ancestry cases, 806 Han Chinese ancestry controls	4,445 Han Chinese ancestry cases, 4,458 Han Chinese ancestry controls	11p15.4	11	2822986	KCNQ1	KCNQ1			3784			rs163182-C	rs163182	0	163182	intron	0	0.34	2e-17	16.699		1.28	[NR]	Illumina [474,515]	N
2011-08-18	21799836	Cui B	2011-07-22	PLoS One	http://www.ncbi.nlm.nih.gov/pubmed/21799836	A genome-wide association study confirms previously reported loci for type 2 diabetes in Han Chinese.	Type 2 diabetes	793 Han Chinese ancestry cases, 806 Han Chinese ancestry controls	4,445 Han Chinese ancestry cases, 4,458 Han Chinese ancestry controls	15q22.2	15	62121815	C2CD4A, C2CD4B	NPM1P47 - C2CD4B	100129972	388125		38.51	41.72	rs1436953-G	rs1436953	0	1436953	Intergenic	1	0.64	8e-06	5.09691		1.14	[NR]	Illumina [474,515]	N
2011-06-18	21647700	Below JE	2011-06-07	Diabetologia	http://www.ncbi.nlm.nih.gov/pubmed/21647700	Genome-wide association and meta-analysis in populations from Starr County, Texas, and Mexico City identify type 2 diabetes susceptibility loci and enrichment for expression quantitative trait loci in top signals.	Type 2 diabetes	837 Mexican-American cases, 436 Mexican-American controls	967 Mexican ancestry cases, 343 Mexican ancestry controls	9p23	9	10430602	PTPRD	PTPRD			5789			rs649891-C	rs649891	0	649891	intron	0	0.35	6e-06	5.22185		NR	NR	Affymetrix [1,829,586] (imputed)	N
2011-06-03	21573907	Parra EJ	2011-05-15	Diabetologia	http://www.ncbi.nlm.nih.gov/pubmed/21573907	Genome-wide association study of type 2 diabetes in a sample from Mexico City and a meta-analysis of a Mexican-American sample from Starr County, Texas.	Type 2 diabetes	1,804 Hispanic cases, 780 Hispanic controls	(NR) European ancestry individuals	3q27.2	3	185813873	IGF2BP2	IGF2BP2			10644			rs1374910-T	rs1374910	0	1374910	intron	0	NR	1e-07	7		1.24	[1.15-1.34]	Affymetrix [315,658]	N
2011-06-03	21573907	Parra EJ	2011-05-15	Diabetologia	http://www.ncbi.nlm.nih.gov/pubmed/21573907	Genome-wide association study of type 2 diabetes in a sample from Mexico City and a meta-analysis of a Mexican-American sample from Starr County, Texas.	Type 2 diabetes	1,804 Hispanic cases, 780 Hispanic controls	(NR) European ancestry individuals	9p21.3	9	22136490	CDKN2A, CDKN2B	UBA52P6 - DMRTA1	100130239	63951		123.95	310.35	rs1333051-A	rs1333051	0	1333051	Intergenic	1	NR	6e-10	9.22185		1.22	[1.15-1.30]	Affymetrix [315,658]	N
2011-06-03	21573907	Parra EJ	2011-05-15	Diabetologia	http://www.ncbi.nlm.nih.gov/pubmed/21573907	Genome-wide association study of type 2 diabetes in a sample from Mexico City and a meta-analysis of a Mexican-American sample from Starr County, Texas.	Type 2 diabetes	1,804 Hispanic cases, 780 Hispanic controls	(NR) European ancestry individuals	11p15.4	11	2818521	KCNQ1	KCNQ1			3784			rs2237892-C	rs2237892	0	2237892	intron	0	NR	4e-06	5.39794		1.2	[1.11-1.29]	Affymetrix [315,658]	N
2011-06-03	21573907	Parra EJ	2011-05-15	Diabetologia	http://www.ncbi.nlm.nih.gov/pubmed/21573907	Genome-wide association study of type 2 diabetes in a sample from Mexico City and a meta-analysis of a Mexican-American sample from Starr County, Texas.	Type 2 diabetes	1,804 Hispanic cases, 780 Hispanic controls	(NR) European ancestry individuals	12q24.31	12	120965129	HNF1A	RPL12P33 - HNF1A-AS1	643550	283460		47.85	4.71	rs7305618-C	rs7305618	0	7305618	Intergenic	1	NR	2e-08	7.69897		1.14	[1.09-1.20]	Affymetrix [315,658]	N
2011-06-03	21573907	Parra EJ	2011-05-15	Diabetologia	http://www.ncbi.nlm.nih.gov/pubmed/21573907	Genome-wide association study of type 2 diabetes in a sample from Mexico City and a meta-analysis of a Mexican-American sample from Starr County, Texas.	Type 2 diabetes	1,804 Hispanic cases, 780 Hispanic controls	(NR) European ancestry individuals	14q32.2	14	100676553	C14orf70	LINC00523 - DLK1	283601	8788		3.81	50.31	rs730570-G	rs730570	0	730570	Intergenic	1	NR	8e-06	5.09691		1.14	[1.08-1.21]	Affymetrix [315,658]	N
2011-05-24	21490949	Sim X	2011-04-07	PLoS Genet	http://www.ncbi.nlm.nih.gov/pubmed/21490949	Transferability of type 2 diabetes implicated loci in multi-ethnic cohorts from Southeast Asia.	Type 2 diabetes	2,010 Chinese ancestry cases, 1,945 Chinese ancestry controls, 794 Malay ancestry cases, 1,240 Malay ancestry controls, 977 Asian Indian ancestry cases, 1,169 Asian Indian ancestry controls	NA	15q24.3	15	77485290	HMG20A	HMG20A			10363			rs7119-T	rs7119	0	7119	UTR-3	0	0.19	5e-07	6.30103	(Chinese+Malay+Indian)	1.24	[1.14-1.34]	Illumina [~2,000,000] (imputed)	N
2011-05-24	21490949	Sim X	2011-04-07	PLoS Genet	http://www.ncbi.nlm.nih.gov/pubmed/21490949	Transferability of type 2 diabetes implicated loci in multi-ethnic cohorts from Southeast Asia.	Type 2 diabetes	2,010 Chinese ancestry cases, 1,945 Chinese ancestry controls, 794 Malay ancestry cases, 1,240 Malay ancestry controls, 977 Asian Indian ancestry cases, 1,169 Asian Indian ancestry controls	NA	3q12.3	3	102484201	ZPLD1	ZPLD1 - NDUFA4P2	131368	100287880		4.36	756.79	rs2063640-A	rs2063640	0	2063640	Intergenic	1	0.17	3e-06	5.52288	(Chinese+Malay+Indian)	1.23	[1.13-1.34]	Illumina [~2,000,000] (imputed)	N
2011-05-24	21490949	Sim X	2011-04-07	PLoS Genet	http://www.ncbi.nlm.nih.gov/pubmed/21490949	Transferability of type 2 diabetes implicated loci in multi-ethnic cohorts from Southeast Asia.	Type 2 diabetes	2,010 Chinese ancestry cases, 1,945 Chinese ancestry controls, 794 Malay ancestry cases, 1,240 Malay ancestry controls, 977 Asian Indian ancestry cases, 1,169 Asian Indian ancestry controls	NA	21q22.11	21	32012873	HUNK	HUNK - LINC00159	30811	100551499		8.81	67.61	rs2833610-A	rs2833610	0	2833610	Intergenic	1	0.57	4e-06	5.39794	(Chinese+Malay+Indian)	1.17	[1.09-1.24]	Illumina [~2,000,000] (imputed)	N
2011-05-24	21490949	Sim X	2011-04-07	PLoS Genet	http://www.ncbi.nlm.nih.gov/pubmed/21490949	Transferability of type 2 diabetes implicated loci in multi-ethnic cohorts from Southeast Asia.	Type 2 diabetes	2,010 Chinese ancestry cases, 1,945 Chinese ancestry controls, 794 Malay ancestry cases, 1,240 Malay ancestry controls, 977 Asian Indian ancestry cases, 1,169 Asian Indian ancestry controls	NA	10q23.33	10	92588073	KIF11	IDE - KIF11	3416	3832		13.98	5	rs6583826-G	rs6583826	0	6583826	Intergenic	1	0.26	7e-06	5.1549	(Chinese+Malay+Indian)	1.18	[1.10-1.27]	Illumina [~2,000,000] (imputed)	N
2011-05-24	21490949	Sim X	2011-04-07	PLoS Genet	http://www.ncbi.nlm.nih.gov/pubmed/21490949	Transferability of type 2 diabetes implicated loci in multi-ethnic cohorts from Southeast Asia.	Type 2 diabetes	2,010 Chinese ancestry cases, 1,945 Chinese ancestry controls, 794 Malay ancestry cases, 1,240 Malay ancestry controls, 977 Asian Indian ancestry cases, 1,169 Asian Indian ancestry controls	NA	6p22.3	6	20652486	CDKAL1	CDKAL1			54901			rs9295474-G	rs9295474	0	9295474	intron	0	0.36	9e-06	5.04576	(Chinese+Malay+Indian)	1.16	[1.09-1.24]	Illumina [~2,000,000] (imputed)	N
2011-05-24	21490949	Sim X	2011-04-07	PLoS Genet	http://www.ncbi.nlm.nih.gov/pubmed/21490949	Transferability of type 2 diabetes implicated loci in multi-ethnic cohorts from Southeast Asia.	Type 2 diabetes	2,010 Chinese ancestry cases, 1,945 Chinese ancestry controls, 794 Malay ancestry cases, 1,240 Malay ancestry controls, 977 Asian Indian ancestry cases, 1,169 Asian Indian ancestry controls	NA	3q26.33	3	179943530	PEX5L	PEX5L			51555			rs7630877-A	rs7630877	0	7630877	intron	0	0.17	7e-06	5.1549	(Chinese)	1.32	[1.17-1.49]	Illumina [~2,000,000] (imputed)	N
2011-05-24	21490949	Sim X	2011-04-07	PLoS Genet	http://www.ncbi.nlm.nih.gov/pubmed/21490949	Transferability of type 2 diabetes implicated loci in multi-ethnic cohorts from Southeast Asia.	Type 2 diabetes	2,010 Chinese ancestry cases, 1,945 Chinese ancestry controls, 794 Malay ancestry cases, 1,240 Malay ancestry controls, 977 Asian Indian ancestry cases, 1,169 Asian Indian ancestry controls	NA	1q42.2	1	233204408	PCNXL2	PCNXL2;LOC101927736			80003;101927736			rs12027542-A	rs12027542	0	12027542	intron;intron	0	0.61	4e-07	6.39794	(Malay)	1.41	[1.23-1.61]	Illumina [~2,000,000] (imputed)	N
2011-05-24	21490949	Sim X	2011-04-07	PLoS Genet	http://www.ncbi.nlm.nih.gov/pubmed/21490949	Transferability of type 2 diabetes implicated loci in multi-ethnic cohorts from Southeast Asia.	Type 2 diabetes	2,010 Chinese ancestry cases, 1,945 Chinese ancestry controls, 794 Malay ancestry cases, 1,240 Malay ancestry controls, 977 Asian Indian ancestry cases, 1,169 Asian Indian ancestry controls	NA	1q32.2	1	207478831	CR2	CR2			1380			rs17045328-G	rs17045328	0	17045328	intron	0	0.3	7e-06	5.1549	(Malay)	1.38	[1.20-1.59]	Illumina [~2,000,000] (imputed)	N
2011-05-24	21490949	Sim X	2011-04-07	PLoS Genet	http://www.ncbi.nlm.nih.gov/pubmed/21490949	Transferability of type 2 diabetes implicated loci in multi-ethnic cohorts from Southeast Asia.	Type 2 diabetes	2,010 Chinese ancestry cases, 1,945 Chinese ancestry controls, 794 Malay ancestry cases, 1,240 Malay ancestry controls, 977 Asian Indian ancestry cases, 1,169 Asian Indian ancestry controls	NA	18p11.31	18	2948031	LPIN2	LPIN2;LOC727896			9663;727896			rs10460009-C	rs10460009	0	10460009	intron;nearGene-5	0	0.6	9e-06	5.04576	(Malay)	1.35	[1.18-1.54]	Illumina [~2,000,000] (imputed)	N
2011-05-24	21490949	Sim X	2011-04-07	PLoS Genet	http://www.ncbi.nlm.nih.gov/pubmed/21490949	Transferability of type 2 diabetes implicated loci in multi-ethnic cohorts from Southeast Asia.	Type 2 diabetes	2,010 Chinese ancestry cases, 1,945 Chinese ancestry controls, 794 Malay ancestry cases, 1,240 Malay ancestry controls, 977 Asian Indian ancestry cases, 1,169 Asian Indian ancestry controls	NA	6q13	6	70579486	C6orf57	C6orf57			135154			rs1048886-G	rs1048886	0	1048886	missense	0	0.18	3e-08	7.52288	(Indian)	1.54	[1.32-1.80]	Illumina [~2,000,000] (imputed)	N
2011-05-24	21490949	Sim X	2011-04-07	PLoS Genet	http://www.ncbi.nlm.nih.gov/pubmed/21490949	Transferability of type 2 diabetes implicated loci in multi-ethnic cohorts from Southeast Asia.	Type 2 diabetes	2,010 Chinese ancestry cases, 1,945 Chinese ancestry controls, 794 Malay ancestry cases, 1,240 Malay ancestry controls, 977 Asian Indian ancestry cases, 1,169 Asian Indian ancestry controls	NA	6q24.1	6	139952510	Intergenic	ATP5F1P6 - RNA5SP220	645440	100873480		337.31	206.08	rs642858-A	rs642858	0	642858	Intergenic	1	0.4	2e-06	5.69897	(Indian)	1.35	[1.19-1.53]	Illumina [~2,000,000] (imputed)	N
2011-05-24	21490949	Sim X	2011-04-07	PLoS Genet	http://www.ncbi.nlm.nih.gov/pubmed/21490949	Transferability of type 2 diabetes implicated loci in multi-ethnic cohorts from Southeast Asia.	Type 2 diabetes	2,010 Chinese ancestry cases, 1,945 Chinese ancestry controls, 794 Malay ancestry cases, 1,240 Malay ancestry controls, 977 Asian Indian ancestry cases, 1,169 Asian Indian ancestry controls	NA	2p25.3	2	3793830	Intergenic	DCDC2C			728597			rs11677370-T	rs11677370	0	11677370	intron	0	0.4	3e-06	5.52288	(Indian)	1.35	[1.19-1.53]	Illumina [~2,000,000] (imputed)	N
2011-05-24	21490949	Sim X	2011-04-07	PLoS Genet	http://www.ncbi.nlm.nih.gov/pubmed/21490949	Transferability of type 2 diabetes implicated loci in multi-ethnic cohorts from Southeast Asia.	Type 2 diabetes	2,010 Chinese ancestry cases, 1,945 Chinese ancestry controls, 794 Malay ancestry cases, 1,240 Malay ancestry controls, 977 Asian Indian ancestry cases, 1,169 Asian Indian ancestry controls	NA	7q22.1	7	100892456	ACHE	ACHE			43			rs7636-A	rs7636	0	7636	cds-synon	0	0.06	5e-06	5.30103	(Indian)	1.85	[1.42-2.41]	Illumina [~2,000,000] (imputed)	N
2011-05-24	21490949	Sim X	2011-04-07	PLoS Genet	http://www.ncbi.nlm.nih.gov/pubmed/21490949	Transferability of type 2 diabetes implicated loci in multi-ethnic cohorts from Southeast Asia.	Type 2 diabetes	2,010 Chinese ancestry cases, 1,945 Chinese ancestry controls, 794 Malay ancestry cases, 1,240 Malay ancestry controls, 977 Asian Indian ancestry cases, 1,169 Asian Indian ancestry controls	NA	10q26.3	10	131149699	TCERG1L	TCERG1L			256536			rs10741243-G	rs10741243	0	10741243	intron	0	0.93	5e-06	5.30103	(Indian)	1.75	[1.38-2.23]	Illumina [~2,000,000] (imputed)	N
2011-05-24	21490949	Sim X	2011-04-07	PLoS Genet	http://www.ncbi.nlm.nih.gov/pubmed/21490949	Transferability of type 2 diabetes implicated loci in multi-ethnic cohorts from Southeast Asia.	Type 2 diabetes	2,010 Chinese ancestry cases, 1,945 Chinese ancestry controls, 794 Malay ancestry cases, 1,240 Malay ancestry controls, 977 Asian Indian ancestry cases, 1,169 Asian Indian ancestry controls	NA	3q23	3	142712158	PLS1	PLS1			5357			rs3773506-C	rs3773506	0	3773506	UTR-3	0	0.06	9e-06	5.04576	(Indian)	1.81	[1.39-2.35]	Illumina [~2,000,000] (imputed)	N
2011-05-24	21490949	Sim X	2011-04-07	PLoS Genet	http://www.ncbi.nlm.nih.gov/pubmed/21490949	Transferability of type 2 diabetes implicated loci in multi-ethnic cohorts from Southeast Asia.	Type 2 diabetes	2,010 Chinese ancestry cases, 1,945 Chinese ancestry controls, 794 Malay ancestry cases, 1,240 Malay ancestry controls, 977 Asian Indian ancestry cases, 1,169 Asian Indian ancestry controls	NA	19q13.2	19	39090097	FLJ16165	PAPL			390928			rs472265-G	rs472265	0	472265	intron	0	0.22	9e-06	5.04576	(Indian)	1.39	[1.20-1.61]	Illumina [~2,000,000] (imputed)	N
2011-05-24	21490949	Sim X	2011-04-07	PLoS Genet	http://www.ncbi.nlm.nih.gov/pubmed/21490949	Transferability of type 2 diabetes implicated loci in multi-ethnic cohorts from Southeast Asia.	Type 2 diabetes	2,010 Chinese ancestry cases, 1,945 Chinese ancestry controls, 794 Malay ancestry cases, 1,240 Malay ancestry controls, 977 Asian Indian ancestry cases, 1,169 Asian Indian ancestry controls	NA	4q32.3	4	163611649	2015-03-01	2015-03-01			55016			rs3792615-T	rs3792615	0	3792615	intron	0	0.95	9e-06	5.04576	(Indian)	1.93	[1.45-2.59]	Illumina [~2,000,000] (imputed)	N
2010-10-12	20862305	Shu XO	2010-09-16	PLoS Genet	http://www.ncbi.nlm.nih.gov/pubmed/20862305	Identification of new genetic risk variants for type 2 diabetes.	Type 2 diabetes	1,019 Chinese ancestry cases, 1,710 Chinese ancestry controls	2,591 European ancestry cases, 3,052 European ancestry controls, 6,184 East Asian cases, 9,853 East Asian controls	10p13	10	12272998	CDC123,CAMK1D	CDC123 - CAMK1D	8872	57118		22.41	76.52	rs10906115-A	rs10906115	0	10906115	Intergenic	1	0.57	1e-08	8		1.13	[1.08-1.18]	Affymetrix [590,887]	N
2010-10-12	20862305	Shu XO	2010-09-16	PLoS Genet	http://www.ncbi.nlm.nih.gov/pubmed/20862305	Identification of new genetic risk variants for type 2 diabetes.	Type 2 diabetes	1,019 Chinese ancestry cases, 1,710 Chinese ancestry controls	2,591 European ancestry cases, 3,052 European ancestry controls, 6,184 East Asian cases, 9,853 East Asian controls	13q31.1	13	80143021	SPRY2	LINC01080 - SPRY2	101515984	10253		116.36	192.96	rs1359790-G	rs1359790	0	1359790	Intergenic	1	0.71	6e-09	8.22185		1.15	[1.10-1.20]	Affymetrix [590,887]	N
2010-10-12	20862305	Shu XO	2010-09-16	PLoS Genet	http://www.ncbi.nlm.nih.gov/pubmed/20862305	Identification of new genetic risk variants for type 2 diabetes.	Type 2 diabetes	1,019 Chinese ancestry cases, 1,710 Chinese ancestry controls	2,591 European ancestry cases, 3,052 European ancestry controls, 6,184 East Asian cases, 9,853 East Asian controls	15q22.2	15	62112183	C2CD4B	NPM1P47 - C2CD4B	100129972	388125		28.88	51.36	rs1436955-C	rs1436955	0	1436955	Intergenic	1	0.73	7e-07	6.1549		1.13	[1.08-1.19]	Affymetrix [590,887]	N
2010-10-12	20862305	Shu XO	2010-09-16	PLoS Genet	http://www.ncbi.nlm.nih.gov/pubmed/20862305	Identification of new genetic risk variants for type 2 diabetes.	Type 2 diabetes	1,019 Chinese ancestry cases, 1,710 Chinese ancestry controls	2,591 European ancestry cases, 3,052 European ancestry controls, 6,184 East Asian cases, 9,853 East Asian controls	10q23.33	10	92705802	HHEX	HHEX - EXOC6	3087	54536		10.15	121.03	rs5015480-C	rs5015480	0	5015480	Intergenic	1	0.17	9e-06	5.04576		1.17	[1.11-1.24]	Affymetrix [590,887]	N
2010-09-28	20818381	Yamauchi T	2010-09-05	Nat Genet	http://www.ncbi.nlm.nih.gov/pubmed/20818381	A genome-wide association study in the Japanese population identifies susceptibility loci for type 2 diabetes at UBE2E2 and C2CD4A-C2CD4B.	Type 2 diabetes	4,470 Japanese ancestry cases, 3,071 Japanese ancestry controls	10,692 Japanese ancestry cases, 9,597 Japanese ancestry controls, 6,980 European ancestry cases, 8,615 European ancestry controls	15q22.2	15	62104190	C2CD4A,C2CD4B	NPM1P47 - C2CD4B	100129972	388125		20.88	59.35	rs7172432-?	rs7172432	0	7172432	Intergenic	1	0.58	9e-14	13.0458		1.11	[1.08-1.14]	Illumina [459,359]	N
2010-07-12	20581827	Voight BF	2010-06-27	Nat Genet	http://www.ncbi.nlm.nih.gov/pubmed/20581827	Twelve type 2 diabetes susceptibility loci identified through large-scale association analysis.	Type 2 diabetes	8,130 European ancestry cases, 38,987 European ancestry controls	Up to 34,412 European ancestry cases, 59,925 European ancestry controls	2p16.1	2	60357684	BCL11A	RNA5SP94 - MIR4432	100873327	100616473		662.82	29.68	rs243021-A	rs243021	0	243021	Intergenic	1	NR	3e-15	14.5229		1.08	[1.06-1.10]	Affymetrix & Illumina [2,426,886] (imputed)	N
2010-07-12	20581827	Voight BF	2010-06-27	Nat Genet	http://www.ncbi.nlm.nih.gov/pubmed/20581827	Twelve type 2 diabetes susceptibility loci identified through large-scale association analysis.	Type 2 diabetes	8,130 European ancestry cases, 38,987 European ancestry controls	Up to 34,412 European ancestry cases, 59,925 European ancestry controls	5q13.3	5	77129124	ZBED3	ZBED3-AS1			728723			rs4457053-G	rs4457053	0	4457053	intron	0	NR	3e-12	11.5229		1.08	[1.06-1.11]	Affymetrix & Illumina [2,426,886] (imputed)	N
2010-07-12	20581827	Voight BF	2010-06-27	Nat Genet	http://www.ncbi.nlm.nih.gov/pubmed/20581827	Twelve type 2 diabetes susceptibility loci identified through large-scale association analysis.	Type 2 diabetes	8,130 European ancestry cases, 38,987 European ancestry controls	Up to 34,412 European ancestry cases, 59,925 European ancestry controls	7q32.3	7	130782095	KLF14	KLF14 - MIR29A	136259	407021		48.06	94.65	rs972283-G	rs972283	0	972283	Intergenic	1	NR	2e-10	9.69897		1.07	[1.05-1.10]	Affymetrix & Illumina [2,426,886] (imputed)	N
2010-07-12	20581827	Voight BF	2010-06-27	Nat Genet	http://www.ncbi.nlm.nih.gov/pubmed/20581827	Twelve type 2 diabetes susceptibility loci identified through large-scale association analysis.	Type 2 diabetes	8,130 European ancestry cases, 38,987 European ancestry controls	Up to 34,412 European ancestry cases, 59,925 European ancestry controls	8q22.1	8	94948283	TP53INP1	TP53INP1;LOC101927002			94241;101927002			rs896854-T	rs896854	0	896854	intron;nearGene-5	0	NR	1e-09	9		1.06	[1.04-1.09]	Affymetrix & Illumina [2,426,886] (imputed)	N
2010-07-12	20581827	Voight BF	2010-06-27	Nat Genet	http://www.ncbi.nlm.nih.gov/pubmed/20581827	Twelve type 2 diabetes susceptibility loci identified through large-scale association analysis.	Type 2 diabetes	8,130 European ancestry cases, 38,987 European ancestry controls	Up to 34,412 European ancestry cases, 59,925 European ancestry controls	9q21.31	9	79337213	CHCHD9	KRT18P24 - CHCHD2P9	340460	645345		299.47	54.05	rs13292136-C	rs13292136	0	13292136	Intergenic	1	NR	3e-08	7.52288		1.11	[1.07-1.15]	Affymetrix & Illumina [2,426,886] (imputed)	N
2010-07-12	20581827	Voight BF	2010-06-27	Nat Genet	http://www.ncbi.nlm.nih.gov/pubmed/20581827	Twelve type 2 diabetes susceptibility loci identified through large-scale association analysis.	Type 2 diabetes	8,130 European ancestry cases, 38,987 European ancestry controls	Up to 34,412 European ancestry cases, 59,925 European ancestry controls	11p15.5	11	2670241	KCNQ1	KCNQ1;KCNQ1OT1			3784;10984			rs231362-G	rs231362	0	231362	intron;ncRNA	0	NR	3e-13	12.5229		1.08	[1.06-1.10]	Affymetrix & Illumina [2,426,886] (imputed)	N
2010-07-12	20581827	Voight BF	2010-06-27	Nat Genet	http://www.ncbi.nlm.nih.gov/pubmed/20581827	Twelve type 2 diabetes susceptibility loci identified through large-scale association analysis.	Type 2 diabetes	8,130 European ancestry cases, 38,987 European ancestry controls	Up to 34,412 European ancestry cases, 59,925 European ancestry controls	11q13.4	11	72722053	CENTD2	ARAP1			116985			rs1552224-A	rs1552224	0	1552224	intron	0	NR	1e-22	22		1.14	[1.11-1.17]	Affymetrix & Illumina [2,426,886] (imputed)	N
2010-07-12	20581827	Voight BF	2010-06-27	Nat Genet	http://www.ncbi.nlm.nih.gov/pubmed/20581827	Twelve type 2 diabetes susceptibility loci identified through large-scale association analysis.	Type 2 diabetes	8,130 European ancestry cases, 38,987 European ancestry controls	Up to 34,412 European ancestry cases, 59,925 European ancestry controls	12q14.3	12	65781114	HMGA2	RPSAP52			204010			rs1531343-C	rs1531343	0	1531343	intron	0	NR	4e-09	8.39794		1.1	[1.07-1.14]	Affymetrix & Illumina [2,426,886] (imputed)	N
2010-07-12	20581827	Voight BF	2010-06-27	Nat Genet	http://www.ncbi.nlm.nih.gov/pubmed/20581827	Twelve type 2 diabetes susceptibility loci identified through large-scale association analysis.	Type 2 diabetes	8,130 European ancestry cases, 38,987 European ancestry controls	Up to 34,412 European ancestry cases, 59,925 European ancestry controls	12q24.31	12	121022883	HNF1A	OASL			8638			rs7957197-T	rs7957197	0	7957197	intron	0	NR	2e-08	7.69897		1.07	[1.05-1.10]	Affymetrix & Illumina [2,426,886] (imputed)	N
2010-07-12	20581827	Voight BF	2010-06-27	Nat Genet	http://www.ncbi.nlm.nih.gov/pubmed/20581827	Twelve type 2 diabetes susceptibility loci identified through large-scale association analysis.	Type 2 diabetes	8,130 European ancestry cases, 38,987 European ancestry controls	Up to 34,412 European ancestry cases, 59,925 European ancestry controls	15q25.1	15	80139880	ZFAND6	ZFAND6 - FAH	54469	2184		1.49	13.01	rs11634397-G	rs11634397	0	11634397	Intergenic	1	NR	2e-09	8.69897		1.06	[1.04-1.08]	Affymetrix & Illumina [2,426,886] (imputed)	N
2010-07-12	20581827	Voight BF	2010-06-27	Nat Genet	http://www.ncbi.nlm.nih.gov/pubmed/20581827	Twelve type 2 diabetes susceptibility loci identified through large-scale association analysis.	Type 2 diabetes	8,130 European ancestry cases, 38,987 European ancestry controls	Up to 34,412 European ancestry cases, 59,925 European ancestry controls	15q26.1	15	90978107	PRC1	PRC1;PRC1-AS1			9055;100507118			rs8042680-A	rs8042680	0	8042680	intron;intron	0	NR	2e-10	9.69897		1.07	[1.05-1.09]	Affymetrix & Illumina [2,426,886] (imputed)	N
2010-07-12	20581827	Voight BF	2010-06-27	Nat Genet	http://www.ncbi.nlm.nih.gov/pubmed/20581827	Twelve type 2 diabetes susceptibility loci identified through large-scale association analysis.	Type 2 diabetes	8,130 European ancestry cases, 38,987 European ancestry controls	Up to 34,412 European ancestry cases, 59,925 European ancestry controls	Xq28	23	153634467	DUSP9	KRT18P48 - DUSP9	340598	1852		29.32	7.98	rs5945326-A	rs5945326	0	5945326	Intergenic	1	NR	3e-10	9.52288		1.27	[1.18-1.37]	Affymetrix & Illumina [2,426,886] (imputed)	N
2010-07-12	20581827	Voight BF	2010-06-27	Nat Genet	http://www.ncbi.nlm.nih.gov/pubmed/20581827	Twelve type 2 diabetes susceptibility loci identified through large-scale association analysis.	Type 2 diabetes	8,130 European ancestry cases, 38,987 European ancestry controls	Up to 34,412 European ancestry cases, 59,925 European ancestry controls	2q36.3	2	226155937	IRS1	LOC646736			646736			rs7578326-A	rs7578326	0	7578326	intron	0	NR	5e-20	19.301		1.11	[1.08-1.13]	Affymetrix & Illumina [2,426,886] (imputed)	N
2010-07-12	20581827	Voight BF	2010-06-27	Nat Genet	http://www.ncbi.nlm.nih.gov/pubmed/20581827	Twelve type 2 diabetes susceptibility loci identified through large-scale association analysis.	Type 2 diabetes	8,130 European ancestry cases, 38,987 European ancestry controls	Up to 34,412 European ancestry cases, 59,925 European ancestry controls	11q14.3	11	92940662	MTNR1B	RPS3AP42 - MTNR1B	100271597	4544		441.7	28.96	rs1387153-T	rs1387153	0	1387153	Intergenic	1	NR	8e-15	14.0969		1.09	[1.06-1.11]	Affymetrix & Illumina [2,426,886] (imputed)	N
2010-07-12	20581827	Voight BF	2010-06-27	Nat Genet	http://www.ncbi.nlm.nih.gov/pubmed/20581827	Twelve type 2 diabetes susceptibility loci identified through large-scale association analysis.	Type 2 diabetes	8,130 European ancestry cases, 38,987 European ancestry controls	Up to 34,412 European ancestry cases, 59,925 European ancestry controls	3p25.2	3	12248301	PPARG	TIMP4 - GSTM5P1	7079	100505557		88.95	9.08	rs13081389-A	rs13081389	0	13081389	Intergenic	1	NR	2e-07	6.69897		1.24	[1.15-1.35]	Affymetrix & Illumina [2,426,886] (imputed)	N
2010-07-12	20581827	Voight BF	2010-06-27	Nat Genet	http://www.ncbi.nlm.nih.gov/pubmed/20581827	Twelve type 2 diabetes susceptibility loci identified through large-scale association analysis.	Type 2 diabetes	8,130 European ancestry cases, 38,987 European ancestry controls	Up to 34,412 European ancestry cases, 59,925 European ancestry controls	3q27.2	3	185811292	IGF2BP2	IGF2BP2			10644			rs1470579-C	rs1470579	0	1470579	intron	0	NR	2e-09	8.69897		1.14	[1.09-1.19]	Affymetrix & Illumina [2,426,886] (imputed)	N
2010-07-12	20581827	Voight BF	2010-06-27	Nat Genet	http://www.ncbi.nlm.nih.gov/pubmed/20581827	Twelve type 2 diabetes susceptibility loci identified through large-scale association analysis.	Type 2 diabetes	8,130 European ancestry cases, 38,987 European ancestry controls	Up to 34,412 European ancestry cases, 59,925 European ancestry controls	4p16.1	4	6301295	WFS1	WFS1			7466			rs1801214-T	rs1801214	0	1801214	missense	0	NR	3e-08	7.52288		1.13	[1.08-1.18]	Affymetrix & Illumina [2,426,886] (imputed)	N
2010-07-12	20581827	Voight BF	2010-06-27	Nat Genet	http://www.ncbi.nlm.nih.gov/pubmed/20581827	Twelve type 2 diabetes susceptibility loci identified through large-scale association analysis.	Type 2 diabetes	8,130 European ancestry cases, 38,987 European ancestry controls	Up to 34,412 European ancestry cases, 59,925 European ancestry controls	6p22.3	6	20687890	CDKAL1	CDKAL1			54901			rs10440833-A	rs10440833	0	10440833	intron	0	NR	2e-22	21.699		1.25	[1.20-1.31]	Affymetrix & Illumina [2,426,886] (imputed)	N
2010-07-12	20581827	Voight BF	2010-06-27	Nat Genet	http://www.ncbi.nlm.nih.gov/pubmed/20581827	Twelve type 2 diabetes susceptibility loci identified through large-scale association analysis.	Type 2 diabetes	8,130 European ancestry cases, 38,987 European ancestry controls	Up to 34,412 European ancestry cases, 59,925 European ancestry controls	7p15.1	7	28156603	JAZF1	JAZF1			221895			rs849134-A	rs849134	0	849134	intron	0	NR	3e-09	8.52288		1.13	[1.09-1.18]	Affymetrix & Illumina [2,426,886] (imputed)	N
2010-07-12	20581827	Voight BF	2010-06-27	Nat Genet	http://www.ncbi.nlm.nih.gov/pubmed/20581827	Twelve type 2 diabetes susceptibility loci identified through large-scale association analysis.	Type 2 diabetes	8,130 European ancestry cases, 38,987 European ancestry controls	Up to 34,412 European ancestry cases, 59,925 European ancestry controls	8q24.11	8	117172786	SLC30A8	SLC30A8			169026			rs3802177-G	rs3802177	0	3802177	UTR-3	0	NR	1e-08	8		1.15	[1.10-1.21]	Affymetrix & Illumina [2,426,886] (imputed)	N
2010-07-12	20581827	Voight BF	2010-06-27	Nat Genet	http://www.ncbi.nlm.nih.gov/pubmed/20581827	Twelve type 2 diabetes susceptibility loci identified through large-scale association analysis.	Type 2 diabetes	8,130 European ancestry cases, 38,987 European ancestry controls	Up to 34,412 European ancestry cases, 59,925 European ancestry controls	9p21.3	9	22133285	CDKN2A,CDKN2B	UBA52P6 - DMRTA1	100130239	63951		120.75	313.56	rs10965250-G	rs10965250	0	10965250	Intergenic	1	NR	1e-10	10		1.2	[1.13-1.27]	Affymetrix & Illumina [2,426,886] (imputed)	N
2010-07-12	20581827	Voight BF	2010-06-27	Nat Genet	http://www.ncbi.nlm.nih.gov/pubmed/20581827	Twelve type 2 diabetes susceptibility loci identified through large-scale association analysis.	Type 2 diabetes	8,130 European ancestry cases, 38,987 European ancestry controls	Up to 34,412 European ancestry cases, 59,925 European ancestry controls	10q23.33	10	92705802	HHEX,IDE	HHEX - EXOC6	3087	54536		10.15	121.03	rs5015480-C	rs5015480	0	5015480	Intergenic	1	NR	1e-15	15		1.18	[1.13-1.23]	Affymetrix & Illumina [2,426,886] (imputed)	N
2010-07-12	20581827	Voight BF	2010-06-27	Nat Genet	http://www.ncbi.nlm.nih.gov/pubmed/20581827	Twelve type 2 diabetes susceptibility loci identified through large-scale association analysis.	Type 2 diabetes	8,130 European ancestry cases, 38,987 European ancestry controls	Up to 34,412 European ancestry cases, 59,925 European ancestry controls	10q25.2	10	112998590	TCF7L2	TCF7L2			6934			rs7903146-T	rs7903146	0	7903146	intron	0	NR	2e-51	50.699		1.4	[1.34-1.46]	Affymetrix & Illumina [2,426,886] (imputed)	N
2010-07-12	20581827	Voight BF	2010-06-27	Nat Genet	http://www.ncbi.nlm.nih.gov/pubmed/20581827	Twelve type 2 diabetes susceptibility loci identified through large-scale association analysis.	Type 2 diabetes	8,130 European ancestry cases, 38,987 European ancestry controls	Up to 34,412 European ancestry cases, 59,925 European ancestry controls	12q21.1	12	71241014	TSPAN8,LGR5	TSPAN8 - LGR5	7103	8549		83.02	198.14	rs4760790-A	rs4760790	0	4760790	Intergenic	1	NR	4e-06	5.39794		1.11	[1.06-1.16]	Affymetrix & Illumina [2,426,886] (imputed)	N
2010-07-12	20581827	Voight BF	2010-06-27	Nat Genet	http://www.ncbi.nlm.nih.gov/pubmed/20581827	Twelve type 2 diabetes susceptibility loci identified through large-scale association analysis.	Type 2 diabetes	8,130 European ancestry cases, 38,987 European ancestry controls	Up to 34,412 European ancestry cases, 59,925 European ancestry controls	16q12.2	16	53811575	FTO	FTO			79068			rs11642841-A	rs11642841	0	11642841	intron	0	NR	3e-08	7.52288		1.13	[1.08-1.18]	Affymetrix & Illumina [2,426,886] (imputed)	N
2010-07-12	20581827	Voight BF	2010-06-27	Nat Genet	http://www.ncbi.nlm.nih.gov/pubmed/20581827	Twelve type 2 diabetes susceptibility loci identified through large-scale association analysis.	Type 2 diabetes	8,130 European ancestry cases, 38,987 European ancestry controls	Up to 34,412 European ancestry cases, 59,925 European ancestry controls	17q12	17	37738049	HNF1B,TCF2	HNF1B			6928			rs4430796-G	rs4430796	0	4430796	intron	0	NR	2e-06	5.69897		1.14	[1.08-1.20]	Affymetrix & Illumina [2,426,886] (imputed)	N
2010-05-23	20418489	Qi L	2010-04-23	Hum Mol Genet	http://www.ncbi.nlm.nih.gov/pubmed/20418489	Genetic variants at 2q24 are associated with susceptibility to type 2 diabetes.	Type 2 diabetes	2,591 European ancestry cases, 3,052 European ancestry controls	10,870 European ancestry cases, 73,735 European ancestry controls	2q24.2	2	160314943	RBMS1, ITGB6	RBMS1			5937			rs7593730-?	rs7593730	0	7593730	intron	0	0.78	4e-08	7.39794		1.11	[1.08-1.16]	Affymetrix [683,509]	N
2010-03-17	20174558	Tsai FJ	2010-02-19	PLoS Genet	http://www.ncbi.nlm.nih.gov/pubmed/20174558?itool=EntrezSystem2.PEntrez.Pubmed.Pubmed_ResultsPanel.Pubmed_RVDocSum&ordinalpos=1	A genome-wide association study identifies susceptibility variants for type 2 diabetes in Han Chinese.	Type 2 diabetes	995 Han Chinese ancestry cases, 894 Han Chinese ancestry controls	1,803 Han Chinese ancestry cases, 1,473 Han Chinese ancestry controls	17p13.3	17	2312964	SRR	SRR			63826			rs391300-G	rs391300	0	391300	intron	0	0.62	3e-09	8.52288		1.28	[1.18-1.39]	Illumina [516,737]	N
2010-03-17	20174558	Tsai FJ	2010-02-19	PLoS Genet	http://www.ncbi.nlm.nih.gov/pubmed/20174558?itool=EntrezSystem2.PEntrez.Pubmed.Pubmed_ResultsPanel.Pubmed_RVDocSum&ordinalpos=1	A genome-wide association study identifies susceptibility variants for type 2 diabetes in Han Chinese.	Type 2 diabetes	995 Han Chinese ancestry cases, 894 Han Chinese ancestry controls	1,803 Han Chinese ancestry cases, 1,473 Han Chinese ancestry controls	9p24.1	9	8879118	PTPRD	PTPRD			5789			rs17584499-T	rs17584499	0	17584499	intron	0	0.06	9e-10	9.04576		1.57	[1.36-1.82]	Illumina [516,737]	N
2010-03-17	20174558	Tsai FJ	2010-02-19	PLoS Genet	http://www.ncbi.nlm.nih.gov/pubmed/20174558?itool=EntrezSystem2.PEntrez.Pubmed.Pubmed_ResultsPanel.Pubmed_RVDocSum&ordinalpos=1	A genome-wide association study identifies susceptibility variants for type 2 diabetes in Han Chinese.	Type 2 diabetes	995 Han Chinese ancestry cases, 894 Han Chinese ancestry controls	1,803 Han Chinese ancestry cases, 1,473 Han Chinese ancestry controls	11p15.4	11	2835964	KCNQ1	KCNQ1			3784			rs2237895-C	rs2237895	0	2237895	intron	0	0.33	1e-09	9		1.29	[1.19-1.40]	Illumina [516,737]	N
2009-05-07	19401414	Takeuchi F	2009-04-29	Diabetes	http://www.ncbi.nlm.nih.gov/pubmed/19401414	Confirmation of multiple risk Loci and genetic impacts by a genome-wide association study of type 2 diabetes in the Japanese population.	Type 2 diabetes	519 Japanese ancestry cases, 503 Japanese ancestry controls	5,110 Japanese ancestry cases, 6,867 Japanese ancestry controls	6p22.3	6	20657333	CDKAL1	CDKAL1			54901			rs4712523-G	rs4712523	0	4712523	intron	0	0.41	7e-20	19.1549		1.27	[1.21-1.33]	Illumina [482,625]	N
2009-05-07	19401414	Takeuchi F	2009-04-29	Diabetes	http://www.ncbi.nlm.nih.gov/pubmed/19401414	Confirmation of multiple risk Loci and genetic impacts by a genome-wide association study of type 2 diabetes in the Japanese population.	Type 2 diabetes	519 Japanese ancestry cases, 503 Japanese ancestry controls	5,110 Japanese ancestry cases, 6,867 Japanese ancestry controls	9p21.3	9	22132077	CDKN2A, CDKN2B	UBA52P6 - DMRTA1	100130239	63951		119.54	314.76	rs2383208-A	rs2383208	0	2383208	Intergenic	1	0.55	2e-29	28.699		1.34	[1.27-1.41]	Illumina [482,625]	N
2009-05-07	19401414	Takeuchi F	2009-04-29	Diabetes	http://www.ncbi.nlm.nih.gov/pubmed/19401414	Confirmation of multiple risk Loci and genetic impacts by a genome-wide association study of type 2 diabetes in the Japanese population.	Type 2 diabetes	519 Japanese ancestry cases, 503 Japanese ancestry controls	5,110 Japanese ancestry cases, 6,867 Japanese ancestry controls	11p15.4	11	2818521	KCNQ1	KCNQ1			3784			rs2237892-C	rs2237892	0	2237892	intron	0	0.59	1e-26	26		1.33	[1.27-1.41]	Illumina [482,625]	N
2009-05-07	19401414	Takeuchi F	2009-04-29	Diabetes	http://www.ncbi.nlm.nih.gov/pubmed/19401414	Confirmation of multiple risk Loci and genetic impacts by a genome-wide association study of type 2 diabetes in the Japanese population.	Type 2 diabetes	519 Japanese ancestry cases, 503 Japanese ancestry controls	5,110 Japanese ancestry cases, 6,867 Japanese ancestry controls	3q27.2	3	185793899	IGF2BP2	IGF2BP2			10644			rs4402960-T	rs4402960	0	4402960	intron	0	0.31	1e-06	6		1.14	[1.08-1.21]	Illumina [482,625]	N
2009-05-07	19401414	Takeuchi F	2009-04-29	Diabetes	http://www.ncbi.nlm.nih.gov/pubmed/19401414	Confirmation of multiple risk Loci and genetic impacts by a genome-wide association study of type 2 diabetes in the Japanese population.	Type 2 diabetes	519 Japanese ancestry cases, 503 Japanese ancestry controls	5,110 Japanese ancestry cases, 6,867 Japanese ancestry controls	8q24.11	8	117172544	SLC30A8	SLC30A8			169026			rs13266634-C	rs13266634	0	13266634	missense	0	0.57	2e-14	13.699		1.22	[1.16-1.28]	Illumina [482,625]	N
2009-05-07	19401414	Takeuchi F	2009-04-29	Diabetes	http://www.ncbi.nlm.nih.gov/pubmed/19401414	Confirmation of multiple risk Loci and genetic impacts by a genome-wide association study of type 2 diabetes in the Japanese population.	Type 2 diabetes	519 Japanese ancestry cases, 503 Japanese ancestry controls	5,110 Japanese ancestry cases, 6,867 Japanese ancestry controls	10q23.33	10	92703125	HHEX	HHEX - EXOC6	3087	54536		7.47	123.71	rs1111875-C	rs1111875	0	1111875	Intergenic	1	0.28	7e-12	11.1549		1.21	[1.15-1.28]	Illumina [482,625]	N
2009-05-07	19401414	Takeuchi F	2009-04-29	Diabetes	http://www.ncbi.nlm.nih.gov/pubmed/19401414	Confirmation of multiple risk Loci and genetic impacts by a genome-wide association study of type 2 diabetes in the Japanese population.	Type 2 diabetes	519 Japanese ancestry cases, 503 Japanese ancestry controls	5,110 Japanese ancestry cases, 6,867 Japanese ancestry controls	10q25.2	10	112998590	TCF7L2	TCF7L2			6934			rs7903146-T	rs7903146	0	7903146	intron	0	0.04	8e-12	11.0969		1.54	[1.36-1.74]	Illumina [482,625]	N
2009-01-15	19056611	Timpson NJ	2008-12-03	Diabetes	http://www.ncbi.nlm.nih.gov/pubmed/19056611?ordinalpos=1&itool=EntrezSystem2.PEntrez.Pubmed.Pubmed_ResultsPanel.Pubmed_DefaultReportPanel.Pubmed_RVDocSum	Adiposity-related heterogeneity in patterns of type 2 diabetes susceptibility observed in genome-wide association data.	Type 2 diabetes	958 European ancestry obese cases, 955 European ancestry non-obese cases, 2,938 European ancestry controls	Up to 3,757 European ancestry cases, up to 5,346 European ancestry controls	16q12.2	16	53782363	FTO	FTO			79068			rs8050136-?	rs8050136	0	8050136	intron	0	NR	2e-17	16.699	(obese)	1.3	[1.23-1.39]	Affymetrix [393,453]	N
2009-01-15	19056611	Timpson NJ	2008-12-03	Diabetes	http://www.ncbi.nlm.nih.gov/pubmed/19056611?ordinalpos=1&itool=EntrezSystem2.PEntrez.Pubmed.Pubmed_ResultsPanel.Pubmed_DefaultReportPanel.Pubmed_RVDocSum	Adiposity-related heterogeneity in patterns of type 2 diabetes susceptibility observed in genome-wide association data.	Type 2 diabetes	958 European ancestry obese cases, 955 European ancestry non-obese cases, 2,938 European ancestry controls	Up to 3,757 European ancestry cases, up to 5,346 European ancestry controls	11p15.1	11	17388025	KCNJ11	KCNJ11			3767			rs5219-?	rs5219	0	5219	missense	0	NR	5e-07	6.30103	(obese)	1.19	[1.11-1.27]	Affymetrix [393,453]	N
2009-01-15	19056611	Timpson NJ	2008-12-03	Diabetes	http://www.ncbi.nlm.nih.gov/pubmed/19056611?ordinalpos=1&itool=EntrezSystem2.PEntrez.Pubmed.Pubmed_ResultsPanel.Pubmed_DefaultReportPanel.Pubmed_RVDocSum	Adiposity-related heterogeneity in patterns of type 2 diabetes susceptibility observed in genome-wide association data.	Type 2 diabetes	958 European ancestry obese cases, 955 European ancestry non-obese cases, 2,938 European ancestry controls	Up to 3,757 European ancestry cases, up to 5,346 European ancestry controls	11p15.1	11	17388025	KCNJ11	KCNJ11			3767			rs5219-?	rs5219	0	5219	missense	0	NR	1e-09	9	(non-obese)	1.25	[1.16-1.34]	Affymetrix [393,453]	N
2009-01-15	19056611	Timpson NJ	2008-12-03	Diabetes	http://www.ncbi.nlm.nih.gov/pubmed/19056611?ordinalpos=1&itool=EntrezSystem2.PEntrez.Pubmed.Pubmed_ResultsPanel.Pubmed_DefaultReportPanel.Pubmed_RVDocSum	Adiposity-related heterogeneity in patterns of type 2 diabetes susceptibility observed in genome-wide association data.	Type 2 diabetes	958 European ancestry obese cases, 955 European ancestry non-obese cases, 2,938 European ancestry controls	Up to 3,757 European ancestry cases, up to 5,346 European ancestry controls	9p21.3	9	22134095	CDKN2B	UBA52P6 - DMRTA1	100130239	63951		121.56	312.75	rs10811661-?	rs10811661	0	10811661	Intergenic	1	NR	7e-07	6.1549	(non-obese)	1.26	[1.15-1.38]	Affymetrix [393,453]	N
2009-01-15	19056611	Timpson NJ	2008-12-03	Diabetes	http://www.ncbi.nlm.nih.gov/pubmed/19056611?ordinalpos=1&itool=EntrezSystem2.PEntrez.Pubmed.Pubmed_ResultsPanel.Pubmed_DefaultReportPanel.Pubmed_RVDocSum	Adiposity-related heterogeneity in patterns of type 2 diabetes susceptibility observed in genome-wide association data.	Type 2 diabetes	958 European ancestry obese cases, 955 European ancestry non-obese cases, 2,938 European ancestry controls	Up to 3,757 European ancestry cases, up to 5,346 European ancestry controls	6p22.3	6	20660803	CDKAL	CDKAL1			54901			rs10946398-?	rs10946398	0	10946398	intron	0	NR	7e-07	6.1549	(non-obese)	1.18	[1.11-1.26]	Affymetrix [393,453]	N
2009-01-15	19056611	Timpson NJ	2008-12-03	Diabetes	http://www.ncbi.nlm.nih.gov/pubmed/19056611?ordinalpos=1&itool=EntrezSystem2.PEntrez.Pubmed.Pubmed_ResultsPanel.Pubmed_DefaultReportPanel.Pubmed_RVDocSum	Adiposity-related heterogeneity in patterns of type 2 diabetes susceptibility observed in genome-wide association data.	Type 2 diabetes	958 European ancestry obese cases, 955 European ancestry non-obese cases, 2,938 European ancestry controls	Up to 3,757 European ancestry cases, up to 5,346 European ancestry controls	8q24.11	8	117172544	SLC30A8	SLC30A8			169026			rs13266634-?	rs13266634	0	13266634	missense	0	NR	7e-06	5.1549	(non-obese)	1.18	[1.10-1.27]	Affymetrix [393,453]	N
2009-01-15	19056611	Timpson NJ	2008-12-03	Diabetes	http://www.ncbi.nlm.nih.gov/pubmed/19056611?ordinalpos=1&itool=EntrezSystem2.PEntrez.Pubmed.Pubmed_ResultsPanel.Pubmed_DefaultReportPanel.Pubmed_RVDocSum	Adiposity-related heterogeneity in patterns of type 2 diabetes susceptibility observed in genome-wide association data.	Type 2 diabetes	958 European ancestry obese cases, 955 European ancestry non-obese cases, 2,938 European ancestry controls	Up to 3,757 European ancestry cases, up to 5,346 European ancestry controls	10q25.2	10	112998590	TCF7L2	TCF7L2			6934			rs7903146-?	rs7903146	0	7903146	intron	0	NR	6e-16	15.2218	(obese)	1.31	[1.23-1.40]	Affymetrix [393,453]	N
2009-01-15	19056611	Timpson NJ	2008-12-03	Diabetes	http://www.ncbi.nlm.nih.gov/pubmed/19056611?ordinalpos=1&itool=EntrezSystem2.PEntrez.Pubmed.Pubmed_ResultsPanel.Pubmed_DefaultReportPanel.Pubmed_RVDocSum	Adiposity-related heterogeneity in patterns of type 2 diabetes susceptibility observed in genome-wide association data.	Type 2 diabetes	958 European ancestry obese cases, 955 European ancestry non-obese cases, 2,938 European ancestry controls	Up to 3,757 European ancestry cases, up to 5,346 European ancestry controls	10q25.2	10	112998590	TCF7L2	TCF7L2			6934			rs7903146-?	rs7903146	0	7903146	intron	0	NR	9e-30	29.0458	(non-obese)	1.49	[1.39-1.59]	Affymetrix [393,453]	N
2009-04-10	18711366	Unoki H	2008-08-17	Nat Genet	http://www.ncbi.nlm.nih.gov/pubmed/18711366?ordinalpos=4&itool=EntrezSystem2.PEntrez.Pubmed.Pubmed_ResultsPanel.Pubmed_DefaultReportPanel.Pubmed_RVDocSum	SNPs in KCNQ1 are associated with susceptibility to type 2 diabetes in East Asian and European populations.	Type 2 diabetes	194 Japanese ancestry cases, 1,558 Japanese ancestry controls	5,324 East Asian ancestry cases, 7,037 East Asian ancestry controls, 4,085 European ancestry cases, 5,302 European ancestry controls	6p22.3	6	20657634	CDKAL1	CDKAL1			54901			rs4712524-G	rs4712524	0	4712524	intron	0	0.42	3e-10	9.52288		1.22	[1.15-1.31]	Affymetrix [207,097]	N
2009-04-10	18711366	Unoki H	2008-08-17	Nat Genet	http://www.ncbi.nlm.nih.gov/pubmed/18711366?ordinalpos=4&itool=EntrezSystem2.PEntrez.Pubmed.Pubmed_ResultsPanel.Pubmed_DefaultReportPanel.Pubmed_RVDocSum	SNPs in KCNQ1 are associated with susceptibility to type 2 diabetes in East Asian and European populations.	Type 2 diabetes	194 Japanese ancestry cases, 1,558 Japanese ancestry controls	5,324 East Asian ancestry cases, 7,037 East Asian ancestry controls, 4,085 European ancestry cases, 5,302 European ancestry controls	3q27.2	3	185812502	IGF2BP2	IGF2BP2			10644			rs6769511-C	rs6769511	0	6769511	intron	0	0.32	1e-09	9		1.23	[1.15-1.31]	Affymetrix [207,097]	N
2009-04-10	18711366	Unoki H	2008-08-17	Nat Genet	http://www.ncbi.nlm.nih.gov/pubmed/18711366?ordinalpos=4&itool=EntrezSystem2.PEntrez.Pubmed.Pubmed_ResultsPanel.Pubmed_DefaultReportPanel.Pubmed_RVDocSum	SNPs in KCNQ1 are associated with susceptibility to type 2 diabetes in East Asian and European populations.	Type 2 diabetes	194 Japanese ancestry cases, 1,558 Japanese ancestry controls	5,324 East Asian ancestry cases, 7,037 East Asian ancestry controls, 4,085 European ancestry cases, 5,302 European ancestry controls	11p15.4	11	2837316	KCNQ1	KCNQ1			3784			rs2237897-C	rs2237897	0	2237897	intron	0	0.34	1e-16	16		1.33	[1.24-1.41]	Affymetrix [207,097]	N
2009-04-03	18711367	Yasuda K	2008-08-17	Nat Genet	http://www.ncbi.nlm.nih.gov/pubmed/18711367?ordinalpos=2&itool=EntrezSystem2.PEntrez.Pubmed.Pubmed_ResultsPanel.Pubmed_DefaultReportPanel.Pubmed_RVDocSum	Variants in KCNQ1 are associated with susceptibility to type 2 diabetes mellitus.	Type 2 diabetes	187 Japanese ancestry cases, 1,504 Japanese ancestry controls	6,552 East Asian ancestry cases, 6,621 East Asian ancestry controls, 2,830 European ancestry cases, 3,740 European ancestry controls	11p15.4	11	2818521	KCNQ1	KCNQ1			3784			rs2237892-C	rs2237892	0	2237892	intron	0	0.61	2e-42	41.699		1.4	[1.34-1.47]	Invader [82,343]	N
2008-11-25	18372903	Zeggini E	2008-03-30	Nat Genet	http://www.ncbi.nlm.nih.gov/pubmed/18372903?ordinalpos=1&itool=EntrezSystem2.PEntrez.Pubmed.Pubmed_ResultsPanel.Pubmed_RVDocSum	Meta-analysis of genome-wide association data and large-scale replication identifies additional susceptibility loci for type 2 diabetes.	Type 2 diabetes	4,549 European ancestry cases, 5,579 European ancestry controls	24,194 European ancestry cases, 55,598 European ancestry controls	7p15.1	7	28140937	JAZF1	JAZF1			221895			rs864745-T	rs864745	0	864745	intron	0	0.5	5e-14	13.301		1.1	[1.07-1.13]	Affymetrix and Illumina[2,202,892](imputed)	N
2008-11-25	18372903	Zeggini E	2008-03-30	Nat Genet	http://www.ncbi.nlm.nih.gov/pubmed/18372903?ordinalpos=1&itool=EntrezSystem2.PEntrez.Pubmed.Pubmed_ResultsPanel.Pubmed_RVDocSum	Meta-analysis of genome-wide association data and large-scale replication identifies additional susceptibility loci for type 2 diabetes.	Type 2 diabetes	4,549 European ancestry cases, 5,579 European ancestry controls	24,194 European ancestry cases, 55,598 European ancestry controls	10p13	10	12286011	CDC123,CAMK1D	CDC123 - CAMK1D	8872	57118		35.42	63.5	rs12779790-G	rs12779790	0	12779790	Intergenic	1	0.18	1e-10	10		1.11	[1.07-1.14]	Affymetrix and Illumina[2,202,892](imputed)	N
2008-11-25	18372903	Zeggini E	2008-03-30	Nat Genet	http://www.ncbi.nlm.nih.gov/pubmed/18372903?ordinalpos=1&itool=EntrezSystem2.PEntrez.Pubmed.Pubmed_ResultsPanel.Pubmed_RVDocSum	Meta-analysis of genome-wide association data and large-scale replication identifies additional susceptibility loci for type 2 diabetes.	Type 2 diabetes	4,549 European ancestry cases, 5,579 European ancestry controls	24,194 European ancestry cases, 55,598 European ancestry controls	12q21.1	12	71269322	TSPAN8,LGR5	TSPAN8 - LGR5	7103	8549		111.32	169.83	rs7961581-C	rs7961581	0	7961581	Intergenic	1	0.27	1e-09	9		1.09	[1.06-1.12]	Affymetrix and Illumina[2,202,892](imputed)	N
2008-11-25	18372903	Zeggini E	2008-03-30	Nat Genet	http://www.ncbi.nlm.nih.gov/pubmed/18372903?ordinalpos=1&itool=EntrezSystem2.PEntrez.Pubmed.Pubmed_ResultsPanel.Pubmed_RVDocSum	Meta-analysis of genome-wide association data and large-scale replication identifies additional susceptibility loci for type 2 diabetes.	Type 2 diabetes	4,549 European ancestry cases, 5,579 European ancestry controls	24,194 European ancestry cases, 55,598 European ancestry controls	2p21	2	43505684	THADA	THADA			63892			rs7578597-T	rs7578597	0	7578597	missense	0	0.9	1e-09	9		1.15	[1.10-1.20]	Affymetrix and Illumina[2,202,892](imputed)	N
2008-11-25	18372903	Zeggini E	2008-03-30	Nat Genet	http://www.ncbi.nlm.nih.gov/pubmed/18372903?ordinalpos=1&itool=EntrezSystem2.PEntrez.Pubmed.Pubmed_ResultsPanel.Pubmed_RVDocSum	Meta-analysis of genome-wide association data and large-scale replication identifies additional susceptibility loci for type 2 diabetes.	Type 2 diabetes	4,549 European ancestry cases, 5,579 European ancestry controls	24,194 European ancestry cases, 55,598 European ancestry controls	3p14.1	3	64726228	ADAMTS9	ADAMTS9-AS2			100507098			rs4607103-C	rs4607103	0	4607103	intron	0	0.76	1e-08	8		1.09	[1.06-1.12]	Affymetrix and Illumina[2,202,892](imputed)	N
2008-11-25	18372903	Zeggini E	2008-03-30	Nat Genet	http://www.ncbi.nlm.nih.gov/pubmed/18372903?ordinalpos=1&itool=EntrezSystem2.PEntrez.Pubmed.Pubmed_ResultsPanel.Pubmed_RVDocSum	Meta-analysis of genome-wide association data and large-scale replication identifies additional susceptibility loci for type 2 diabetes.	Type 2 diabetes	4,549 European ancestry cases, 5,579 European ancestry controls	24,194 European ancestry cases, 55,598 European ancestry controls	1p12	1	119975336	NOTCH2, ADAM30	NOTCH2			4853			rs10923931-T	rs10923931	0	10923931	intron	0	0.11	4e-08	7.39794		1.13	[1.08-1.17]	Affymetrix and Illumina[2,202,892](imputed)	N
2008-11-25	18372903	Zeggini E	2008-03-30	Nat Genet	http://www.ncbi.nlm.nih.gov/pubmed/18372903?ordinalpos=1&itool=EntrezSystem2.PEntrez.Pubmed.Pubmed_ResultsPanel.Pubmed_RVDocSum	Meta-analysis of genome-wide association data and large-scale replication identifies additional susceptibility loci for type 2 diabetes.	Type 2 diabetes	4,549 European ancestry cases, 5,579 European ancestry controls	24,194 European ancestry cases, 55,598 European ancestry controls	12q13.2	12	54705212	DCD	DCD - VDAC1P5	117159	10187		56.72	96.67	rs1153188-A	rs1153188	0	1153188	Intergenic	1	0.73	2e-07	6.69897		1.08	[1.05-1.11]	Affymetrix and Illumina[2,202,892](imputed)	N
2008-11-25	18372903	Zeggini E	2008-03-30	Nat Genet	http://www.ncbi.nlm.nih.gov/pubmed/18372903?ordinalpos=1&itool=EntrezSystem2.PEntrez.Pubmed.Pubmed_ResultsPanel.Pubmed_RVDocSum	Meta-analysis of genome-wide association data and large-scale replication identifies additional susceptibility loci for type 2 diabetes.	Type 2 diabetes	4,549 European ancestry cases, 5,579 European ancestry controls	24,194 European ancestry cases, 55,598 European ancestry controls	6p21.1	6	43844025	VEGFA	TRNAI25			100189401			rs9472138-T	rs9472138	0	9472138		0	0.28	4e-06	5.39794		1.06	[1.04-1.09]	Affymetrix and Illumina[2,202,892](imputed)	N
2008-11-25	18372903	Zeggini E	2008-03-30	Nat Genet	http://www.ncbi.nlm.nih.gov/pubmed/18372903?ordinalpos=1&itool=EntrezSystem2.PEntrez.Pubmed.Pubmed_ResultsPanel.Pubmed_RVDocSum	Meta-analysis of genome-wide association data and large-scale replication identifies additional susceptibility loci for type 2 diabetes.	Type 2 diabetes	4,549 European ancestry cases, 5,579 European ancestry controls	24,194 European ancestry cases, 55,598 European ancestry controls	3p25.2	3	12236345	SYN2, PPARG	TIMP4 - GSTM5P1	7079	100505557		76.99	21.03	rs17036101-G	rs17036101	0	17036101	Intergenic	1	0.93	2e-07	6.69897		1.15	[1.10-1.21]	Affymetrix and Illumina[2,202,892](imputed)	N
2008-11-25	18372903	Zeggini E	2008-03-30	Nat Genet	http://www.ncbi.nlm.nih.gov/pubmed/18372903?ordinalpos=1&itool=EntrezSystem2.PEntrez.Pubmed.Pubmed_ResultsPanel.Pubmed_RVDocSum	Meta-analysis of genome-wide association data and large-scale replication identifies additional susceptibility loci for type 2 diabetes.	Type 2 diabetes	4,549 European ancestry cases, 5,579 European ancestry controls	24,194 European ancestry cases, 55,598 European ancestry controls	3q27.2	3	185793899	IGF2BP2	IGF2BP2			10644			rs4402960-T	rs4402960	0	4402960	intron	0	NR	8e-08	7.09691		1.17	[1.10-1.25]	Affymetrix and Illumina[2,202,892](imputed)	N
2008-11-25	18372903	Zeggini E	2008-03-30	Nat Genet	http://www.ncbi.nlm.nih.gov/pubmed/18372903?ordinalpos=1&itool=EntrezSystem2.PEntrez.Pubmed.Pubmed_ResultsPanel.Pubmed_RVDocSum	Meta-analysis of genome-wide association data and large-scale replication identifies additional susceptibility loci for type 2 diabetes.	Type 2 diabetes	4,549 European ancestry cases, 5,579 European ancestry controls	24,194 European ancestry cases, 55,598 European ancestry controls	6p22.3	6	20703721	CDKAL1	CDKAL1			54901			rs6931514-G	rs6931514	0	6931514	intron	0	NR	1e-11	11		1.25	[1.17-1.33]	Affymetrix and Illumina[2,202,892](imputed)	N
2008-11-25	18372903	Zeggini E	2008-03-30	Nat Genet	http://www.ncbi.nlm.nih.gov/pubmed/18372903?ordinalpos=1&itool=EntrezSystem2.PEntrez.Pubmed.Pubmed_ResultsPanel.Pubmed_RVDocSum	Meta-analysis of genome-wide association data and large-scale replication identifies additional susceptibility loci for type 2 diabetes.	Type 2 diabetes	4,549 European ancestry cases, 5,579 European ancestry controls	24,194 European ancestry cases, 55,598 European ancestry controls	9p21.3	9	22129580	CDKN2A,CDKN2B	UBA52P6 - DMRTA1	100130239	63951		117.04	317.26	rs7020996-C	rs7020996	0	7020996	Intergenic	1	NR	2e-07	6.69897		1.26	[1.15-1.38]	Affymetrix and Illumina[2,202,892](imputed)	N
2008-11-25	18372903	Zeggini E	2008-03-30	Nat Genet	http://www.ncbi.nlm.nih.gov/pubmed/18372903?ordinalpos=1&itool=EntrezSystem2.PEntrez.Pubmed.Pubmed_ResultsPanel.Pubmed_RVDocSum	Meta-analysis of genome-wide association data and large-scale replication identifies additional susceptibility loci for type 2 diabetes.	Type 2 diabetes	4,549 European ancestry cases, 5,579 European ancestry controls	24,194 European ancestry cases, 55,598 European ancestry controls	10q23.33	10	92705802	HHEX	HHEX - EXOC6	3087	54536		10.15	121.03	rs5015480-C	rs5015480	0	5015480	Intergenic	1	NR	7e-08	7.1549		1.17	[1.11-1.24]	Affymetrix and Illumina[2,202,892](imputed)	N
2008-11-25	18372903	Zeggini E	2008-03-30	Nat Genet	http://www.ncbi.nlm.nih.gov/pubmed/18372903?ordinalpos=1&itool=EntrezSystem2.PEntrez.Pubmed.Pubmed_ResultsPanel.Pubmed_RVDocSum	Meta-analysis of genome-wide association data and large-scale replication identifies additional susceptibility loci for type 2 diabetes.	Type 2 diabetes	4,549 European ancestry cases, 5,579 European ancestry controls	24,194 European ancestry cases, 55,598 European ancestry controls	11p15.1	11	17387083	KCNJ11	KCNJ11			3767			rs5215-C	rs5215	0	5215	missense	0	NR	4e-07	6.39794		1.16	[1.09-1.23]	Affymetrix and Illumina[2,202,892](imputed)	N
2008-11-25	18372903	Zeggini E	2008-03-30	Nat Genet	http://www.ncbi.nlm.nih.gov/pubmed/18372903?ordinalpos=1&itool=EntrezSystem2.PEntrez.Pubmed.Pubmed_ResultsPanel.Pubmed_RVDocSum	Meta-analysis of genome-wide association data and large-scale replication identifies additional susceptibility loci for type 2 diabetes.	Type 2 diabetes	4,549 European ancestry cases, 5,579 European ancestry controls	24,194 European ancestry cases, 55,598 European ancestry controls	10q25.2	10	112998590	TCF7L2	TCF7L2			6934			rs7903146-T	rs7903146	0	7903146	intron	0	NR	3e-23	22.5229		1.37	[1.28-1.47]	Affymetrix and Illumina[2,202,892](imputed)	N
2008-11-25	18372903	Zeggini E	2008-03-30	Nat Genet	http://www.ncbi.nlm.nih.gov/pubmed/18372903?ordinalpos=1&itool=EntrezSystem2.PEntrez.Pubmed.Pubmed_ResultsPanel.Pubmed_RVDocSum	Meta-analysis of genome-wide association data and large-scale replication identifies additional susceptibility loci for type 2 diabetes.	Type 2 diabetes	4,549 European ancestry cases, 5,579 European ancestry controls	24,194 European ancestry cases, 55,598 European ancestry controls	16q12.2	16	53782363	FTO	FTO			79068			rs8050136-A	rs8050136	0	8050136	intron	0	NR	7e-06	5.1549		1.15	[1.09-1.22]	Affymetrix and Illumina[2,202,892](imputed)	N
2008-11-25	17846125	Hanson RL	2007-09-10	Diabetes	http://www.ncbi.nlm.nih.gov/pubmed/17846125?ordinalpos=4&itool=EntrezSystem2.PEntrez.Pubmed.Pubmed_ResultsPanel.Pubmed_RVDocSum	A search for variants associated with young-onset type 2 diabetes in American Indians in a 100K genotyping array.	Type 2 diabetes	440 American Indian ancestry cases, 455 American Indian ancestry controls	1,207 American Indian ancestry cases, 1,627 American Indian ancestry controls, 1,465 European ancestry individuals, 427 European ancestry controls, 760 Hispanic individuals	NR			NR	-						NR	NR					NR	NS		NS	NR	NR	Affymetrix[80,044]	N
2008-11-25	17846124	Hayes MG	2007-09-10	Diabetes	http://www.ncbi.nlm.nih.gov/pubmed/17846124?ordinalpos=5&itool=EntrezSystem2.PEntrez.Pubmed.Pubmed_ResultsPanel.Pubmed_RVDocSum	Identification of type 2 diabetes genes in Mexican Americans through genome-wide association studies.	Type 2 diabetes	281 Mexican American ancestry cases, 280 Mexican American ancestry controls	1,087 European ancestry individuals, 440 Pima Indian ancestry cases, 455 Pima Indian ancestry controls, 124 Amish cases, 295 Amish controls	NR			NR	-						NR	NR					NR	NS		NS	NR	NR	Affymetrix[88,142]	N
2008-11-25	17846126	Rampersaud E	2007-09-10	Diabetes	http://www.ncbi.nlm.nih.gov/pubmed/17846126?ordinalpos=7&itool=EntrezSystem2.PEntrez.Pubmed.Pubmed_ResultsPanel.Pubmed_RVDocSum	Identification of novel candidate genes for type 2 diabetes from a genome-wide association scan in the Old Order Amish: evidence for replication from diabetes-related quantitative traits and from independent populations.	Type 2 diabetes	124 Old Order Amish cases, 295 Old Order Amish controls	1,555 European ancestry cases, 1,467 European ancestry controls, 300 Pima Indian ancestry cases, 334 Pima Indian ancestry controls, 287 Mexican-American ancestry cases, 316 Mexican-American ancestry controls	NR			NR	-						NR	NR					NR	NS		NS	NR	NR	Affymetrix[82,485]	N
2008-11-25	17668382	Salonen JT	2007-06-26	Am J Hum Genet	http://www.ncbi.nlm.nih.gov/pubmed/17668382?ordinalpos=3&itool=EntrezSystem2.PEntrez.Pubmed.Pubmed_ResultsPanel.Pubmed_RVDocSum	Type 2 diabetes whole-genome association study in four populations: the DiaGen consortium.	Type 2 diabetes	201 Finland founder cases, 200 Finland founder controls, 200 Ashkenazi Jewish cases, 197 Ashkenazi Jewish controls, 99 European ancestry cases, 100 European ancestry controls	2,573 European ancestry cases, 2,776 European ancestry controls	10q25.2	10	112998590	TCF7L2	TCF7L2			6934			rs7903146-A	rs7903146	0	7903146	intron	0	NR	5e-08	7.30103		1.71	[1.41-2.08]	Illumina [315,917]	N
2008-11-25	17668382	Salonen JT	2007-06-26	Am J Hum Genet	http://www.ncbi.nlm.nih.gov/pubmed/17668382?ordinalpos=3&itool=EntrezSystem2.PEntrez.Pubmed.Pubmed_ResultsPanel.Pubmed_RVDocSum	Type 2 diabetes whole-genome association study in four populations: the DiaGen consortium.	Type 2 diabetes	201 Finland founder cases, 200 Finland founder controls, 200 Ashkenazi Jewish cases, 197 Ashkenazi Jewish controls, 99 European ancestry cases, 100 European ancestry controls	2,573 European ancestry cases, 2,776 European ancestry controls	2q12.1	2	105221141	Intergenic	MRPS9 - GPR45	64965	11250		121.18	20.6	rs6712932-?	rs6712932	0	6712932	Intergenic	1	NR	6e-06	5.22185		1.52	[1.27-1.82]	Illumina [315,917]	N
2008-11-25	17554300	WTCCC	2007-06-07	Nature	http://www.ncbi.nlm.nih.gov/pubmed/17554300?ordinalpos=5&itool=EntrezSystem2.PEntrez.Pubmed.Pubmed_ResultsPanel.Pubmed_RVDocSum	Genome-wide association study of 14,000 cases of seven common diseases and 3,000 shared controls.	Type 2 diabetes	1,924 European ancestry cases, 2,938 European ancestry controls	(see Zeggini 2007)	6p22.3	6	20717024	CDKAL1	CDKAL1			54901			rs9465871-C	rs9465871	0	9465871	intron	0	0.18	3e-07	6.52288		1.18	[1.04-1.34]	Affymetrix[469,557]	N
2008-11-25	17554300	WTCCC	2007-06-07	Nature	http://www.ncbi.nlm.nih.gov/pubmed/17554300?ordinalpos=5&itool=EntrezSystem2.PEntrez.Pubmed.Pubmed_ResultsPanel.Pubmed_RVDocSum	Genome-wide association study of 14,000 cases of seven common diseases and 3,000 shared controls.	Type 2 diabetes	1,924 European ancestry cases, 2,938 European ancestry controls	(see Zeggini 2007)	16q12.2	16	53786615	FTO	FTO			79068			rs9939609-A	rs9939609	0	9939609	intron	0	0.4	2e-07	6.69897		1.34	[1.17-1.52]	Affymetrix[469,557]	N
2008-11-25	17554300	WTCCC	2007-06-07	Nature	http://www.ncbi.nlm.nih.gov/pubmed/17554300?ordinalpos=5&itool=EntrezSystem2.PEntrez.Pubmed.Pubmed_ResultsPanel.Pubmed_RVDocSum	Genome-wide association study of 14,000 cases of seven common diseases and 3,000 shared controls.	Type 2 diabetes	1,924 European ancestry cases, 2,938 European ancestry controls	(see Zeggini 2007)	3p14.3	3	55279372	NR	LRTM1 - WNT5A	57408	7474		312.28	186.34	rs358806-?	rs358806	0	358806	Intergenic	1	0.8	3e-06	5.52288		1.16	[1.03-1.33]	Affymetrix[469,557]	N
2008-11-25	17554300	WTCCC	2007-06-07	Nature	http://www.ncbi.nlm.nih.gov/pubmed/17554300?ordinalpos=5&itool=EntrezSystem2.PEntrez.Pubmed.Pubmed_ResultsPanel.Pubmed_RVDocSum	Genome-wide association study of 14,000 cases of seven common diseases and 3,000 shared controls.	Type 2 diabetes	1,924 European ancestry cases, 2,938 European ancestry controls	(see Zeggini 2007)	12q21.1	12	71183321	NR	TSPAN8 - LGR5	7103	8549		25.32	255.83	rs1495377-G	rs1495377	0	1495377	Intergenic	1	0.5	7e-06	5.1549		1.28	[1.11-1.49]	Affymetrix[469,557]	N
2008-11-25	17554300	WTCCC	2007-06-07	Nature	http://www.ncbi.nlm.nih.gov/pubmed/17554300?ordinalpos=5&itool=EntrezSystem2.PEntrez.Pubmed.Pubmed_ResultsPanel.Pubmed_RVDocSum	Genome-wide association study of 14,000 cases of seven common diseases and 3,000 shared controls.	Type 2 diabetes	1,924 European ancestry cases, 2,938 European ancestry controls	(see Zeggini 2007)	12q13.12	12	50963759	NR	HIGD1C			613227			rs12304921-G	rs12304921	0	12304921	intron	0	0.15	7e-06	5.1549		2.5	[1.53-4.09]	Affymetrix[469,557]	N
2008-11-25	17554300	WTCCC	2007-06-07	Nature	http://www.ncbi.nlm.nih.gov/pubmed/17554300?ordinalpos=5&itool=EntrezSystem2.PEntrez.Pubmed.Pubmed_ResultsPanel.Pubmed_RVDocSum	Genome-wide association study of 14,000 cases of seven common diseases and 3,000 shared controls.	Type 2 diabetes	1,924 European ancestry cases, 2,938 European ancestry controls	(see Zeggini 2007)	4q27	4	121744359	NR	ANXA5 - TMEM155	308	132332		47.37	14.57	rs7659604-T	rs7659604	0	7659604	Intergenic	1	0.38	9e-06	5.04576		1.35	[1.19-1.54]	Affymetrix[469,557]	N
2008-11-25	17554300	WTCCC	2007-06-07	Nature	http://www.ncbi.nlm.nih.gov/pubmed/17554300?ordinalpos=5&itool=EntrezSystem2.PEntrez.Pubmed.Pubmed_ResultsPanel.Pubmed_RVDocSum	Genome-wide association study of 14,000 cases of seven common diseases and 3,000 shared controls.	Type 2 diabetes	1,924 European ancestry cases, 2,938 European ancestry controls	(see Zeggini 2007)	10q25.2	10	112996282	TCF7L2	TCF7L2			6934			rs4506565-T	rs4506565	0	4506565	intron	0	0.32	5e-12	11.301		1.36	[1.20-1.54]	Affymetrix[469,557]	N
2008-11-25	17463246	Saxena R	2007-04-26	Science	http://www.ncbi.nlm.nih.gov/pubmed/17463246?ordinalpos=2&itool=EntrezSystem2.PEntrez.Pubmed.Pubmed_ResultsPanel.Pubmed_RVDocSum	Genome-wide association analysis identifies loci for type 2 diabetes and triglyceride levels.	Type 2 diabetes	1,464 European ancestry cases, 1,467 European ancestry controls	5,065 European ancestry cases, 5,785 European ancestry controls	6p22.3	6	20661019	CDKAL1	CDKAL1			54901			rs7754840-C	rs7754840	0	7754840	intron	0	0.31	4e-11	10.3979	(DGI+FUSION+WTCCC)	1.12	[1.08-1.16]	Affymetrix[386,731]	N
2008-11-25	17463246	Saxena R	2007-04-26	Science	http://www.ncbi.nlm.nih.gov/pubmed/17463246?ordinalpos=2&itool=EntrezSystem2.PEntrez.Pubmed.Pubmed_ResultsPanel.Pubmed_RVDocSum	Genome-wide association analysis identifies loci for type 2 diabetes and triglyceride levels.	Type 2 diabetes	1,464 European ancestry cases, 1,467 European ancestry controls	5,065 European ancestry cases, 5,785 European ancestry controls	10q23.33	10	92703125	HHEX	HHEX - EXOC6	3087	54536		7.47	123.71	rs1111875-C	rs1111875	0	1111875	Intergenic	1	0.53	6e-10	9.22185	(DGI+FUSION+WTCCC)	1.13	[1.08-1.17]	Affymetrix[386,731]	N
2008-11-25	17463246	Saxena R	2007-04-26	Science	http://www.ncbi.nlm.nih.gov/pubmed/17463246?ordinalpos=2&itool=EntrezSystem2.PEntrez.Pubmed.Pubmed_ResultsPanel.Pubmed_RVDocSum	Genome-wide association analysis identifies loci for type 2 diabetes and triglyceride levels.	Type 2 diabetes	1,464 European ancestry cases, 1,467 European ancestry controls	5,065 European ancestry cases, 5,785 European ancestry controls	8q24.11	8	117172544	SLC30A8	SLC30A8			169026			rs13266634-C	rs13266634	0	13266634	missense	0	0.65	5e-08	7.30103	(DGI+FUSION+WTCCC)	1.12	[1.07-1.16]	Affymetrix[386,731]	N
2008-11-25	17463246	Saxena R	2007-04-26	Science	http://www.ncbi.nlm.nih.gov/pubmed/17463246?ordinalpos=2&itool=EntrezSystem2.PEntrez.Pubmed.Pubmed_ResultsPanel.Pubmed_RVDocSum	Genome-wide association analysis identifies loci for type 2 diabetes and triglyceride levels.	Type 2 diabetes	1,464 European ancestry cases, 1,467 European ancestry controls	5,065 European ancestry cases, 5,785 European ancestry controls	3p25.2	3	12351626	PPARG	PPARG			5468			rs1801282-C	rs1801282	0	1801282	missense	0	0.86	2e-06	5.69897	(DGI+FUSION+WTCCC)	1.14	[1.08-1.20]	Affymetrix[386,731]	N
2008-11-25	17463246	Saxena R	2007-04-26	Science	http://www.ncbi.nlm.nih.gov/pubmed/17463246?ordinalpos=2&itool=EntrezSystem2.PEntrez.Pubmed.Pubmed_ResultsPanel.Pubmed_RVDocSum	Genome-wide association analysis identifies loci for type 2 diabetes and triglyceride levels.	Type 2 diabetes	1,464 European ancestry cases, 1,467 European ancestry controls	5,065 European ancestry cases, 5,785 European ancestry controls	9p21.3	9	22134095	CDKN2A,CDKN2B	UBA52P6 - DMRTA1	100130239	63951		121.56	312.75	rs10811661-T	rs10811661	0	10811661	Intergenic	1	0.83	5e-08	7.30103		1.2	[1.12-1.28]	Affymetrix[386,731]	N
2008-11-25	17463246	Saxena R	2007-04-26	Science	http://www.ncbi.nlm.nih.gov/pubmed/17463246?ordinalpos=2&itool=EntrezSystem2.PEntrez.Pubmed.Pubmed_ResultsPanel.Pubmed_RVDocSum	Genome-wide association analysis identifies loci for type 2 diabetes and triglyceride levels.	Type 2 diabetes	1,464 European ancestry cases, 1,467 European ancestry controls	5,065 European ancestry cases, 5,785 European ancestry controls	3q27.2	3	185793899	IGF2BP2	IGF2BP2			10644			rs4402960-T	rs4402960	0	4402960	intron	0	0.29	2e-09	8.69897		1.17	[1.11-1.23]	Affymetrix[386,731]	N
2008-11-25	17463246	Saxena R	2007-04-26	Science	http://www.ncbi.nlm.nih.gov/pubmed/17463246?ordinalpos=2&itool=EntrezSystem2.PEntrez.Pubmed.Pubmed_ResultsPanel.Pubmed_RVDocSum	Genome-wide association analysis identifies loci for type 2 diabetes and triglyceride levels.	Type 2 diabetes	1,464 European ancestry cases, 1,467 European ancestry controls	5,065 European ancestry cases, 5,785 European ancestry controls	10q25.2	10	112998590	TCF7L2	TCF7L2			6934			rs7903146-T	rs7903146	0	7903146	intron	0	0.26	2e-31	30.699		1.38	[1.31-1.46]	Affymetrix[386,731]	N
2008-11-25	17463246	Saxena R	2007-04-26	Science	http://www.ncbi.nlm.nih.gov/pubmed/17463246?ordinalpos=2&itool=EntrezSystem2.PEntrez.Pubmed.Pubmed_ResultsPanel.Pubmed_RVDocSum	Genome-wide association analysis identifies loci for type 2 diabetes and triglyceride levels.	Type 2 diabetes	1,464 European ancestry cases, 1,467 European ancestry controls	5,065 European ancestry cases, 5,785 European ancestry controls	11p15.1	11	17388025	KCNJ11	KCNJ11			3767			rs5219-T	rs5219	0	5219	missense	0	0.47	1e-07	7		1.15	[1.09-1.21]	Affymetrix[386,731]	N
2008-11-25	17463248	Scott LJ	2007-04-26	Science	http://www.ncbi.nlm.nih.gov/pubmed/17463248?ordinalpos=1&itool=EntrezSystem2.PEntrez.Pubmed.Pubmed_ResultsPanel.Pubmed_RVDocSum	A genome-wide association study of type 2 diabetes in Finns detects multiple susceptibility variants.	Type 2 diabetes	1,161 European ancestry cases, 1,174 European ancestry controls	1,215 European ancestry cases, 1,258 European ancestry controls	11p12	11	41893816	Intergenic	RPL9P23 - HNRNPKP3	100131020	399881		354.83	1367.69	rs9300039-C	rs9300039	0	9300039	Intergenic	1	0.89	6e-08	7.22185		1.48	[1.28-1.71]	Illumina[315,635]	N
2008-11-25	17463248	Scott LJ	2007-04-26	Science	http://www.ncbi.nlm.nih.gov/pubmed/17463248?ordinalpos=1&itool=EntrezSystem2.PEntrez.Pubmed.Pubmed_ResultsPanel.Pubmed_RVDocSum	A genome-wide association study of type 2 diabetes in Finns detects multiple susceptibility variants.	Type 2 diabetes	1,161 European ancestry cases, 1,174 European ancestry controls	1,215 European ancestry cases, 1,258 European ancestry controls	10q25.2	10	112998590	TCF7L2	TCF7L2			6934			rs7903146-T	rs7903146	0	7903146	intron	0	0.18	1e-08	8		1.34	[1.21-1.49]	Illumina[315,635]	N
2008-11-25	17463248	Scott LJ	2007-04-26	Science	http://www.ncbi.nlm.nih.gov/pubmed/17463248?ordinalpos=1&itool=EntrezSystem2.PEntrez.Pubmed.Pubmed_ResultsPanel.Pubmed_RVDocSum	A genome-wide association study of type 2 diabetes in Finns detects multiple susceptibility variants.	Type 2 diabetes	1,161 European ancestry cases, 1,174 European ancestry controls	1,215 European ancestry cases, 1,258 European ancestry controls	3q27.2	3	185793899	IGF2BP2	IGF2BP2			10644			rs4402960-T	rs4402960	0	4402960	intron	0	0.3	9e-16	15.0458	(DGI+FUSION+WTCCC)	1.14	[1.11-1.18]	Illumina[315,635]	N
2008-11-25	17463248	Scott LJ	2007-04-26	Science	http://www.ncbi.nlm.nih.gov/pubmed/17463248?ordinalpos=1&itool=EntrezSystem2.PEntrez.Pubmed.Pubmed_ResultsPanel.Pubmed_RVDocSum	A genome-wide association study of type 2 diabetes in Finns detects multiple susceptibility variants.	Type 2 diabetes	1,161 European ancestry cases, 1,174 European ancestry controls	1,215 European ancestry cases, 1,258 European ancestry controls	6p22.3	6	20661019	CDKAL1	CDKAL1			54901			rs7754840-C	rs7754840	0	7754840	intron	0	0.36	4e-11	10.3979	(DGI+FUSION+WTCCC)	1.12	[1.08-1.16]	Illumina[315,635]	N
2008-11-25	17463248	Scott LJ	2007-04-26	Science	http://www.ncbi.nlm.nih.gov/pubmed/17463248?ordinalpos=1&itool=EntrezSystem2.PEntrez.Pubmed.Pubmed_ResultsPanel.Pubmed_RVDocSum	A genome-wide association study of type 2 diabetes in Finns detects multiple susceptibility variants.	Type 2 diabetes	1,161 European ancestry cases, 1,174 European ancestry controls	1,215 European ancestry cases, 1,258 European ancestry controls	9p21.3	9	22134095	CDKN2A,CDKN2B	UBA52P6 - DMRTA1	100130239	63951		121.56	312.75	rs10811661-T	rs10811661	0	10811661	Intergenic	1	0.85	8e-15	14.0969	(DGI+FUSION+WTCCC)	1.2	[1.14-1.25]	Illumina[315,635]	N
2008-11-25	17463248	Scott LJ	2007-04-26	Science	http://www.ncbi.nlm.nih.gov/pubmed/17463248?ordinalpos=1&itool=EntrezSystem2.PEntrez.Pubmed.Pubmed_ResultsPanel.Pubmed_RVDocSum	A genome-wide association study of type 2 diabetes in Finns detects multiple susceptibility variants.	Type 2 diabetes	1,161 European ancestry cases, 1,174 European ancestry controls	1,215 European ancestry cases, 1,258 European ancestry controls	16q12.2	16	53782363	FTO	FTO			79068			rs8050136-A	rs8050136	0	8050136	intron	0	0.38	1e-12	12	(DGI+FUSION+WTCCC)	1.17	[1.12-1.22]	Illumina[315,635]	N
2008-11-25	17463248	Scott LJ	2007-04-26	Science	http://www.ncbi.nlm.nih.gov/pubmed/17463248?ordinalpos=1&itool=EntrezSystem2.PEntrez.Pubmed.Pubmed_ResultsPanel.Pubmed_RVDocSum	A genome-wide association study of type 2 diabetes in Finns detects multiple susceptibility variants.	Type 2 diabetes	1,161 European ancestry cases, 1,174 European ancestry controls	1,215 European ancestry cases, 1,258 European ancestry controls	3p25.2	3	12351626	PPARG	PPARG			5468			rs1801282-C	rs1801282	0	1801282	missense	0	0.82	2e-06	5.69897	(DGI+FUSION+WTCCC)	1.14	[1.08-1.20]	Illumina[315,635]	N
2008-11-25	17463248	Scott LJ	2007-04-26	Science	http://www.ncbi.nlm.nih.gov/pubmed/17463248?ordinalpos=1&itool=EntrezSystem2.PEntrez.Pubmed.Pubmed_ResultsPanel.Pubmed_RVDocSum	A genome-wide association study of type 2 diabetes in Finns detects multiple susceptibility variants.	Type 2 diabetes	1,161 European ancestry cases, 1,174 European ancestry controls	1,215 European ancestry cases, 1,258 European ancestry controls	8q24.11	8	117172544	SLC30A8	SLC30A8			169026			rs13266634-C	rs13266634	0	13266634	missense	0	0.61	5e-08	7.30103	(DGI+FUSION+WTCCC)	1.12	[1.07-1.16]	Illumina[315,635]	N
2008-11-25	17463248	Scott LJ	2007-04-26	Science	http://www.ncbi.nlm.nih.gov/pubmed/17463248?ordinalpos=1&itool=EntrezSystem2.PEntrez.Pubmed.Pubmed_ResultsPanel.Pubmed_RVDocSum	A genome-wide association study of type 2 diabetes in Finns detects multiple susceptibility variants.	Type 2 diabetes	1,161 European ancestry cases, 1,174 European ancestry controls	1,215 European ancestry cases, 1,258 European ancestry controls	10q23.33	10	92703125	HHEX	HHEX - EXOC6	3087	54536		7.47	123.71	rs1111875-C	rs1111875	0	1111875	Intergenic	1	0.52	6e-10	9.22185	(DGI+FUSION+WTCCC)	1.13	[1.09-1.17]	Illumina[315,635]	N
2008-11-25	17463248	Scott LJ	2007-04-26	Science	http://www.ncbi.nlm.nih.gov/pubmed/17463248?ordinalpos=1&itool=EntrezSystem2.PEntrez.Pubmed.Pubmed_ResultsPanel.Pubmed_RVDocSum	A genome-wide association study of type 2 diabetes in Finns detects multiple susceptibility variants.	Type 2 diabetes	1,161 European ancestry cases, 1,174 European ancestry controls	1,215 European ancestry cases, 1,258 European ancestry controls	11p15.1	11	17388025	KCNJ11	KCNJ11			3767			rs5219-T	rs5219	0	5219	missense	0	0.46	7e-11	10.1549	(DGI+FUSION+WTCCC)	1.14	[1.10-1.19]	Illumina[315,635]	N
2008-11-25	17460697	Steinthorsdottir V	2007-04-26	Nat Genet	http://www.ncbi.nlm.nih.gov/pubmed/17460697?ordinalpos=2&itool=EntrezSystem2.PEntrez.Pubmed.Pubmed_ResultsPanel.Pubmed_RVDocSum	A variant in CDKAL1 influences insulin response and risk of type 2 diabetes.	Type 2 diabetes	1,399 European ancestry cases, 5,275 European ancestry controls	2,174 European ancestry cases, 7,287 European ancestry controls	6p22.3	6	20679478	CDKAL1	CDKAL1			54901			rs7756992-G	rs7756992	0	7756992	intron	0	0.26	8e-09	8.09691		1.2	[1.13-1.27]	Illumina[313,179 SNPs; 339,846 2-SNP haplotypes]	N
2008-11-25	17460697	Steinthorsdottir V	2007-04-26	Nat Genet	http://www.ncbi.nlm.nih.gov/pubmed/17460697?ordinalpos=2&itool=EntrezSystem2.PEntrez.Pubmed.Pubmed_ResultsPanel.Pubmed_RVDocSum	A variant in CDKAL1 influences insulin response and risk of type 2 diabetes.	Type 2 diabetes	1,399 European ancestry cases, 5,275 European ancestry controls	2,174 European ancestry cases, 7,287 European ancestry controls	10q25.2	10	112998590	TCF7L2	TCF7L2			6934			rs7903146-?	rs7903146	0	7903146	intron	0	0.3	2e-10	9.69897		1.38	[NR]	Illumina[313,179 SNPs; 339,846 2-SNP haplotypes]	N
2008-11-25	17460697	Steinthorsdottir V	2007-04-26	Nat Genet	http://www.ncbi.nlm.nih.gov/pubmed/17460697?ordinalpos=2&itool=EntrezSystem2.PEntrez.Pubmed.Pubmed_ResultsPanel.Pubmed_RVDocSum	A variant in CDKAL1 influences insulin response and risk of type 2 diabetes.	Type 2 diabetes	1,399 European ancestry cases, 5,275 European ancestry controls	2,174 European ancestry cases, 7,287 European ancestry controls	8q24.11	8	117172544	SLC30A8	SLC30A8			169026			rs13266634-C	rs13266634	0	13266634	missense	0	0.67	3e-06	5.52288		1.15	[1.08-1.22]	Illumina[313,179 SNPs; 339,846 2-SNP haplotypes]	N
2008-11-25	17463249	Zeggini E	2007-04-26	Science	http://www.ncbi.nlm.nih.gov/pubmed/17463249?ordinalpos=2&itool=EntrezSystem2.PEntrez.Pubmed.Pubmed_ResultsPanel.Pubmed_RVDocSum	Replication of genome-wide association signals in UK samples reveals risk loci for type 2 diabetes.	Type 2 diabetes	1,924 European ancestry cases, 2,938 European ancestry controls	3,757 European ancestry cases, 5,346 European ancestry controls	11p15.1	11	17387083	KCNJ11	KCNJ11			3767			rs5215-C	rs5215	0	5215	missense	0	NR	5e-11	10.301	(DGI+FUSION+WTCCC)	1.14	[1.10-1.19]	Affymetrix[393,453]	N
2008-11-25	17463249	Zeggini E	2007-04-26	Science	http://www.ncbi.nlm.nih.gov/pubmed/17463249?ordinalpos=2&itool=EntrezSystem2.PEntrez.Pubmed.Pubmed_ResultsPanel.Pubmed_RVDocSum	Replication of genome-wide association signals in UK samples reveals risk loci for type 2 diabetes.	Type 2 diabetes	1,924 European ancestry cases, 2,938 European ancestry controls	3,757 European ancestry cases, 5,346 European ancestry controls	3p25.2	3	12351626	PPARG	PPARG			5468			rs1801282-C	rs1801282	0	1801282	missense	0	NR	2e-06	5.69897	(DGI+FUSION+WTCCC)	1.14	[1.08-1.20]	Affymetrix[393,453]	N
2008-11-25	17463249	Zeggini E	2007-04-26	Science	http://www.ncbi.nlm.nih.gov/pubmed/17463249?ordinalpos=2&itool=EntrezSystem2.PEntrez.Pubmed.Pubmed_ResultsPanel.Pubmed_RVDocSum	Replication of genome-wide association signals in UK samples reveals risk loci for type 2 diabetes.	Type 2 diabetes	1,924 European ancestry cases, 2,938 European ancestry controls	3,757 European ancestry cases, 5,346 European ancestry controls	16q12.2	16	53782363	FTO	FTO			79068			rs8050136-A	rs8050136	0	8050136	intron	0	0.4	7e-14	13.1549		1.23	[1.18-1.32]	Affymetrix[393,453]	N
2008-11-25	17463249	Zeggini E	2007-04-26	Science	http://www.ncbi.nlm.nih.gov/pubmed/17463249?ordinalpos=2&itool=EntrezSystem2.PEntrez.Pubmed.Pubmed_ResultsPanel.Pubmed_RVDocSum	Replication of genome-wide association signals in UK samples reveals risk loci for type 2 diabetes.	Type 2 diabetes	1,924 European ancestry cases, 2,938 European ancestry controls	3,757 European ancestry cases, 5,346 European ancestry controls	6p22.3	6	20660803	CDKAL1	CDKAL1			54901			rs10946398-C	rs10946398	0	10946398	intron	0	0.32	1e-08	8		1.16	[1.10-1.22]	Affymetrix[393,453]	N
2008-11-25	17463249	Zeggini E	2007-04-26	Science	http://www.ncbi.nlm.nih.gov/pubmed/17463249?ordinalpos=2&itool=EntrezSystem2.PEntrez.Pubmed.Pubmed_ResultsPanel.Pubmed_RVDocSum	Replication of genome-wide association signals in UK samples reveals risk loci for type 2 diabetes.	Type 2 diabetes	1,924 European ancestry cases, 2,938 European ancestry controls	3,757 European ancestry cases, 5,346 European ancestry controls	10q23.33	10	92705802	HHEX	HHEX - EXOC6	3087	54536		10.15	121.03	rs5015480-C	rs5015480	0	5015480	Intergenic	1	0.57	5e-06	5.30103		1.13	[1.07-1.19]	Affymetrix[393,453]	N
2008-11-25	17463249	Zeggini E	2007-04-26	Science	http://www.ncbi.nlm.nih.gov/pubmed/17463249?ordinalpos=2&itool=EntrezSystem2.PEntrez.Pubmed.Pubmed_ResultsPanel.Pubmed_RVDocSum	Replication of genome-wide association signals in UK samples reveals risk loci for type 2 diabetes.	Type 2 diabetes	1,924 European ancestry cases, 2,938 European ancestry controls	3,757 European ancestry cases, 5,346 European ancestry controls	9p21.3	9	22134095	CDKN2A, CDKN2B	UBA52P6 - DMRTA1	100130239	63951		121.56	312.75	rs10811661-T	rs10811661	0	10811661	Intergenic	1	0.83	5e-06	5.30103		1.19	[1.11-1.28]	Affymetrix[393,453]	N
2008-11-25	17463249	Zeggini E	2007-04-26	Science	http://www.ncbi.nlm.nih.gov/pubmed/17463249?ordinalpos=2&itool=EntrezSystem2.PEntrez.Pubmed.Pubmed_ResultsPanel.Pubmed_RVDocSum	Replication of genome-wide association signals in UK samples reveals risk loci for type 2 diabetes.	Type 2 diabetes	1,924 European ancestry cases, 2,938 European ancestry controls	3,757 European ancestry cases, 5,346 European ancestry controls	9p21.3	9	22029548	CDKN2A, CDKN2B	CDKN2B-AS1			100048912			rs564398-T	rs564398	0	564398	ncRNA	0	0.56	1e-06	6		1.13	[1.08-1.19]	Affymetrix[393,453]	N
2008-11-25	17463249	Zeggini E	2007-04-26	Science	http://www.ncbi.nlm.nih.gov/pubmed/17463249?ordinalpos=2&itool=EntrezSystem2.PEntrez.Pubmed.Pubmed_ResultsPanel.Pubmed_RVDocSum	Replication of genome-wide association signals in UK samples reveals risk loci for type 2 diabetes.	Type 2 diabetes	1,924 European ancestry cases, 2,938 European ancestry controls	3,757 European ancestry cases, 5,346 European ancestry controls	3q27.2	3	185793899	IGF2BP2	IGF2BP2			10644			rs4402960-T	rs4402960	0	4402960	intron	0	0.32	9e-16	15.0458	(DGI+FUSION+WTCCC)	1.14	[1.11-1.18]	Affymetrix[393,453]	N
2008-11-25	17463249	Zeggini E	2007-04-26	Science	http://www.ncbi.nlm.nih.gov/pubmed/17463249?ordinalpos=2&itool=EntrezSystem2.PEntrez.Pubmed.Pubmed_ResultsPanel.Pubmed_RVDocSum	Replication of genome-wide association signals in UK samples reveals risk loci for type 2 diabetes.	Type 2 diabetes	1,924 European ancestry cases, 2,938 European ancestry controls	3,757 European ancestry cases, 5,346 European ancestry controls	8q24.11	8	117172544	SLC30A8	SLC30A8			169026			rs13266634-C	rs13266634	0	13266634	missense	0	0.69	5e-08	7.30103	(DGI+FUSION+WTCCC)	1.12	[1.07-1.16]	Affymetrix[393,453]	N
2008-11-25	17463249	Zeggini E	2007-04-26	Science	http://www.ncbi.nlm.nih.gov/pubmed/17463249?ordinalpos=2&itool=EntrezSystem2.PEntrez.Pubmed.Pubmed_ResultsPanel.Pubmed_RVDocSum	Replication of genome-wide association signals in UK samples reveals risk loci for type 2 diabetes.	Type 2 diabetes	1,924 European ancestry cases, 2,938 European ancestry controls	3,757 European ancestry cases, 5,346 European ancestry controls	10q25.2	10	112994329	TCF7L2	TCF7L2			6934			rs7901695-C	rs7901695	0	7901695	intron	0	NR	1e-48	48	(DGI+FUSION+WTCCC)	1.37	[1.31-1.43]	Affymetrix[393,453]	N
2008-11-25	17293876	Sladek R	2007-02-11	Nature	http://www.ncbi.nlm.nih.gov/pubmed/17293876?ordinalpos=24&itool=EntrezSystem2.PEntrez.Pubmed.Pubmed_ResultsPanel.Pubmed_RVDocSum	A genome-wide association study identifies novel risk loci for type 2 diabetes.	Type 2 diabetes	661 European ancestry cases, 614 European ancestry controls	2,617 European ancestry cases, 2,894 European ancestry controls	10q23.33	10	92703125	HHEX	HHEX - EXOC6	3087	54536		7.47	123.71	rs1111875-G	rs1111875	0	1111875	Intergenic	1	0.6	3e-06	5.52288		1.19	[0.82-1.56]	Illumina [392,935]	N
2008-11-25	17293876	Sladek R	2007-02-11	Nature	http://www.ncbi.nlm.nih.gov/pubmed/17293876?ordinalpos=24&itool=EntrezSystem2.PEntrez.Pubmed.Pubmed_ResultsPanel.Pubmed_RVDocSum	A genome-wide association study identifies novel risk loci for type 2 diabetes.	Type 2 diabetes	661 European ancestry cases, 614 European ancestry controls	2,617 European ancestry cases, 2,894 European ancestry controls	8q24.11	8	117172544	SLC30A8	SLC30A8			169026			rs13266634-C	rs13266634	0	13266634	missense	0	0.7	6e-08	7.22185		1.18	[0.69-1.67]	Illumina [392,935]	N
2008-11-25	17293876	Sladek R	2007-02-11	Nature	http://www.ncbi.nlm.nih.gov/pubmed/17293876?ordinalpos=24&itool=EntrezSystem2.PEntrez.Pubmed.Pubmed_ResultsPanel.Pubmed_RVDocSum	A genome-wide association study identifies novel risk loci for type 2 diabetes.	Type 2 diabetes	661 European ancestry cases, 614 European ancestry controls	2,617 European ancestry cases, 2,894 European ancestry controls	10q25.2	10	112998590	TCF7L2	TCF7L2			6934			rs7903146-T	rs7903146	0	7903146	intron	0	0.3	2e-34	33.699		1.65	[1.28, 2.02]	Illumina [392,935]	N

## Sheet: Distinct genomic loci
Region	Chr_id	Chr_pos	Reported Gene(s)	Strongest SNP-Risk Allele	Context	p-Value
1p32.3	1	50444313	FAF1	rs17106184-G	intron	4e-09
1p22.1	1	91728765	TGFBR3	rs11165354-A	intron	4e-06
1p21.3	1	94604485	SLC44A3, F3	rs7542900-C	Intergenic	6e-06
1p12	1	119975336	NOTCH2, ADAM30	rs10923931-T	intron	4e-08
1q32.2	1	207478831	CR2	rs17045328-G	intron	7e-06
1q32.3	1	213981376	PROX1	rs2075423-G	intron	2e-06
1q41	1	219575476	LYPLAL1	rs2820446-C	Intergenic	2e-06
1q42.13	1	228744368	RHOU	rs6426514-A	ncRNA	2e-06
1q42.2	1	233204408	PCNXL2	rs12027542-A	intron;intron	4e-07
2p25.3	2	646674	TMEM18	rs10190052-C	Intergenic	2e-07
2p25.3	2	3793830	Intergenic	rs11677370-T	intron	3e-06
2p21	2	43505684	THADA	rs7578597-T	missense	1e-09
2p16.1	2	60341610	BCL11A	rs243088-T	Intergenic	3e-06
2q12.1	2	105221141	Intergenic	rs6712932-?	Intergenic	6e-06
2q21.3	2	134722410	TMEM163	rs6723108-T	Intergenic	7e-08
2q23.3	2	150781422	RBM43, RND3	rs7560163-C	Intergenic	7e-09
2q24.2	2	160314943	RBMS1, ITGB6	rs7593730-?	intron	4e-08
2q24.3	2	164645339	GRB14	rs3923113-A	Intergenic	2e-06
2q36.3	2	226155937	IRS1	rs7578326-A	intron	5e-20
2q36.3	2	229657682	DNER	rs1861612-T	intron	7e-08
3p25.2	3	12236345	SYN2, PPARG	rs17036101-G	Intergenic	2e-07
3p24.3	3	23156993	UBE2E2	rs6780569-G	Intergenic	4e-07
3p14.3	3	55279372	NR	rs358806-?	Intergenic	3e-06
3p14.1	3	64062621	PSMD6	rs831571-c	Intergenic	8e-11
3p14.1	3	64726228	ADAMTS9	rs4607103-C	intron	1e-08
3q12.3	3	102484201	ZPLD1	rs2063640-A	Intergenic	3e-06
3q21.1	3	123346931	ADCY5	rs11708067-A	intron	6e-08
3q23	3	142712158	PLS1	rs3773506-C	UTR-3	9e-06
3q26.33	3	179943530	PEX5L	rs7630877-A	intron	7e-06
3q27.2	3	185793899	IGF2BP2	rs4402960-T	intron	1e-17
3q27.3	3	186948673	ST6GAL1	rs16861329-G	intron	3e-08
3q27.3	3	188022735	LPP	rs6808574-C	Intergenic	6e-09
4p16.3	4	1260747	MGC21675	rs7656416-?	intron	1e-08
4p16.3	4	1316113	MAEA	rs6815464-G	intron	2e-07
4p16.1	4	6288259	WFS1	rs4458523-G	intron	2e-09
4p12	4	46966033	GABRA4, COX7B2	rs2055942-?	intron	1e-06
4q27	4	121744359	NR	rs7659604-T	Intergenic	9e-06
4q31.3	4	152599323	TMEM154	rs6813195-C	Intergenic	4e-14
4q32.3	4	163611649	2015-03-01	rs3792615-T	intron	9e-06
5q11.2	5	53975590	ARL15	rs702634-A	intron	7e-09
5q11.2	5	56808481	MAP3K1	rs10461617-A	Intergenic	4e-06
5q13.3	5	77129124	ZBED3	rs4457053-G	intron	3e-12
5q31.1	5	134904545	PCBD2	rs319598-C	nearGene-5	2e-06
5q33.2	5	155967220	Intergenic	rs17053082-T	Intergenic	4e-07
5q33.2	5	155967220	Intergenic	rs17053082-T	Intergenic	4e-07
6p24.3	6	7258384	SSR1,RREB1	rs9502570-A	Intergenic	1e-09
6p22.3	6	20652486	CDKAL1	rs9295474-G	intron	9e-06
6p21.33	6	31168937	POU5F1,TCF19	rs3132524-G	intron	4e-09
6p21.32	6	32717773	HLA-DQA2	rs3916765-A	Intergenic	1e-06
6p21.2	6	38139068	ZFAND3	rs9470794-C	intron	2e-10
6p21.2	6	39316274	KCNK16	rs1535500-T	missense;nearGene-5	8e-06
6p21.1	6	43844025	VEGFA	rs9472138-T		2e-07
6q13	6	70579486	C6orf57	rs1048886-G	missense	3e-08
6q22.32	6	126643364	C6orf173	rs4273712-G	Intergenic	3e-06
6q23.3	6	136970143	IL20RA	rs6937795-A	Intergenic	7e-06
6q24.1	6	139952510	Intergenic	rs642858-A	Intergenic	2e-06
7p21.2	7	13861106	ETV1	rs7795991-G	Intergenic	7e-07
7p21.2	7	14858657	DGKB	rs17168486-T	intron	3e-07
7p15.1	7	28140937	JAZF1	rs864745-T	intron	5e-14
7p14.3	7	30674820	CRHR2	rs2284219-T	intron	8e-06
7q22.1	7	100892456	ACHE	rs7636-A	cds-synon	5e-06
7q32.1	7	127524904	GCC1,PAX4	rs6467136-G	Intergenic	5e-11
7q32.1	7	127606849	ARF5, PAX4, SND1	rs10229583-G	Intergenic	2e-10
7q32.1	7	128222749	MIR129, LEP	rs791595-A	intron	3e-13
7q32.3	7	130782095	KLF14	rs972283-G	Intergenic	2e-10
8p11.21	8	41661730	ANK1	rs516946-C	intron;nearGene-5	2e-07
8q22.1	8	94925274	TP53INP1	rs7845219-T	Intergenic	6e-08
8q24.11	8	117172544	SLC30A8	rs13266634-C	missense	5e-07
8q24.21	8	128555832	TMEM75	rs1561927-C	Intergenic	1e-07
8q24.22	8	133184606	WISP1	rs4527850-T	Intergenic	2e-06
9p24.2	9	4287466	GLIS3	rs7041847-A	intron	5e-06
9p24.1	9	8879118	PTPRD	rs17584499-T	intron	9e-10
9p21.3	9	22029548	CDKN2A, CDKN2B	rs564398-T	ncRNA	1e-06
9p21.3	9	22134095	CDKN2A,CDKN2B	rs10811661-T	Intergenic	8e-15
9p21.1	9	28772702	LINGO2	rs824248-T	intron	8e-06
9q21.31	9	79290675	TLE4	rs17791513-A	Intergenic	3e-08
9q21.31	9	79337213	CHCHD9	rs13292136-C	Intergenic	3e-08
9q21.32	9	81694033	TLE1	rs2796441-G	intron	2e-06
9q22.2	9	90870958	SYK	rs10993738-?	intron	5e-06
9q31.3	9	109764009	PALM2, AKAP2	rs1327796-?	intron	3e-06
9q34.3	9	136357696	GPSM1	rs11787792-A	intron	2e-10
10p13	10	12286011	CDC123,CAMK1D	rs12779790-G	Intergenic	1e-10
10q22.1	10	69171718	VPS26A	rs1802295-A	UTR-3	4e-08
10q22.1	10	69692529	C10orf35	rs2812533-C	Intergenic	5e-06
10q22.3	10	79182874	ZMIZ1	rs12571751-A	intron	2e-10
10q23.31	10	88008827	PTEN	rs10788575-A	Intergenic	9e-06
10q23.33	10	92588073	KIF11	rs6583826-G	Intergenic	7e-06
10q23.33	10	92703125	HHEX,IDE	rs1111875-C	Intergenic	3e-19
10q25.2	10	112998590	TCF7L2	rs7903146-T	intron	2e-34
10q26.11	10	119389891	GRK5	rs10886471-C	intron	7e-09
10q26.13	10	122432914	PLEKHA1	rs10510110-C	Intergenic	1e-07
10q26.3	10	131149699	TCERG1L	rs10741243-G	intron	5e-06
11p15.5	11	2670241	KCNQ1	rs231362-G	intron;ncRNA	3e-13
11p15.3	11	11206827	GALNTL4, LOC729013	rs2722769-C	Intergenic	2e-06
11p15.1	11	17387083	KCNJ11	rs5215-C	missense	3e-11
11p12	11	41893816	Intergenic	rs9300039-C	Intergenic	6e-08
11q13.4	11	72722053	ARAP1,CENTD2	rs1552224-A	intron	1e-07
11q13.4	11	72722053	CENTD2	rs1552224-A	intron	1e-22
11q14.3	11	92940662	MTNR1B	rs1387153-T	Intergenic	8e-15
11q24.3	11	129603795	TMEM45B, BARX2	rs7107217-C	Intergenic	3e-07
12p11.22	12	27812217	KLHDC5	rs10842994-C	Intergenic	8e-06
12q13.12	12	50963759	NR	rs12304921-G	intron	7e-06
12q13.2	12	54705212	DCD	rs1153188-A	Intergenic	2e-07
12q14.3	12	65781114	HMGA2	rs1531343-C	intron	4e-09
12q21.1	12	71183321	NR	rs1495377-G	Intergenic	7e-06
12q21.1	12	71241014	TSPAN8,LGR5	rs4760790-A	Intergenic	4e-06
12q24.31	12	120965129	HNF1A	rs7305618-C	Intergenic	2e-08
12q24.31	12	123156306	MPHOSPH9	rs1727313-C	ncRNA	1e-08
13q12.12	13	23290518	SGCG, SACS	rs9552911-G	intron	2e-08
13q12.13	13	26207391	RNF6	rs10507349-G	intron	2e-07
13q31.1	13	80143021	SPRY2	rs1359790-G	Intergenic	6e-06
14q32.2	14	100676553	C14orf70	rs730570-G	Intergenic	8e-06
15q14	15	38530704	RASGRP1	rs7403531-T	intron	4e-09
15q22.2	15	62121815	C2CD4A, C2CD4B	rs1436953-G	Intergenic	8e-06
15q24.3	15	77454848	HMG20A	rs7178572-G	intron	2e-11
15q25.1	15	80139880	ZFAND6	rs11634397-G	Intergenic	2e-09
15q26.1	15	89831025	AP3S2	rs2028299-C	ncRNA;UTR-3	5e-07
15q26.1	15	90978107	PRC1	rs8042680-A	intron;intron	2e-10
16q12.2	16	53782363	FTO	rs8050136-A	intron	6e-06
16q23.2	16	79373021	WWOX	rs17797882-T	Intergenic	9e-07
16q23.2	16	81455768	CMIP	rs16955379-C	intron	3e-07
17p13.3	17	796780	NXN	rs623323-T	Intergenic	4e-06
17p13.3	17	2312964	SRR	rs391300-G	intron	3e-09
17p13.1	17	7041768	SLC16A11, SLC16A13	rs75493593-?	missense	5e-15
17q12	17	37738049	HNF1B,TCF2	rs4430796-G	intron	2e-06
18p11.31	18	2948031	LPIN2	rs10460009-C	intron;nearGene-5	9e-06
18p11.31	18	7068463	LAMA1	rs8090011-G	intron	8e-09
18q21.32	18	60217517	MC4R	rs12970134-A	Intergenic	3e-08
19q13.11	19	33402102	PEPD	rs3786897-A	intron	1e-08
19q13.2	19	39090097	FLJ16165	rs472265-G	intron	9e-06
19q13.32	19	45655255	GIPR	rs8108269-G	Intergenic	5e-06
20q13.12	20	44318326	FITM2,R3HDML,HNF4A	rs6017317-G	Intergenic	1e-11
20q13.31	20	57454548	HMG1L1, CTCFL, RBM38, PCK1	rs328506-C	Intergenic	2e-06
21q22.11	21	32012873	HUNK	rs2833610-A	Intergenic	4e-06
Xq28	23	153597180	FAM58A	rs12010175-G	intron	2e-09
Xq28	23	153634467	DUSP9	rs5945326-A	Intergenic	2e-12

## Sheet: Candidate human genes
Reported Gene(s)	mouse homologues	Name	Chr (mouse)
C10orf35	2010107G23Rik	RIKEN cDNA 2010107G23 gene	10
ACHE	Ache	acetylcholinesterase	5
ADAM30	Adam30	a disintegrin and metallopeptidase domain 30	3
ADAMTS9	Adamts9	a disintegrin-like and metallopeptidase (reprolysin type) with thrombospondin type 1 motif, 9	6
ADCY5	Adcy5	adenylate cyclase 5	16
AKAP2	Akap2	A kinase (PRKA) anchor protein 2	4
ANK1	Ank1	ankyrin 1	8
AP3S2	Ap3s2	adaptor-related protein complex 3, sigma 2 subunit	7
ARAP1	Arap1	ArfGAP with RhoGAP domain, ankyrin repeat and PH domain 1	7
ARF5	Arf5	ADP-ribosylation factor 5	6
ARL15	Arl15	ADP-ribosylation factor-like 15	13
BARX2	Barx2	BarH-like homeobox 2	9
BCL11A	Bcl11a	B cell CLL/lymphoma 11A (zinc finger protein)	11
C2CD4A	C2cd4a	C2 calcium-dependent domain containing 4A	9
C2CD4B	C2cd4b	C2 calcium-dependent domain containing 4B	9
CAMK1D	Camk1d	calcium/calmodulin-dependent protein kinase ID	2
CDC123	Cdc123	cell division cycle 123	2
CDKAL1	Cdkal1	CDK5 regulatory subunit associated protein 1-like 1	13
CDKN2A	Cdkn2a	cyclin-dependent kinase inhibitor 2A	4
CDKN2B	Cdkn2b	cyclin-dependent kinase inhibitor 2B (p15, inhibits CDK4)	4
C6orf173	Cenpw	centromere protein W	10
CMIP	Cmip	c-Maf inducing protein	8
COX7B2	Cox7b2	cytochrome c oxidase subunit VIIb2	5
CR2	Cr2	complement receptor 2	1
CRHR2	Crhr2	corticotropin releasing hormone receptor 2	6
CTCFL	Ctcfl	CCCTC-binding factor (zinc finger protein)-like	2
DGKB	Dgkb	diacylglycerol kinase, beta	12
DNER	Dner	delta/notch-like EGF repeat containing	1
DUSP9	Dusp9	dual specificity phosphatase 9	X
ETV1	Etv1	ets variant 1	12
F3	F3	coagulation factor III	3
FAF1	Faf1	Fas-associated factor 1	4
FAM58A	Fam58b	family with sequence similarity 58, member B	11
FITM2	Fitm2	fat storage-inducing transmembrane protein 2	2
FTO	Fto	fat mass and obesity associated	8
GABRA4	Gabra4	gamma-aminobutyric acid (GABA) A receptor, subunit alpha 4	5
GALNTL4	Galnt18	UDP-N-acetyl-alpha-D-galactosamine:polypeptide N-acetylgalactosaminyltransferase 18	7
GCC1	Gcc1	golgi coiled coil 1	6
GIPR	Gipr	gastric inhibitory polypeptide receptor	7
GLIS3	Glis3	GLIS family zinc finger 3	19
GPSM1	Gpsm1	G-protein signalling modulator 1 (AGS3-like, C. elegans)	2
GRB14	Grb14	growth factor receptor bound protein 14	2
GRK5	Grk5	G protein-coupled receptor kinase 5
HHEX	Hhex	hematopoietically expressed homeobox	19
HMG20A	Hmg20a	high mobility group 20A	9
HMGA2	Hmga2	high mobility group AT-hook 2	10
HMG1L1	Hmgb1-ps7	high-mobility group high mobility group box 1, pseudogene 7	7
HNF1A	Hnf1a	HNF1 homeobox A	5
HNF1B	Hnf1b	HNF1 homeobox B	11
HNF4A	Hnf4a	hepatic nuclear factor 4, alpha	2
HUNK	Hunk	hormonally upregulated Neu-associated kinase	16
IDE	Ide	insulin degrading enzyme	19
IGF2BP2	Igf2bp2	insulin-like growth factor 2 mRNA binding protein 2	16
IL20RA	Il20ra	interleukin 20 receptor, alpha	10
IRS1	Irs1	insulin receptor substrate 1	1
ITGB6	Itgb6	integrin beta 6	2
JAZF1	Jazf1	JAZF zinc finger 1	6
KCNJ11	Kcnj11	potassium inwardly rectifying channel, subfamily J, member 11	7
KCNK16	Kcnk16	potassium channel, subfamily K, member 16	14
KCNQ1	Kcnq1	potassium voltage-gated channel, subfamily Q, member 1	7
KIF11	Kif11	kinesin family member 11	19
KLF14	Klf14	Kruppel-like factor 14	6
KLHDC5	Klhl42	kelch-like 42	6
LAMA1	Lama1	laminin, alpha 1	17
LEP	Lep	leptin	6
LGR5	Lgr5	leucine rich repeat containing G protein coupled receptor 5	10
LINGO2	Lingo2	leucine rich repeat and Ig domain containing 2	4
LPIN2	Lpin2	lipin 2	17
LPP	Lpp	LIM domain containing preferred translocation partner in lipoma	16
LYPLAL1	Lyplal1	lysophospholipase-like 1	1
MAEA	Maea	macrophage erythroblast attacher	5
MAP3K1	Map3k1	mitogen-activated protein kinase kinase kinase 1	13
March1	March1	membrane-associated ring finger (C3HC4) 1	8
MC4R	Mc4r	melanocortin 4 receptor	18
MIR129	Mir129	microRNA 129	6
MPHOSPH9	Mphosph9	M-phase phosphoprotein 9	5
MTNR1B	Mtnr1b	melatonin receptor 1B	9
NOTCH2	Notch2	notch 2	3
NXN	Nxn	nucleoredoxin	11
PALM2	Palm2	paralemmin 2	4
PAX4	Pax4	paired box 4	6
PCBD2	Pcbd2	pterin 4 alpha carbinolamine dehydratase/dimerization cofactor of hepatocyte nuclear factor 1 alpha (TCF1) 2	13
PCNXL2	Pcnx2	pecanex homolog 2	8
PEPD	Pepd	peptidase D	7
PEX5L	Pex5l	peroxisomal biogenesis factor 5-like	3
PLEKHA1	Plekha1	pleckstrin homology domain containing, family A (phosphoinositide binding specific) member 1	7
PLS1	Pls1	plastin 1 (I-isoform)	9
POU5F1	Pou5f1	POU domain, class 5, transcription factor 1	17
PPARG	Pparg	peroxisome proliferator activated receptor gamma	6
PRC1	Prc1	protein regulator of cytokinesis 1	7
PROX1	Prox1	prospero homeobox 1	1
PSMD6	Psmd6	proteasome (prosome, macropain) 26S subunit, non-ATPase, 6	14
PTEN	Pten	phosphatase and tensin homolog	19
PTPRD	Ptprd	protein tyrosine phosphatase, receptor type, D	4
R3HDML	R3hdml	R3H domain containing-like	2
RASGRP1	Rasgrp1	RAS guanyl releasing protein 1	2
RBM38	Rbm38	RNA binding motif protein 38	2
RBM43	Rbm43	RNA binding motif protein 43	2
RBMS1	Rbms1	RNA binding motif, single stranded interacting protein 1	2
RHOU	Rhou	ras homolog family member U	8
RND3	Rnd3	Rho family GTPase 3	2
RNF6	Rnf6	ring finger protein (C3H2C3 type) 6	5
RREB1	Rreb1	ras responsive element binding protein 1	13
SACS	Sacs	sacsin	14
C6orf57	Sdhaf4	succinate dehydrogenase complex assembly factor 4	1
SGCG	Sgcg	sarcoglycan, gamma (dystrophin-associated glycoprotein)	14
SLC16A11	Slc16a11	solute carrier family 16 (monocarboxylic acid transporters), member 11	11
SLC16A13	Slc16a13	solute carrier family 16 (monocarboxylic acid transporters), member 13	11
SLC30A8	Slc30a8	solute carrier family 30 (zinc transporter), member 8	8
SLC44A3	Slc44a3	solute carrier family 44, member 3	3
SND1	Snd1	staphylococcal nuclease and tudor domain containing 1	6
SPRY2	Spry2	sprouty homolog 2 (Drosophila)	14
SRR	Srr	serine racemase	11
SSR1	Ssr1	signal sequence receptor, alpha	13
ST6GAL1	St6gal1	beta galactoside alpha 2,6 sialyltransferase 1	16
SYK	Syk	spleen tyrosine kinase	13
SYN2	Syn2	synapsin II	6
TCERG1L	Tcerg1l	transcription elongation regulator 1-like	7
TCF19	Tcf19	transcription factor 19	17
TCF7L2	Tcf7l2	transcription factor 7 like 2, T cell specific, HMG box	19
TGFBR3	Tgfbr3	transforming growth factor, beta receptor III	5
THADA	Thada	thyroid adenoma associated	17
TLE1	Tle1	transducin-like enhancer of split 1	4
TLE4	Tle4	transducin-like enhancer of split 4	19
TMEM154	Tmem154	transmembrane protein 154	3
TMEM163	Tmem163	transmembrane protein 163	1
TMEM18	Tmem18	transmembrane protein 18	12
TMEM45B	Tmem45b	transmembrane protein 45b	9
TP53INP1	Trp53inp1	transformation related protein 53 inducible nuclear protein 1	4
TSPAN8	Tspan8	tetraspanin 8	10
UBE2E2	Ube2e2	ubiquitin-conjugating enzyme E2E 2	14
VEGFA	Vegfa	vascular endothelial growth factor A	17
VPS26A	Vps26a	VPS26 retromer complex component A	10
WFS1	Wfs1	Wolfram syndrome 1 homolog (human)	5
WISP1	Wisp1	WNT1 inducible signaling pathway protein 1	15
WWOX	Wwox	WW domain-containing oxidoreductase	8
ZBED3	Zbed3	zinc finger, BED type containing 3	13
ZFAND3	Zfand3	zinc finger, AN1-type domain 3	17
ZFAND6	Zfand6	zinc finger, AN1-type domain 6	7
ZMIZ1	Zmiz1	zinc finger, MIZ-type containing 1	14
ZPLD1	Zpld1	zona pellucida like domain containing 1	16
CHCHD9
PCK1
C14orf70
DCD
FLJ16165
HLA-DQA2
LOC729013
MGC21675
TMEM75
