# Supplementary material for: The Transcription Factor Nfatc2 Regulates β-Cell Proliferation and Genes Associated with Type 2 Diabetes in Mouse and Human Islets
Source: PLoS Genet. 2016 Dec 9;12(12):e1006466. doi: 10.1371/journal.pgen.1006466 (PMC5147809; doi:10.1371/journal.pgen.1006466)
Supplement: S3 Table — Table summarizing conditional dependence of T2D GWAS gene candidates on islet Chr 2 cis-eQTLs for genes annotated as playing a role in "transcription" or "DNA binding" (https://david.ncifcrf.gov/). For each cis-eQTL, the score indicates the number of T2D GWAS gene eQTLs before vs. after conditioning. Genes with the lowest score (most negative) showed the greatest reduction in GWAS eQTLs. Nfatc2 was the top-ranked transcription factor on Chr 2. (XLSX) [file pgen.1006466.s012.xlsx]

## Sheet: summary scores
			Genomic position of gene				Genomic position of cis-eQTL
rank	probe	gene	Chr	strand	start bp	end bp	Mbp	LOD	Influence Score
1	10002950309	Nfatc2	2	-1	168301973	168302033	167.161	78.9286	-50
2	10002898188	E2f1	2	-1	154385373	154385429	153.191	31.6894	-47
3	10002899619	Cbfa2t2	2	1	154364933	154364993	153.191	25.0354	-47
4	10004038247	Ino80	2	-1	119198906	119198966	120.544	71.5069	-47
5	511454	Ncoa3	2	1	165898574	165898634	165.877	52.612	-45
6	10002906767	Eya2	2	1	165597157	165597217	165.877	122.272	-40
7	10002914460	Ovol2	2	-1	144130940	144131000	144.811	96.9071	-37
8	10002914550	Asxl1	2	1	153228571	153228631	150.771	15.9189	-35
9	503026	Mga	2	1	119790641	119790701	120.544	107.043	-34
10	1372041	Ell3	2	-1	121264903	121264963	119.896	19.0074	-31
11	10004037115	Polr3f	2	1	144364782	144364842	145.343	79.6775	-31
12	515887	Rbms1	2	-1	60590945	60591005	63.4109	16.401	-30
13	10002899065	Dnmt3b	2	1	153513402	153513462	155.611	46.6828	-29
14	502359	Ehf	2	-1	103104209	103104269	97.7445	6.56608	-27
15	10003840263	Mbd5	2	1	49175130	49175190	50.8494	24.2798	-27
16	502955	Hipk3	2	-1	104269962	104270022	104.054	17.3798	-27
17	10004034239	Mcm8	2	1	132669689	132669749	132.423	28.1572	-27
18	10004036784	Sfmbt2	2	1	10516366	10516426	10.1425	20.9275	-26
19	10004037236	Dnmt3b	2	1	153513402	153513462	155.611	45.4607	-25
20	519281	Foxa2	2	-1	147868775	147868835	147.795	67.948	-22
21	10002900891	Rbl1	2	-1	156971764	156971824	157.687	25.1935	-21
22	10004033322	Strbp	2	-1	37433032	37433092	42.3415	24.5903	-19
23	497988	Ghrh	2	-1	157155248	157155308	159.118	5.6553	-19
24	10003840253	Strbp	2	-1	37425409	37425469	42.3415	6.85824	-16
25	10002945485	Bmp7	2	-1	172693514	172693569	172.85	18.4589	-15
26	506118	Bmp7	2	-1	172695190	172695250	173.064	10.791	-13
27	498016	Ncoa6	2	-1	155216420	155216480	149.561	5.13467	-12
28	499841	Neurod1	2	-1	79292844	79292904	79.1111	6.13756	-10
29	502559	Pax1	2	1	147200721	147200781	146.274	16.7243	-10
30	498477	Zbtb43	2	-1	33309105	33309165	34.257	37.3784	-8
31	10002916850	Commd7	2	-1	153444585	153444645	149.3	5.21414	-7
32	1013887	Myef2	2	-1	124913653	124913713	124.956	24.9279	-7
33	10003842781	Mga	2	1	119774882	119774942	124.956	14.188	-6
34	10002915715	Kcnip3	2	-1	127282236	127282296	129.813	10.5764	-5
35	10004037871	Tgif2	2	-1	156679824	156679884	156.822	16.5774	-4
36	516801	Commd9	2	1	101741736	101741796	101.823	20.9762	1
37	498293	Sall4	2	-1	168573835	168573895	169.578	16.2958	16
