# Supplementary material for: The Transcription Factor Nfatc2 Regulates β-Cell Proliferation and Genes Associated with Type 2 Diabetes in Mouse and Human Islets
Source: PLoS Genet. 2016 Dec 9;12(12):e1006466. doi: 10.1371/journal.pgen.1006466 (PMC5147809; doi:10.1371/journal.pgen.1006466)
Supplement: S4 Table — Islets from B6 mice were used for deep RNA-sequencing to determine isoform-specific expression of all genes. The table shows the expression level and relative proportion of each isoform for the NFAT gene family. Expression values for all genes is available at GEO submission GSE73697. (XLSX) [file pgen.1006466.s013.xlsx]

## Sheet: NFAT isoforms in B6 islets
transcript_id	variant	Gene symbol	TPM	FPKM	Isoform %
NM_016791	variant 1	Nfatc1	1.95	1.65	42.44
NM_001164111	variant 6	Nfatc1	1.55	1.31	33.66
NM_001164112	variant 5	Nfatc1	1.06	0.89	23.02
NM_001164109	variant 3	Nfatc1	0.02	0.02	0.46
NM_001164110	variant 4	Nfatc1	0.01	0.01	0.27
NM_198429	variant 2	Nfatc1	0.01	0.01	0.15
NM_001136073	variant 4	Nfatc2	4.39	3.71	53.5
NM_010899	variant 1	Nfatc2	3.38	2.86	41.25
NM_001037177	variant 2	Nfatc2	0.43	0.36	5.25
NM_001037178	variant 3	Nfatc2	0	0	0
NM_010901		Nfatc3	10.29	8.69	100
NM_001168346	variant 2	Nfatc4	0.19	0.16	58.9
NM_023699	variant 1	Nfatc4	0.13	0.11	41.1
NM_018823	variant b	Nfat5	7.72	6.53	55.16
NM_133957	variant a	Nfat5	6.28	5.3	44.84
