# Supplementary material for: The Transcription Factor Nfatc2 Regulates β-Cell Proliferation and Genes Associated with Type 2 Diabetes in Mouse and Human Islets
Source: PLoS Genet. 2016 Dec 9;12(12):e1006466. doi: 10.1371/journal.pgen.1006466 (PMC5147809; doi:10.1371/journal.pgen.1006466)
Supplement: S6 Table — (XLSX) [file pgen.1006466.s015.xlsx]

## Sheet: Sheet1
Human Primers for Cell Cycle genes	DNA sequence
CCNA2-F	TCCTCCTTGGAAAGCAAACA
CCNA2-R	GGGCATCTTCAGGCTCTATT
CCNB1-F	GATGCAGAAGATGGAGCTGAT
CCNB1-R	TCCCGACCCAGTAGGTATTT
PCNA-F	GGATACCTTGGCGCTAGTATTT
PCNA-R	CACAGCTGTACTCCTGTTCTG
CCNB2-F	GGCTTCCAAGTATGAGGAGATG
CCNB2-R	CTCGGATTTGGGAACTGGTATAA
MKI67-F	Primetime
MKI67-R	Primetime
CCNE2-F	GGCTATGCTGGAGGAAGTAAAT
CCNE2-R	GCTCTTCGGTGGTGTCATAAT
CDK1-F	GCTACCACTTGACCTGTAGTTT
CDK1-R	GGGATCTACCATACCCATTGAC
CENPK-F	CCAGAAGATCCAACCCGAATAA
CENPK-R	CCTGTGGTTCCAATATCCTTGA
NCAPG-F	CTACCGCACGATGGATGATAAG
NCAPG-R	CCACAGCTGGTTCAGGTTTA
KNTC1-F	CTCCTCCCGTGGATCTAGAATA
KNTC1-R	CTGTGCTGTGCCAAAGAATATC
KIF23-F	TGCGGAAGTGACTCAAGAAG
KIF23-R	CGAGGCTGGTTTCTGTATCTC
E2F1-F	GCTGGACCACCTGATGAATATC
E2F1-R	GTCTGCAATGCTACGAAGGT
ESPL1-F	CCAGTGGCCATGGTCTAAAT
ESPL1-R	GGAGAAAGAAGCCCAGAAGAG
MCM10-F	GGTTCAGAGGAGGTGTGTTTAT
MCM10-R	CGGCTCTCCATTCTTCTTCTT
SPAG5-F	CATGGAGCTATGGAGGAAAGAG
SPAG5-R	GTCAGGCATGTGGACAGAATA
TCF19-F	CTACAGGGAAGAAGGATGGATTG
TCF19-R	GGCAATATCTTTGGCAGGAAAC
CDT1-F	CCGGGCCAGAAGATAAAGAAA
CDT1-R	ATGACGCAAGCTCAGAGATG
AURKB-F	TCCTCTTCAAGTCCCAGATAGA
AURKB-R	TAGATCCTCCTCCGGTCATAAA
DTL-F	GGAGAAACCAGGAGGTGATAAA
DTL-R	AGTACTCTGGCTACTCGTTACT
BCL2L11-F	CTGCTGGACACACACATACA
BCL2L11-R	GGGCTGAGGAAACAGAGTAAA
CCND1-F	GGGTTGTGCTACAGATGATAGAG
CCND1-R	AGACGCCTCCTTTGTGTTAAT
CCNF-F	GCATAGGAACGCTGCATAGA
CCNF-R	CTGAGCTCTTCACCCTCATTT
CDCA5-F	TCGTCCTGTCCTTCCTATCTC
CDCA5-R	CAACCCTCAGCCCTTTAACT
CDKN1C-F	CCATCTAGCTTGCAGTCTCTTC
CDKN1C-R	GACGGCTCAGGAACCATTT
ESCO2-F	CTGCAGTCTGTGGGATAAGTAG
ESCO2-R	GAAGCAATTCCTGAGGGTATCA
GADD45B-F	GTCGGCCAAGTTGATGAATG
GADD45B-R	GATGAGCGTGAAGTGGATTTG
MCM3-F	CTATGCCAAGCAGTATGAGGAG
MCM3-R	TGAGGAAGCAGGAGGTAAGA
MCM6-F	TACCAGCCTGTTCCCTACTAT
MCM6-R	GTCCCTTCTCCTGTTGTCTTT
NR4A1-F	TGAAGGCAGACGGGATAATG
NR4A1-R	GGTGCTGGTGTCCCATATT
PLK5-F	GCATGCTGCAGAGTATCTAGTG
PLK5-R	GGAGCCACAGGAATGGAAAT
Human primers for GWAS genes	DNA sequence
ACHE FWD SET 2	GGAATGACACAGAGCTGGTAG
ACHE REV SET 2	CCGGAAGACGCTTTCTTGA
HHEX FWD SET 1	GCGCTAAATGGAGGAGACTAAA
HHEX REV SET 1	TTCTGTTCACTGGGCAAATCT
RBMS1 FWD SET 1	CAGCACCACCAGCAGTAATA
RBMS1 REV SET 1	GAGGCAGTCCTCGGATATAGA
TCF7L2 FWD SET 1	GGGACGCTACTCAACACTTAAT
TCF7L2 REV SET 1	GACGACATACAGGTACGACAAG
TP53INP1 FWD SET 1	GTCTCGTGCAGAGGGATTAAA
TP53INP1 REV SET 1	AGAATTGGCGGGAAGGAATAG
PROX1 FWD SET 1	GCTCTCCTTGTCGCTCATAAA
PROX1 REV SET 1	GCATTGCACTTCCCGAATAAG
KIF11 FWD SET 1	GGCCATGCTAGAAGTACATAAGA
KIF11 REV SET 1	GTGAGAGATCCAAGTGCTACTG
PRC1 FWD SET 1	GAAGTGGATCGGTTGGAAGAA
PRC1 REV SET 1	TGTCTCTGCTCCTGGCTATAA
GRB14 FWD SET 1	CATGGAGCACCGACTAACTATG
GRB14 REV SET 1	ACGTCCTACTCTGCTCTTCT
TNRC6A FWD SET 1	GCTCTCTCGTGACTGTGTTAAT
TNRC6A REV SET 1	CAAACAACTCTGTAAGCCCAATAC
RHOU FWD SET 1	GGTTCCTGTGGAGATCAGAAAG
RHOU REV SET 1	CCGAAGAGACAGCTTGAGTATG
HUNK FWD SET 1	GATCCTGTGAAGAGGCCAAATA
HUNK REV SET 1	CCAGAGAAATCCTGTTGGGATAG
SLC44A3 FWD SET 1	CCTGAGTGCTACTCCCTATTTG
SLC44A3 REV SET 1	CACAGGCCAAGGATTGTATCT
ST6GAL1 FWD SET 1	GTCCTTAGACTGGGTGCTTATG
ST6GAL1 REV SET 1	CCGTAGCAACTTGAGGATAGAC
MAP3K1 FWD SET 1	GGAGACAGCCCAGACAATAAA
MAP3K1 REV SET 1	ACCCGGAGCATCACAAATAG
TGFBR3 FWD SET 1	CAATGGCTCCTGTGGCTAATA
TGFBR3 REV SET 1	ATCCGTAGCTCAGGAGGAATA
THADA FWD SET 1	GCACAAGCACCAAACCATAC
THADA REV SET 1	CAGCAGGCCTATCTCCATTATC
WWOX FWD SET 1	ACGAGTGGCAGGAGATTTG
WWOX REV SET 1	GGTCCAAGTAGGTGGTTCTTT
UBE2E2 FWD SET 1	CTCCAGACCTCGGTTCTTATTT
UBE2E2 REV SET 1	AAGAACTGGGATGGGAAGATG
VEGFA FWD SET 1	TGGTGTCTTCACTGGATGTATTT
VEGFA REV SET 1	AGTCTCTCATCTCCTCCTCTTC

## Sheet: Sheet2
Mouse Primers
CCNA2-F	gagggcgatccttgtggat
CCNA2-R	cacagccaaatgcagggtct
CCNB1-F	tgtgtgtgaaccagaggtggaact
CCNB1-R	agatgtttccatcgggcttggaga
PCNA-F
PCNA-R
CCNB2-F	ggctggtccaagtccattcc
CCNB2-R	gtccatgatggcaatgcaca
MKI67-F	ccacacagatgccctgtaat
MKI67-R	ctctactttcccacgtcttgtc
CCNE2-F	tgctgccgccttatgtcatt
CCNE2-R	tcggagatgtcatcccattcc
CDK1-F	ctgcagctcggagcacagtt
CDK1-R	ccagaacacggaggcacttg
Cenpk-F
Cenpk-R
Ncapg-F
Ncapg-R
Kntc1-F
Kntc1-R
Kif23-F
Kif23-R
E2f1-F
E2f1-R
Espl1-F
Espl1-R
Mcm6-F
Mcm6-R
Spag5-F	tttctctctggctcgtctttc
Spag5-R	ggactctgttctctacggtttc
Tcf19-F
Tcf19-R
CDT1-F
CDT1-R
Aurkb-F
Aurkb-R
DTL-F
DTL-R
