# Supplementary material for: The Transcription Factor Nfatc2 Regulates β-Cell Proliferation and Genes Associated with Type 2 Diabetes in Mouse and Human Islets
Source: PLoS Genet. 2016 Dec 9;12(12):e1006466. doi: 10.1371/journal.pgen.1006466 (PMC5147809; doi:10.1371/journal.pgen.1006466)
Supplement: S7 Table — Excel spreadsheet contains normalized expression values for all genes (Tab 1) identified in mouse islets 48 hr after overexpression of GFP, ca-Nfatc1 or ca-Nfatc2 (N = 5 ea.). Posterior probabilities (PP) for differential expression (DE) were computed for each identified transcript to following one of 5 patterns of expression (C1, ca-Nfatc1; C2, ca-Nfatc2): Pattern 1: C1 = C2 = GFP (no DE); Pattern 2: C1 ≠ C2 = GFP (DE for C1 only); Pattern 3: C2 ≠ C1 = GFP (DE for C2 only); Pattern 4: C1 = C2 ≠ GFP (DE for C1 and C2 equally); and Pattern 5: C1 ≠ C2 ≠ GFP (DE for C1 and C2 unequally). To improve model fitting for PP determination, transcripts with 75th quantile expression values < 10 have PP set to “NA”. Tab 2 contains those genes determined to be DE, defined as PP(1) < 0.01. (XLSX) [file pgen.1006466.s016.xlsx]

## Sheet: All genes
Genes	GFP120613	GFP121113	GFP121213	GFP-121813	GFP121913	C1-120613	C1-121113	C1-121213	C1-121813	C1-121913	C2-120613	C2-121113	C2-121213	C2-121813	C2-121913	FC_C1OverC2	FC_C1OverGFP	FC_C2OverGFP	Mean_C1	Mean_C2	Mean_GFP	PP1	PP2	PP3	PP4	PP5
Ugt2b34	8728.41	10096.9	8784.77	8754.22	9166.51	2335.43	2949.87	2250.8	2686.13	2305.1	1753.66	1425.22	1598.72	1390.41	1723.58	1.58742	0.27514	0.173325	2505.46	1578.32	9106.16	0	5.28385e-273	3.38495e-161	6.11652e-19	1
Zfp185	62.3729	69.8764	59.2434	79.9189	66.8445	6836.26	7450.19	7661.45	6693.52	7076.41	6789.72	7070.36	6865.05	5590.13	6092.95	1.10212	105.579	95.7956	7143.57	6481.64	67.6512	0	0	0	8.71435e-21	1
Ssfa2	2534.3	2592.13	2479.11	2624	2465.51	1287.19	1383.67	1279.01	1420.39	1264.93	1047.82	999.248	1086.01	1026.81	1055.87	1.27214	0.522661	0.410852	1327.04	1043.15	2539.01	0	0	1.81732e-231	3.8433e-23	1
Chrnb2	1149.58	1266.89	1237.56	1287.58	1265.6	3977.88	4034.78	4274.12	4131.1	3998.61	4547.85	5085.85	4604.95	4602.07	4535.33	0.873393	3.28914	3.76593	4083.3	4675.21	1241.44	0	0	0	2.33207e-25	1
Scn4a	0.959584	2.68755	4.4712	5.54992	6.44773	291.291	330.973	368.021	346.019	332.796	503.41	590.072	560.827	530.391	540.667	0.612438	82.7706	135.149	333.82	545.074	4.0232	0	0	0	2.25178e-27	1
Rilpl1	201.513	186.785	200.086	183.103	196.177	1255.14	1142.35	1120.05	1242.84	1159.13	886.376	824.932	831.312	819.667	809.647	1.41889	6.11707	4.31118	1183.9	834.387	193.533	0	1.9888e-296	0	5.36006e-32	1
Cyp27b1	16.3129	16.1253	17.8848	12.2098	15.6588	2016.25	1755.58	1929.71	1744.15	1952.49	788.89	777.057	623.429	999.872	718.518	2.40498	120.118	49.9455	1879.64	781.553	15.6383	0	2.77989e-274	0	1.26322e-34	1
Selp	14.3938	5.37511	2.2356	6.65991	16.5799	449.256	484.837	515.305	444.609	433.314	256.641	234.467	247.292	203.591	212.059	2.01661	51.3834	25.4801	465.464	230.81	9.04885	0	1.71295e-186	0	8.54853e-36	1
Sel1l3	1275.79	1449.97	1382.72	1335.31	1443.92	5182.4	5133.62	5547.78	5088.94	5305.46	3479.45	3850.98	3951.85	3436.62	3515.49	1.44004	3.8123	2.64737	5251.64	3646.88	1377.54	0	2.98045e-207	0	1.51351e-36	1
Lipe	67.1709	86.0017	108.427	98.7887	77.3727	990.955	914.714	1002	983.633	936.533	507.489	621.154	496.921	497.471	425.853	1.89408	11.0273	5.82201	965.567	509.778	87.5521	0	2.09454e-163	0	8.70351e-41	1
Tgif2	95.9584	96.7519	98.3664	88.7988	89.6602	1472.89	1392.02	1608.3	1567.88	1600.29	766.737	845.801	796.597	905.538	883.76	1.82005	16.2727	8.94083	1528.28	839.687	93.9071	0	6.02666e-301	0	4.01694e-43	1
Cdc42se1	831.959	928.469	1054.16	932.387	944.933	4787.35	4661.6	4868.7	4677.95	4672.41	2675.09	2824.62	2997.88	3365.53	2980.29	1.59451	5.04439	3.16359	4733.6	2968.68	938.382	0	7.62248e-216	0	3.6061e-43	1
Kcnj2	144.513	88.9714	118.487	108.779	122.507	621.124	543.67	616.612	543.744	503.328	1193.34	1101.14	1019.05	1135.69	1174.22	0.502985	4.84913	9.6407	565.696	1124.69	116.651	0	0	0	3.83923e-47	1
Met	1025.8	874.798	926.678	1031.8	1189.2	2146.01	2018.91	2233.72	2215.29	2178.53	3179.93	3305.87	3168.5	3196.35	3066.28	0.678051	2.13784	3.15292	2158.49	3183.38	1009.65	0	0	3.59192e-158	2.26247e-53	1
Atcay	21.1108	21.5004	17.8848	19.9797	22.1065	2171.77	2261.71	2416.1	2117.56	1903.69	514.305	692.354	646.117	480.652	452.141	3.9025	105.921	27.1417	2174.16	557.114	20.5165	0	6.05528e-170	0	6.00099e-62	1
Tub	25.1219	22.9114	45.9192	57.7636	51.7752	1174.88	1040.42	1325.17	994.064	1131.63	5754.57	5961.71	6651.41	7311.36	5832.99	0.179811	27.8381	154.819	1133.23	6302.41	40.6983	0	0	1.13741e-157	6.05366e-69	1
Ppt2	120.908	167.972	167.67	135.418	157.509	860.019	851.254	941.921	869.547	884.318	491.641	516.81	552.461	473.783	475.799	1.75544	5.87986	3.34951	881.412	502.099	149.895	0	1.29002e-166	0	8.53032e-76	1
Efnb3	122.827	159.909	185.555	145.43	159.508	4068.94	3623.79	4384.76	3694.01	3953.66	1231.86	1377.39	1077.56	1026.88	943.09	3.48697	25.5085	7.31539	3945.03	1131.36	154.646	0	1.5101e-145	0	1.21985e-81	1
Clcn1	8.63625	6.71888	2.2356	4.43994	2.76331	297.044	294.444	302.951	254.218	270.008	1409.89	1353.63	1198.65	1202.96	1153.14	0.22454	57.105	254.32	283.733	1263.65	4.9588	0	0	4.18596e-173	1.00451e-86	1
Tldc2	13.4342	10.7502	14.5314	6.65991	9.21104	1021.99	1040.26	1000.39	977.691	885.78	258.936	218.423	266.423	109.762	175.248	4.78806	90.1622	18.8306	985.223	205.759	10.9173	0	6.99271e-111	1.18667e-304	2.94199e-87	1
Tmem2	431.103	419.393	432.007	437.334	498.326	1139.85	1019.3	1347.32	1079.09	1205.11	2585.48	2595.52	2795.86	2816.14	2553.9	0.43386	2.61053	6.01699	1158.13	2669.38	443.633	0	0	8.92225e-93	2.84605e-91	1
Spg20	961.445	958.086	931.127	996.755	828.993	1675.06	1599.52	1524.34	1653.52	1622.79	2298.8	2291.88	2294.95	2264.69	2286.11	0.706099	1.72679	2.44554	1615.05	2287.28	935.281	0	0	7.62334e-162	1.16741e-94	1
Cdk7	1434.85	1219.05	1194.09	1153.47	1240.75	3060.88	3062.96	2998.41	2898.34	2907.54	3912.57	3673.42	3736.34	3885.4	3873.01	0.782367	2.39148	3.05672	2985.63	3816.15	1248.44	0	0	0	1.2136e-101	1
2410131K14Rik	763.109	739.077	765.693	754.767	686.222	2035.45	2093.56	2062.04	2032.28	1901.22	2773.09	2781.19	2841.07	2657.26	2671.49	0.737722	2.7298	3.70031	2024.91	2744.82	741.774	0	0	0	1.85927e-107	1
Paqr4	33.7965	42.6111	45.8186	50.7485	49.4264	2297.03	2063.79	1827.85	2168.82	1996.97	428.137	373.847	333.718	383.044	305.808	5.67494	46.5473	8.20226	2070.89	364.911	44.4802	0	6.68797e-97	0	1.70107e-108	1
Epdr1	266.764	286.224	282.803	321.896	312.254	1122.71	1095.86	907.562	1042.09	992.654	3017.98	3105.77	2924.57	2754.94	2777.7	0.353949	3.51086	9.91911	1032.18	2916.19	293.988	0	0	1.53369e-149	1.27008e-144	1
Tnfsf8	5.7575	5.37511	5.589	8.87988	6.44773	48.2798	50.9189	93.8721	41.3609	80.128	1385.86	1310.82	1395.76	1713.26	1441.87	0.0434086	9.80117	225.788	62.912	1449.52	6.40984	0	5.32491e-228	2.06267e-32	4.58897e-148	1
Tmem117	315.703	296.975	299.57	301.916	309.491	504.892	577.808	481.009	596.202	465.209	1315.29	1309.83	1324.78	1387.96	1344.15	0.392869	1.72289	4.3854	525.024	1336.4	304.731	0	0	1.45148e-41	1.43272e-221	1
Endod1	718.776	686.67	785.098	820.279	812.414	3923.99	3998.54	3707.86	3826.4	3961.48	2144.5	2244.02	2251.9	1898.38	2252.83	1.79938	5.07896	2.82262	3883.65	2158.32	764.647	0	0	0	0	1
Nsf	1700.23	1662.25	1673.35	1673.15	1632.17	4940.46	5047.02	5230.83	4871.34	4862.49	2979.27	2974.54	3090.64	3060.06	2831.46	1.6706	2.99144	1.79063	4990.43	2987.19	1668.23	0	0	0	0	1
Tmem86a	277.512	334.6	375.569	352.975	313.175	4240.01	4375.92	4054.64	4487.54	4097.43	2417.24	2543.43	2543.47	2042.86	2208.3	1.80816	12.8519	7.10773	4251.1	2351.06	330.766	0	0	0	0	1
F7	5.7575	9.40643	12.2958	15.5398	11.9743	1414.98	1140.71	1308.97	1119.29	1352.95	2664.5	2600.22	2016.18	2836.83	2387.36	0.506747	115.167	227.268	1267.38	2501.02	10.9948	0	0	0	7.56577e-12	1
Prr5l	28.7587	27.104	34.0258	40.0372	34.569	416.679	331.847	371.254	340.693	343.609	444.574	475.588	430.183	456.036	433.705	0.805368	10.9644	13.6141	360.816	448.017	32.8989	0	0	0	0.000194102	0.999806
Jph4	87.3413	76.5953	98.3664	127.648	105.927	5489.84	4996.94	6056.92	5015.76	5143.62	4081	4635.95	3796.45	3513.48	3460.73	1.37026	53.8447	39.2953	5340.61	3897.52	99.1756	0	0	0	0.000488471	0.999512
Sowahc	2347.93	2539.56	2605.13	2577.11	2463.24	957.413	1105.81	994.415	944.269	1021.44	844.886	796.661	844.898	918.719	905.683	1.16528	0.400813	0.343963	1004.67	862.169	2506.59	0	4.67905e-273	9.23947e-213	0.000842373	0.999158
Pkd2	1368.36	1332.56	1438.16	1331.57	1324.49	4493.52	4621.66	4832.31	4561.52	4641.96	3880.79	4605.88	4046.16	3877.44	4017.24	1.13332	3.40697	3.00618	4630.19	4085.5	1359.03	0	1.88905e-240	2.60427e-303	0.00359546	0.996405
Atp1b3	2149.94	2185.73	1995.25	2135.27	2119.66	5520.69	5692.61	4945.13	5425.35	5379.92	6089.73	5859.28	5847.91	5798.9	6196.01	0.90507	2.54714	2.8143	5392.74	5958.37	2117.17	0	0	1.01694e-292	0.00622254	0.993777
Mras	590.144	714.889	751.15	783.316	692.578	2109.84	2198.24	2035.14	2175.96	2149.67	2398.66	2193.19	2415.53	2512.43	2335.75	0.899902	3.02053	3.35651	2133.77	2371.11	706.415	0	0	8.03817e-282	0.0103456	0.989654
Il11ra1	290.111	336.737	316.371	303.026	269.054	5273.87	4541.3	4521.36	4790.14	4222.83	4209.06	4077.17	3945.12	3807.48	3613.95	1.1881	15.4087	12.9692	4669.9	3930.55	303.06	0	0	0	0.274374	0.725626
Ugt1a6a	1634.79	1800.81	1584.38	1466.39	1610.36	278.247	275.084	276.88	311.024	311.978	273.719	268.643	265.718	340.918	280.432	1.01664	0.179487	0.176549	290.643	285.886	1619.35	0	5.344e-220	5.80865e-221	0.960066	0.0399343
Clstn3	186.246	241.88	329.348	251.922	236.724	4717.98	4402.84	5184.23	4844.74	4977.85	4065.14	4730.24	4851.37	5047.96	4298.83	1.04932	19.3615	18.4514	4825.53	4598.71	249.224	0	0	0	0.981563	0.0184371
Glyr1	4164.44	4127.45	4101.43	4179.99	4200.65	9830.29	10460.1	9586.79	10013.7	9285.41	9657.8	9970.84	9562.75	9243.42	9461.47	1.02673	2.36721	2.30559	9835.27	9579.25	4154.79	0	7.11137e-289	0	0.981923	0.0180767
Mfge8	300.379	309.069	388.994	416.244	398.755	20706.7	17687.6	18910.9	16517.7	18078.5	21074.9	20063.4	21015.8	16906.9	15530.9	0.971556	50.6765	52.1601	18380.3	18918.4	362.688	0	0	0	0.997184	0.00281573
Nfatc1	166.018	236.505	264.918	275.276	291.069	29292.2	24704.7	29245.4	28300.6	26554.1	181.004	271.307	318.849	423.187	332.972	90.415	111.925	1.2379	27619.4	305.464	246.757	0	1	0	0	6.9321e-15
Dctd	25.9088	26.8755	27.945	28.8596	38.6864	40.9151	37.5029	48.0028	40.3521	44.5527	343.805	315.487	309.894	324.02	329.388	0.130266	1.42508	10.9398	42.2651	324.519	29.655	0	9.63127e-301	1	1.07436e-282	8.28403e-18
AA986860	25.9088	30.9069	39.123	45.5094	38.6864	2265.08	2142.99	2385.99	2277.48	2302.2	2177.91	2284.07	2200.56	2382.85	2170.02	1.01412	63.1231	62.2444	2274.75	2243.08	36.0269	0	0	0	1	1.77993e-19
Golim4	5485.2	5444.81	5248.63	5366.14	5221.08	2300.52	2274.55	2218.81	2153.46	2286.95	2338.13	2133.79	2341.67	2243.69	2303.45	0.98887	0.419725	0.424449	2246.86	2272.14	5353.17	0	0	0	1	3.29634e-20
Sh3bgr	66.6815	86.0017	78.246	49.9493	81.0663	1745.44	1626.08	1361.14	1546.95	1741.64	1932.93	1539.95	1731.83	2008.6	1847.87	0.885232	22.1586	25.0314	1604.25	1812.24	72.389	1.67755e-305	8.547e-292	8.30394e-273	0.897886	0.102114
Il1rap	199.593	165.284	207.911	180.928	187.905	1260.18	1174.46	1068.67	1075.38	1096.24	1184.7	1157.61	1027.13	1147.21	1079.49	1.01408	6.0265	5.94282	1134.99	1119.23	188.324	3.16543e-301	2.38453e-259	8.13046e-266	0.971127	0.0288734
Dmd	187.119	197.535	206.793	159.838	229.539	1094.36	974.411	999.407	861.658	945.456	1732.29	1595.04	1561.54	1568.84	1478.24	0.614332	4.9704	8.09075	975.058	1587.19	196.165	1.11767e-299	2.94454e-301	7.1408e-177	2.26734e-23	1
Sdc4	1303.89	1307.28	1436.36	1394.76	1390.44	5194.8	5379.61	5289.03	5903.39	5794.09	5318.22	5904.11	6263.97	5911.1	5633.33	0.94937	4.03363	4.24875	5512.18	5806.15	1366.55	5.5421e-299	8.30638e-267	3.05188e-252	0.976583	0.023417
Stt3b	2220.01	2446.98	2455.62	2287.13	2583.65	5261.17	5604.1	5639.25	5734.16	5615.29	5400.27	5819.68	5688.13	5607.34	5983.92	0.977356	2.32244	2.37625	5570.8	5699.87	2398.68	5.29501e-298	1.25968e-253	7.23512e-242	0.979312	0.0206876
Dcaf12	730.224	689.411	845.068	789.199	727.994	4572.8	4209.65	3884.65	4140.24	4015.62	2287.99	2416.79	2053.05	2216.23	2217.7	1.86056	5.5059	2.95927	4164.59	2238.35	756.379	1.52083e-297	3.23756e-121	7.10444e-296	7.37913e-49	1
Ttc27	506.929	464.866	470.046	481.478	495.075	651.368	600.345	547.232	643.616	549.227	1229.61	1164.09	1244.52	1202.05	1204.83	0.494916	1.23709	2.4996	598.358	1209.02	483.679	1.32651e-295	7.24618e-244	1.02173e-08	1.05428e-169	1
Parp8	1653.31	1382.77	1410.66	1426.25	1484.82	4850.5	5106.12	4747.5	5019	4591.54	5915.84	6485.55	5940.62	6844.22	6472.82	0.768016	3.30459	4.30276	4862.93	6331.81	1471.56	9.99086e-295	1.49739e-289	8.15367e-197	5.71594e-11	1
Gbx1	3.83834	0	2.2356	2.21997	1.84221	801.944	711.747	657.105	597.211	690.758	37.2383	24.5516	17.8892	19.4739	16.6486	29.8555	339.562	11.3735	691.753	23.1603	2.02722	4.56627e-292	2.65023e-16	9.28209e-189	2.34645e-139	1
Myo1e	245.749	286.708	404.9	326.48	354.901	746.512	700.301	804.345	777.706	848.774	2260.8	2389.53	2691.79	2469.65	2324.09	0.319522	2.39543	7.49691	775.528	2427.17	323.748	2.76869e-290	3.64187e-255	2.43164e-49	2.52226e-103	1
Col8a1	207.27	145.128	296.217	206.801	324.229	2448.26	2128.59	2066.21	2092.92	2104.63	2539.6	2304.18	2049.57	2415.52	2225.1	0.939886	9.18938	9.77712	2168.12	2306.79	235.929	2.47342e-289	8.57007e-267	1.36608e-254	0.966329	0.0336707
Stom	197.607	180.066	195.615	240.867	313.931	2673.88	2331.75	2319.1	2280.61	2473.11	633.788	545.044	618.757	797.547	624.76	3.75115	10.7066	2.85422	2415.69	643.979	225.617	3.47285e-288	6.56015e-50	4.29851e-247	2.86409e-100	1
Fndc5	40.3025	41.6571	57.0078	41.0694	59.8717	260.22	254.595	279.355	256.236	283.171	415.052	355.998	379.883	360.268	365.384	0.710648	5.55774	7.82066	266.715	375.317	47.9817	4.33642e-288	2.95729e-285	2.36897e-168	2.28112e-17	1
Arhgef5	1466.66	1427.09	1409.5	1461.85	1563.1	3748.53	3755.82	4142.08	3799.19	3819.83	2496.57	2620.67	2574.08	2778.62	2646.5	1.4688	2.62893	1.78985	3853.09	2623.29	1465.64	7.26173e-288	3.88031e-101	8.47289e-289	4.95045e-53	1
Exoc3l4	19.2972	21.5004	20.1204	29.9696	27.6331	2016.5	1796.72	1504.33	2013.86	1542.29	1547.86	1492.53	1318.46	1373.65	1408.44	1.24265	74.8393	60.2254	1774.74	1428.19	23.7041	5.35026e-285	1.93e-254	1.48381e-279	0.584706	0.415294
Plekha3	818.851	864.156	897.056	869.318	943.367	1265.07	1321.15	1175.64	1281.59	1242.4	2786.4	2841.07	2874.25	3184.83	2944.44	0.429628	1.43096	3.33069	1257.17	2926.2	878.55	6.14338e-285	9.85095e-240	1.03918e-19	1.96939e-137	1
Glt1d1	738.88	782.118	660.619	649.341	616.255	478.731	532.435	416.024	441.724	434.87	1800.67	1848.73	1716.25	1945.64	1756.62	0.254063	0.668308	2.63048	460.757	1813.58	689.443	8.47415e-285	2.28309e-123	1.931e-17	1.46461e-246	1
Pgr15l	0.959584	0	1.1178	0	0.921104	11.4562	6.6416	3.20019	9.07922	10.8912	361.974	326.536	305.169	321.294	274.22	0.0259988	13.5537	521.322	8.25368	317.838	0.599697	1.34572e-284	2.8481e-177	3.01295e-06	4.65153e-154	0.999997
Stard4	509.501	400.445	454.944	422.605	493.712	1394.39	1274.69	1363.96	1199.47	1285.86	2003.08	1771.17	1889.94	1838.37	1805.64	0.700283	2.85738	4.08032	1303.67	1861.64	456.241	4.82918e-284	2.54675e-284	1.17939e-154	6.33647e-24	1
Sgk2	407.871	381.632	425.882	392.935	407.128	135.02	118.442	107.75	111.977	115.135	85.0506	73.6547	82.08	106.222	84.9692	1.3619	0.291925	0.214352	117.665	86.3952	403.09	5.92313e-275	2.22994e-235	7.82094e-177	1	1.33769e-14
Arg2	9.64382	9.46019	4.49355	11.1331	10.1414	2834.49	2371.48	2118.14	2156.81	2360.57	1828.45	1492.8	1318.29	1292.04	1377.82	1.62003	263.602	162.714	2368.3	1461.88	8.97441	2.31281e-274	5.34871e-234	1.71291e-275	0.00011998	0.99988
S100a5	0	0	0	1.10998	2.76331	1272.13	1182.01	986.553	1288.68	1346.84	297.058	308.122	367.255	456.753	390.804	3.33853	1548.76	463.906	1215.24	363.998	0.774659	1.91124e-273	1.08916e-164	3.67983e-265	1.77141e-32	1
Il20rb	26.8683	18.8129	24.5916	23.3097	35.0019	39.2785	37.6357	44.8026	51.4489	39.1071	262.4	224.647	229.403	249.603	224.099	0.178392	1.65059	9.25259	42.4546	238.03	25.7169	4.5064e-273	1.26314e-201	0.882351	7.35351e-170	0.117649
Tlcd2	78.6859	52.0848	70.0078	82.8493	79.2241	1443.83	1199.94	1103.73	1420.5	1255.65	1128.43	1103.2	971.28	1090.67	1035.5	1.20539	17.7009	14.6848	1284.73	1065.82	72.5704	3.18123e-271	3.24862e-228	8.32607e-262	0.249046	0.750954
Vopp1	434.73	405.82	419.175	442.884	458.71	1119.42	1236.44	1093.4	1197.45	1089.12	1195.96	1142.99	1192.22	1116.21	1183.8	0.983649	2.65382	2.69793	1147.17	1166.24	432.264	1.60412e-265	2.86763e-223	2.92605e-214	0.978343	0.0216566
Hells	132.806	97.8269	99.7524	108.146	130.659	137.72	153.62	165.034	162.125	135.354	514.902	444.174	489.133	486.273	510.201	0.308378	1.3244	4.29473	150.771	488.937	113.838	3.42694e-265	2.95733e-199	0.0151423	2.38405e-163	0.984858
Fancc	132.423	118.252	124.076	106.559	126.191	521.651	491.478	542.954	523.508	517.261	541.272	567.141	546.147	469.145	500.387	0.98962	4.27438	4.31922	519.371	524.818	121.5	3.18806e-263	6.32146e-220	3.3083e-220	0.987897	0.0121029
Ctps	714.9	690.701	631.557	680.421	729.514	722.781	679.657	656.038	706.162	668.252	1640.22	1583.49	1563.74	1740.55	1728.11	0.415804	0.99588	2.39507	686.578	1651.22	689.418	7.7428e-262	2.87972e-173	0.973505	4.46757e-190	0.026495
Sfxn1	1869.07	1902.68	1791.51	1775.34	1791.1	2594.56	2846.25	2522.13	2819.51	2549.46	4196.61	4439.19	4236.69	4114.81	4417.64	0.622843	1.46028	2.34453	2666.38	4280.99	1825.94	2.41361e-258	6.63829e-248	1.61548e-46	1.93236e-88	1
Eml4	746.566	683.566	666.063	660.763	787.544	1198.85	1143.48	1263.58	1164.51	1201.1	1611.6	1689.94	1602.76	1699.23	1658.27	0.722791	1.68472	2.33086	1194.31	1652.36	708.9	1.01415e-255	4.41577e-258	1.07872e-88	2.14481e-48	1
Vps53	1068.09	1190.25	1175.75	1283.13	1035.63	2713.81	2785.09	2648.4	2900.36	2824.9	2629.17	2836.29	2916.14	2695.37	2850.37	0.996065	2.41141	2.42093	2774.51	2785.47	1150.57	3.67558e-251	4.07412e-208	1.61521e-209	0.982792	0.0172079
Ogfrl1	140.099	147.815	159.789	142.078	148.298	1014.41	962.489	918.987	934.151	961.956	955.207	855.671	860.661	937.405	1090.04	1.01979	6.49214	6.36614	958.398	939.798	147.616	3.98882e-249	2.75582e-216	7.75905e-221	0.969288	0.0307125
Daam2	16.3129	42.974	38.9665	42.1794	24.8698	619.454	547.932	749.558	540.718	713.054	2653.31	3044.11	2764.2	3533.76	2896.47	0.212919	19.1758	90.0615	634.143	2978.37	33.0605	3.11073e-247	1.87333e-227	1.27901e-111	1.68276e-48	1
Oit3	0	2.68755	1.1178	3.32995	1.84221	90.0132	54.2397	86.405	48.4225	75.4604	337.44	292.163	297.803	313.353	274.264	0.234042	39.2789	167.828	70.9082	303.005	1.7955	3.19613e-246	1.65296e-223	1.81477e-70	1.10423e-69	1
Rilpl2	341.593	339.975	330.869	310.785	284.621	1688.15	1545.28	1341.94	1682.21	1436.84	2393.52	2068.48	2070.94	2242.16	2166.95	0.703198	4.78544	6.80524	1538.88	2188.41	321.568	2.75765e-245	3.58672e-244	3.28556e-165	1.51197e-10	1
Proser2	7.67667	10.7502	13.4136	5.54992	11.9743	499.148	476.612	482.161	473.128	457.881	320.423	379.322	329.446	237.228	261.041	1.56397	48.3455	30.912	477.786	305.492	9.87295	9.42789e-245	2.16567e-176	7.93799e-245	1.85876e-09	1
Gpsm2	141.874	193.678	172.935	139.192	139.621	776.855	822.34	845.308	909.274	763.589	787.66	817.972	919.643	814.25	793.901	0.996115	5.22946	5.24985	823.473	826.685	157.46	1.32185e-243	6.25366e-211	2.79138e-210	0.969809	0.0301906
Tsku	62.3729	75.2515	109.544	63.2691	68.1617	628.268	561.204	619.769	582.079	574.121	654.91	671.473	617.473	775.399	631.665	0.884965	7.83176	8.84979	593.088	670.184	75.7199	2.09856e-243	3.2319e-226	4.38528e-200	0.592808	0.407192
Smc4	1119.83	1054.89	1007.14	892.195	978.203	2069.49	2005.52	1882.09	1866.41	1889.13	3181.22	2819.89	3112.69	3174.47	3006.55	0.635029	1.92243	3.0273	1942.53	3058.96	1010.45	2.20955e-243	9.21728e-244	3.99937e-83	5.66773e-49	1
L3mbtl3	63.3325	60.4699	71.5392	73.259	67.2406	928.822	816.75	870.749	867.57	870.439	391.626	465.252	347.409	541.73	416.224	2.01378	12.9637	6.43747	870.866	432.448	67.1682	2.73749e-241	9.37802e-122	3.38793e-241	1.66338e-29	1
Stc1	58.5346	40.3133	52.5366	57.9523	72.7672	869.855	954.519	890.462	794.392	744.49	783.754	809.538	773.088	639.099	737.007	1.1366	15.0761	13.2642	850.744	748.497	56.4208	3.03996e-239	2.21855e-204	3.50566e-226	0.793042	0.206958
Pex11a	430.114	454.21	381.17	461.754	428.313	3277.09	3023.63	2628.55	3021.94	2893.5	1403.89	1545.69	1302.7	1377.43	1356.27	2.12492	6.88657	3.24086	2968.94	1397.2	431.112	5.19479e-239	9.61383e-89	4.16216e-234	7.85989e-46	1
Ncapg2	335.854	283.537	285.039	277.496	295.684	458.249	461.591	468.294	454.899	493.97	1050.72	898.587	971.48	1036.32	997.882	0.471652	1.58159	3.3533	467.401	990.998	295.522	4.36665e-236	6.85032e-212	1.00932e-24	1.87117e-102	1
Plcb2	12.4746	8.06266	3.3534	9.98986	7.36883	411.663	299.99	386.977	316.683	389.033	597.554	568.565	512.474	589.981	478.665	0.656792	43.6907	66.5214	360.869	549.448	8.24987	2.09936e-235	1.02978e-234	6.4236e-184	7.14769e-06	0.999993
Rogdi	1687.03	1815.8	1844.03	1809.45	1625.96	775.488	741.313	730.709	726.025	739.675	699.604	618.699	689.388	642.215	596.572	1.14376	0.422811	0.369666	742.642	649.296	1756.46	2.41774e-234	2.51861e-185	4.33001e-144	0.0254635	0.974537
Ctbp2	517.216	489.135	547.711	549.443	504.507	825.118	887.76	880.051	803.309	756.121	1398.61	1462.09	1403.93	1477.54	1344.93	0.585907	1.59214	2.7174	830.472	1417.42	521.602	4.83621e-234	1.02601e-224	1.01622e-41	1.02811e-80	1
Fam134c	3446.43	3483.67	3111.42	3385.73	3297.32	1812.55	1905.24	1710.82	1856.18	1788.61	1627.74	1656.32	1698.1	1740.55	1685.09	1.07916	0.54252	0.502723	1814.68	1681.56	3344.91	2.14249e-233	1.33475e-185	2.13654e-151	0.30211	0.69789
Tspan33	322.363	404.477	405.761	387.385	344.493	1184.88	1238.66	1203.26	1348.25	1250.92	762.026	861.649	850.264	846.028	809.647	1.50763	3.33919	2.21486	1245.19	825.923	372.896	2.92727e-232	5.04583e-94	7.71042e-234	5.31164e-35	1
Kank3	65.2517	61.8137	57.0078	57.3973	60.7928	1140.04	937.019	1009.13	980.556	912.02	292.537	299.529	243.083	274.742	260.48	3.63305	16.469	4.53312	995.752	274.074	60.4527	2.82398e-231	7.39588e-58	2.72097e-207	8.78614e-67	1
Cdc25b	157.372	150.503	187.79	155.398	138.166	513.803	491.478	542.986	522.56	548.356	1391.71	1313.37	1326.96	1199.4	1135.61	0.41137	3.31852	8.06699	523.837	1273.41	157.846	4.42457e-231	3.47085e-222	1.93742e-72	5.4034e-55	1
Tmem8	1674.32	1690.93	1700.21	1661.03	1585.88	2357.53	2264.34	2279.43	2379.42	2233.64	1291.04	1350.48	1207	1333.69	1274.45	1.78333	1.38521	0.776755	2302.87	1291.33	1662.47	1.19214e-230	5.17102e-35	2.54622e-74	7.28816e-227	1
Max	1137.1	1135.41	1128.98	1174.26	1168.88	1542.49	1583.78	1425.01	1547.5	1436.56	2250.75	2142.88	2103.13	2166.51	2217.71	0.692525	1.31172	1.89411	1507.07	2176.2	1148.93	2.47525e-229	4.5425e-221	4.58673e-34	3.94675e-87	1
Pcp4l1	37.4238	51.0635	60.3612	44.3994	49.7396	882.907	920.968	1005.94	808.081	882.178	266.73	287.253	378.831	223.065	250.605	3.19944	18.5162	5.78732	900.014	281.297	48.5975	2.81279e-229	5.49885e-73	3.29992e-213	2.68365e-55	1
Zfp770	499.569	499.522	470.594	460.644	496.457	1441.87	1495.36	1359.23	1377.02	1383.5	1316.83	1446.09	1223.93	1403.92	1429.98	1.03463	2.90791	2.81057	1411.39	1364.15	485.357	4.88506e-229	4.26602e-184	1.97258e-198	0.960798	0.039202
Mprip	3544.09	3739.27	4061.52	3894.07	3961.78	10914.1	10965.7	12126.1	11540.3	12151	8334.09	9186.45	8342.85	9221.98	8526.42	1.32297	3.00494	2.27136	11539.4	8722.36	3840.15	6.12151e-229	2.78926e-127	1.10072e-228	4.96508e-16	1
Bnipl	2.87875	1.34378	2.58212	1.10998	1.42771	349.865	286.364	280.272	308.472	340.56	122.272	87.9928	102.463	106.39	94.7217	3.04654	166.687	54.7136	313.106	102.768	1.86847	6.67102e-228	6.15014e-95	2.37792e-219	3.8998e-43	1
Apbb1	680.575	753.859	869.905	747.009	747.688	3114.54	3624.32	3631.17	3779.96	3249.16	3223.56	3529.65	3688.54	3712.14	3582.93	0.980962	4.57984	4.66872	3479.83	3547.36	759.807	8.90894e-227	2.15185e-201	7.91859e-196	0.983488	0.0165121
Ephx1	869.22	815.672	767.28	809.179	810.884	2660.99	2654.62	2327.03	2635.19	2477.96	2113.13	2153.17	2223.68	2079.01	1923.37	1.21572	3.13236	2.57654	2551.16	2098.47	814.447	8.64438e-223	7.21246e-145	1.00259e-215	3.16452e-07	1
Plat	284.037	248.545	381.158	320.786	425.126	6706.05	6910.35	5934.14	6282.78	5624.61	2811.28	2528.63	2509.75	1699.54	2215.26	2.67397	18.954	7.08832	6291.58	2352.89	331.93	1.97198e-220	2.92385e-105	8.0884e-215	1.45754e-33	1
Ctr9	2550.57	2434.65	2393.1	2386.07	2377.84	1579.32	1573.62	1521.41	1621.15	1555.88	1512.05	1403.12	1533.83	1490.71	1530.79	1.05098	0.646619	0.615252	1570.28	1494.1	2428.45	7.99187e-219	1.21269e-177	3.24123e-149	0.90133	0.0986701
Bpifb1	0.959584	1.34378	1.1178	0	0.921104	10.6379	7.74853	11.734	15.132	7.00148	269.328	278.66	315.692	232.82	246.259	0.0389512	11.9082	305.722	10.4508	268.552	0.868453	3.85495e-218	2.31649e-141	1.74758e-07	1.47414e-113	1
Bst1	1.91917	1.34378	1.1178	2.21997	0.921104	340.405	341.301	298.684	300.512	254.387	316.959	335.129	269.391	287.683	355.842	0.981014	202.77	206.695	307.058	313.001	1.50436	3.12506e-216	1.19701e-200	4.55248e-198	0.947372	0.0526278
Mogat2	0	1.34378	0	1.10998	0.921104	202.685	180.43	206.945	156.717	204.381	123.839	111.71	117.858	132.777	124.426	1.55767	277.736	178.302	190.232	122.122	0.674973	3.5125e-215	3.93662e-144	6.90058e-215	3.75421e-10	1
Cyfip1	1572.29	1507.66	1545.06	1513.99	1565.88	2576.82	2290.23	2293.74	2520.14	2461.42	5039.96	4657.43	4355.66	4967.56	4632.03	0.513363	1.57593	3.06982	2428.47	4730.53	1540.97	2.73432e-214	3.40943e-198	9.32206e-33	1.57607e-79	1
Fancg	74.8475	86.0017	69.3036	81.0289	76.3503	367.049	309.941	365.888	339.976	361.09	564.637	503.344	500.414	516.06	458.932	0.685684	4.49968	6.56232	348.789	508.677	77.5064	7.92831e-214	2.70077e-213	1.42522e-126	5.26522e-14	1
Sema6a	1443.66	1772.44	1597.25	1752.67	1633.08	127.328	272.283	258.148	234.123	215.49	174.778	358.453	257.815	284.125	280.397	0.816913	0.135066	0.165336	221.474	271.114	1639.82	1.04773e-213	5.03735e-122	5.07673e-149	0.324346	0.675654
Cd99l2	766.755	802.181	823.818	752.747	851.1	2036.31	2024.2	1874.25	2039.09	1950.04	1738.74	1692.83	1717.2	1509.35	1668.41	1.19184	2.48307	2.08339	1984.78	1665.31	799.32	1.07807e-213	1.44331e-129	9.80837e-207	6.11109e-09	1
Psg22	0	0	0	0	0	34.8433	36.4292	20.0972	36.1656	35.093	185.144	111.685	118.9	164.927	169.5	0.216845	3253.56	15004.1	32.5256	150.031	0	1.21774e-212	1.37981e-201	7.99278e-27	1.65168e-79	1
Ccdc80	74.8475	65.845	108.427	56.6092	85.6627	2631.74	1965.91	1946.47	2028.61	2083.34	1916.62	1668.28	1718.6	1673.87	1555.33	1.24885	27.2228	21.7983	2131.22	1706.54	78.2782	1.46741e-212	8.22817e-184	1.54643e-208	0.52803	0.47197
Golga7b	98.7987	102.127	117.872	116.548	95.8777	1629.63	1506.37	1526.16	1417	1282.8	426.145	503.761	417.755	481.538	378.528	3.33458	13.8573	4.15563	1472.39	441.545	106.245	2.58103e-211	5.65575e-58	1.71978e-192	4.70797e-57	1
Relt	527.771	572.449	617.025	531.727	483.579	1844.46	1730.34	1797.29	1872.74	1578.45	2212.99	2113.16	2108.82	2007.56	1918.08	0.851617	3.22891	3.7915	1764.66	2072.12	546.51	1.66442e-209	3.01326e-198	9.57401e-154	0.00760021	0.9924
5430421N21Rik	1.91917	0	2.47034	2.97476	0.911893	800.831	657.762	709.951	610.033	717.605	466.7	396.986	367.645	603.099	449.494	1.53077	419.909	274.313	699.236	456.785	1.65523	7.60566e-206	9.40641e-173	6.05407e-206	0.00263434	0.997366
Pde4b	2053.15	1698.47	1840.21	1750.96	1741.45	5291.58	5225.56	5163.2	4992.01	4799.19	4563.32	4432.98	4647.75	4997.74	5140.56	1.07103	2.80392	2.61797	5094.31	4756.47	1816.85	1.83786e-205	7.73611e-162	5.05964e-184	0.929515	0.0704849
Tmem198b	93.214	85.3567	117.011	109.889	99.9582	3891.43	3131.46	3586.67	3315.97	3684.47	2593.96	2338.57	2295.98	3486.3	2500.4	1.33256	34.8384	26.144	3522	2643.04	101.086	3.65939e-202	7.35359e-175	2.05402e-200	0.387491	0.612509
Ppp1r36	0.959584	1.34378	2.2356	1.10998	3.68442	180.026	154.971	151.475	162.417	154.033	48.4964	34.3722	38.9354	38.9656	44.6883	3.90726	85.5741	21.9013	160.584	41.0916	1.86667	2.61664e-201	1.03612e-27	9.8895e-197	5.82866e-68	1
Ctnnd1	3618.85	3573.07	3640.94	3432.13	3640.89	6777.6	6480.7	7214.7	6737.7	6633.57	5226.87	5174.61	5338.82	5475.04	5079.91	1.28709	1.89012	1.46852	6768.86	5259.05	3581.18	3.93971e-201	2.74379e-72	5.1293e-203	1.28077e-34	1
Ephb6	23.03	52.4073	46.9476	56.6092	46.0552	468.069	425.538	489.628	490.389	437.219	563.563	580.644	600.857	470.915	477.718	0.857873	10.2661	11.9669	462.169	538.74	45.0099	4.37532e-201	1.35786e-189	1.17552e-166	0.579944	0.420056
Pus7	601.477	618.137	592.579	603.832	660.385	417.334	494.423	485.362	501.375	456.559	1040.79	1165.43	1081.77	1120.16	1132.1	0.425085	0.765523	1.80087	471.01	1108.05	615.282	4.3742e-200	3.0931e-86	2.92208e-14	6.13874e-185	1
Tiparp	483.87	475.697	454.944	490.513	501.808	1672.61	1721.32	1550	1477.19	1528.65	1954.31	2215.64	1999.48	2053.5	2318.68	0.754134	3.30295	4.3798	1589.95	2108.32	481.367	4.62141e-200	1.5769e-197	3.16283e-130	2.05393e-08	1
Pvrl2	189.057	194.848	224.678	253.077	221.065	2997.89	2858.75	3019.79	2995.15	3088.35	1135.6	1458.53	1333.93	1973.6	1301.22	2.07693	13.8164	6.65229	2991.99	1440.57	216.545	2.57183e-199	1.65753e-110	1.54749e-199	4.12759e-21	1
Rnf128	1607.3	1740.2	1599.34	1662.97	1651.48	801.919	960.818	797.913	889.814	835.541	698.868	721.816	689.261	604.577	723.784	1.24654	0.518808	0.416198	857.201	687.661	1652.26	3.59585e-199	4.92979e-175	3.62526e-105	3.89116e-09	1
Anapc2	1170.68	1294.06	1486.55	1450.79	1243.36	4878.52	4064.21	4219.56	4511.32	4528.35	4379.23	4145.57	3988.55	4273.53	3925.6	1.07191	3.34091	3.11678	4440.39	4142.49	1329.09	5.17155e-199	7.24408e-159	8.53364e-181	0.920602	0.0793978
Pskh1	688.943	751.158	764.575	695.961	701.881	1487.71	1406.9	1538.19	1520.27	1433.75	1124.94	1174.79	1155.43	1066.64	1144.36	1.30367	2.05045	1.57283	1477.36	1133.23	720.503	6.69503e-199	1.11473e-71	5.02485e-201	1.40729e-33	1
Atp1b1	4835.01	5212.25	5089.89	5094.99	4656.23	9451.88	10117.1	8603.88	9683.52	9472.53	10450.6	11216.8	10865.3	10478.9	10841	0.878863	1.90165	2.16376	9465.79	10770.5	4977.67	2.11794e-198	1.7615e-187	1.58583e-132	0.000229189	0.999771
Cyp4v3	1627.42	1416.42	1394.98	1573.91	1471.08	5209.33	4641.08	4461.19	4932.24	4878.06	3108.15	3258.92	2947.81	3290.13	3385.22	1.50854	3.2232	2.13664	4824.38	3198.05	1496.76	4.2125e-198	1.46523e-83	9.53526e-200	2.50661e-28	1
Lgr5	10.0372	5.0526	13.19	21.4782	16.6812	655.607	505.293	591.746	462.596	613.742	879.466	825.485	795.944	1072.47	847.448	0.639929	42.5487	66.4898	565.797	884.162	13.2879	1.43227e-197	3.55476e-198	1.35325e-159	0.000231224	0.999769
Ccdc134	246.421	209.629	233.62	226.448	249.647	897.702	840.273	749.921	817.15	811.075	351.764	364.591	348.314	339.165	305.773	2.4076	3.53072	1.46649	823.224	341.921	233.153	5.99813e-197	1.47883e-11	8.9941e-165	1.48921e-97	1
Spink5	4.79792	6.71888	4.4712	8.87988	3.68442	220.941	143.768	131.208	135.18	174.259	4519.41	3072.84	3208.88	3954.08	3495.84	0.0441292	28.1588	638.099	161.071	3650.21	5.71046	3.50908e-196	3.09186e-146	1.16332e-46	7.10543e-68	1
Dixdc1	530.765	475.697	458.298	411.804	426.526	1242.8	1108.08	1193.66	1135.74	1205.05	1161.32	1175.25	1062.83	1171.95	1099.7	1.03779	2.55537	2.46233	1177.07	1134.21	460.618	1.30776e-195	5.88148e-153	6.72599e-170	0.945678	0.0543218
Cep250	374.027	439.227	501.892	459.678	448.578	3571.47	3566.33	4633.7	3814.25	3958.4	2872.53	3415.54	3009.04	3164.98	2850.62	1.27633	8.79003	6.88693	3908.83	3062.54	444.68	7.00258e-195	5.4763e-153	8.3378e-191	0.0362841	0.963716
1700016C15Rik	7.67667	8.06266	7.8246	11.0998	9.21104	2614.36	2572.37	1912.73	2039.69	1744.46	4273.82	3578.44	3652.45	2701.38	3346.22	0.620068	247.779	399.6	2176.72	3510.46	8.77496	4.41867e-194	6.56792e-196	9.30184e-172	0.0496087	0.950391
Tra2a	1700.66	1431.44	1321.27	1310.89	1483.91	4350.1	3995.98	3989.67	3842.76	3820.14	4603.94	4255.48	4232.24	4499.08	4065.03	0.923479	2.75912	2.98774	3999.73	4331.16	1449.64	1.1814e-193	3.10336e-175	7.80535e-152	0.842751	0.157249
Myc	241.815	325.194	393.678	417.354	400.689	557.288	529.103	552.512	587.204	577.07	4228.39	5642.28	5488.34	4820.75	5026.33	0.111212	1.57593	14.1705	560.635	5041.22	355.746	1.32252e-192	1.95301e-126	0.000372405	1.82017e-102	0.999628
Tmem109	989.34	941.987	1062.59	975.055	1012.37	2489.46	2402.93	2354.49	2556.33	2377.01	2286.26	2410.1	2327.92	2672.44	2393.61	1.00743	2.44515	2.42711	2436.04	2418.07	996.268	3.50277e-192	1.23277e-158	3.91681e-162	0.980898	0.0191024
Galm	37.894	24.188	21.2382	23.3097	34.0808	2352.42	2122.54	1842.18	2096.12	1802.47	1250.08	1118.43	1064.83	719.934	889.166	2.02594	72.5755	35.8232	2043.15	1008.49	28.1421	4.81202e-191	5.66209e-141	2.04045e-192	1.28683e-09	1
Rad9a	222.153	226.655	205.228	258.604	261.547	348.474	345.053	345.076	346.009	368.418	601.849	672.099	684.263	669.753	643.81	0.535811	1.49295	2.78634	350.606	654.355	234.838	8.31133e-190	3.36774e-176	5.82633e-20	1.75491e-82	1
Rnd2	100.756	130.346	138.607	119.878	108.69	3108.32	3102.85	2587.88	3059.67	2525.95	814.913	747.595	695.249	439.049	512.601	4.48198	24.0415	5.36404	2876.94	641.881	119.656	2.4966e-188	1.54659e-52	2.17893e-165	3.04341e-52	1
Nccrp1	0	0	1.1178	1.10998	1.84221	162.335	191.499	217.613	193.69	217.824	6.06205	2.45516	0	13.2777	6.13369	35.1344	238.595	6.79093	196.592	5.58572	0.813998	1.36302e-187	0.004025	1.03532e-117	4.15355e-102	0.995975
Drd2	0	2.68755	1.1178	5.54992	2.76331	257.806	231.349	265.615	257.275	262.944	239.884	275.616	275.705	186.773	205.917	1.07694	104.781	97.2951	254.998	236.779	2.42372	1.04849e-186	8.8963e-165	9.97199e-176	0.896888	0.103112
Rhbdf2	72.9284	120.94	96.1308	108.779	105.006	2032.54	1910.58	2490.79	2116.74	2225.58	1535.23	2053.6	1734.24	2181.02	1614.05	1.18184	21.3886	18.0976	2155.25	1823.63	100.757	2.31982e-184	6.00097e-162	4.15791e-179	0.88472	0.11528
Fam49a	72.9284	44.3446	73.7971	62.1592	81.0571	103.106	73.0576	84.2716	71.625	94.131	309.165	284.798	321.006	298.305	280.397	0.285355	1.27489	4.46772	85.2382	298.734	66.8573	4.2171e-183	7.95341e-137	0.645196	6.69118e-116	0.354804
Emilin3	0	2.68755	2.2356	2.21997	0	215.222	164.933	213.346	224.963	227.167	466.466	531.492	539.076	673.329	587.958	0.373674	145.372	389.034	209.126	559.664	1.42862	1.14973e-179	1.8864e-178	1.44178e-112	4.74846e-18	1
Ubxn4	5114.44	5096.97	4647.46	4877.24	4923.67	3132.44	3320.56	2942.13	3124.17	3108.08	2878.66	2709.93	2821.2	2836.93	2852.58	1.10838	0.63372	0.571754	3125.48	2819.86	4931.96	2.01849e-179	6.61616e-154	3.11448e-106	0.000643161	0.999357
Dlgap3	53.7367	81.9704	80.4816	84.3588	64.4773	938.608	937.572	1147.71	1088.85	1005.26	376.713	591.692	477.99	529.665	477.552	2.08588	14.0192	6.72099	1023.6	490.722	73.0049	2.56137e-179	1.37052e-93	3.72016e-179	2.6151e-21	1
Zscan29	417.4	475.697	444.761	457.303	459.631	1049.83	1105.58	1121.13	1029.91	1017.65	858.231	869.579	808.172	790.616	772.977	1.29869	2.36121	1.81814	1064.82	819.915	450.958	2.67414e-179	9.14087e-80	3.34654e-180	1.01641e-20	1
Vipr1	977.816	1077.71	1160.28	1057.82	977.291	508.984	589.995	583.33	556.859	552.339	227.76	240.605	291.331	275.291	218.184	2.2275	0.531628	0.238665	558.301	250.634	1050.18	3.9119e-179	4.48839e-179	3.28871e-41	7.02337e-54	1
Bace2	6474.53	6269.89	6238.34	6335.67	5541.75	2760.2	2829.1	2699.46	2880.42	2813.03	2209.55	1692.24	2251.98	1869.22	2122.28	1.3782	0.453084	0.328751	2796.44	2029.06	6172.03	3.97393e-179	2.28162e-158	4.38441e-84	1.12565e-12	1
Kirrel2	20.1513	38.9695	34.6518	35.5195	23.0276	2204.55	2326.19	2317.53	2883.31	2548.23	1962.4	2254.85	2243.49	3227.89	2456.5	1.01109	80.5926	79.7086	2455.96	2429.02	30.4639	7.5576e-178	1.68203e-170	8.04404e-171	0.988697	0.0113026
Zfp202	91.1605	98.0957	106.191	130.978	143.692	409.151	358.259	384.022	379.31	399.084	365.455	390.37	352.523	348.725	375.049	1.05333	3.38475	3.21339	385.965	366.424	114.023	4.58062e-177	1.09023e-135	1.44731e-155	0.990681	0.00931884
Nxph3	19.1917	30.9069	43.5942	35.5195	42.3708	297.044	261.236	330.686	302.641	280.059	70.1466	76.1098	78.923	52.9337	56.9557	4.39162	8.57478	1.95253	294.333	67.0138	34.3166	5.19024e-177	6.11364e-08	2.17169e-137	2.05146e-90	1
Akr1b8	133.363	136.904	167.67	164.311	226.592	163.006	152.768	173.066	172.334	151.706	2877.54	3146.39	3359.78	3905.41	2958	0.0500352	0.980746	19.6011	162.576	3249.42	165.768	3.76287e-175	5.03969e-95	0.902982	8.23252e-108	0.097018
Palmd	64.2921	65.845	90.5418	84.3588	92.3038	1292.21	1015.08	1048.59	1074.92	1217.53	2626.96	2047.8	2470.82	3039.64	2694.84	0.438536	14.2137	32.4116	1129.67	2576.01	79.4683	4.72433e-175	9.77114e-176	2.96437e-111	3.18294e-15	1
Trpm6	8.63625	8.06266	10.0602	8.87988	10.1321	118.539	101.838	104.539	102.898	103.466	227.76	182.909	176.788	192.084	187.516	0.549402	11.5958	21.1061	106.256	193.411	9.15423	7.20015e-174	4.0466e-176	7.27545e-88	3.9309e-20	1
Cep72	21.1108	25.5318	22.3225	11.0998	30.3964	309.318	287.803	273.371	284.482	248.622	311.858	263.917	274.473	272.644	231.328	1.03646	12.7014	12.2546	280.719	270.844	22.0923	2.31742e-173	4.71401e-150	1.22668e-155	0.951173	0.0488266
Mum1	721.607	600.668	701.978	626.031	590.474	1977	1882.95	1922.25	1841.48	1795.55	1610.64	1610.93	1525.68	1380.22	1412.83	1.24918	2.90646	2.32669	1883.84	1508.06	648.152	2.23564e-172	5.78082e-103	1.69766e-169	1.42981e-08	1
Pald1	87.3221	99.4394	112.898	94.3487	103.716	1030.3	882.724	1090.2	855.454	906.295	536.951	452.976	494.584	545.288	493.315	1.88851	9.57265	5.06889	952.994	504.623	99.5449	9.75055e-171	7.67811e-89	1.22408e-171	5.30642e-19	1
Phf3	3098.17	3000.65	2970.82	3008.74	3121.44	2157.04	2283.66	2277.95	2232.72	2277.54	2067.17	2178.13	2199.46	2111.15	2168.68	1.04702	0.738754	0.705575	2245.78	2144.92	3039.96	1.34322e-170	3.25857e-145	1.36323e-112	0.795981	0.204019
Sertad4	151.614	163.941	179.966	145.408	147.377	1001.49	1117.85	1092.34	1159.1	982.587	1074.72	1204.24	1297.49	957.304	1160.98	0.940056	6.79061	7.22362	1070.67	1138.95	157.661	1.24856e-169	2.39002e-155	9.61943e-147	0.956657	0.043343
Lrp4	45.1388	52.4073	74.8926	59.9392	70.925	1095.08	986.277	1321.67	1002.66	1208.04	76.2087	87.158	82.0694	138.973	84.1192	11.9804	18.5057	1.54467	1122.74	93.7057	60.6606	1.5065e-168	0.0104863	3.33063e-106	3.36161e-91	0.989514
Snx7	292.673	326.444	240.327	290.772	288.305	1686.63	1540.85	1330.21	1593.97	1542.82	1363.56	1187.3	1167.39	1359.58	1427.46	1.1828	5.34873	4.52209	1538.9	1301.06	287.704	3.75612e-168	2.00692e-130	4.70938e-160	0.27841	0.72159
Camk2n1	5920.23	6266.18	6244.72	6242.44	5315.03	2486.34	2866.34	2517.31	2688.39	2779.94	1818.39	1434.12	1813.18	1483.03	1788.38	1.59987	0.44478	0.27801	2667.66	1667.42	5997.72	4.79575e-168	2.6656e-155	1.18457e-65	2.67232e-21	1
Rnf41	981.597	929.544	916.596	936.694	922.191	3587.93	3202.37	3159.41	3147.02	3055.58	2050.65	1913.79	1833.07	1853.55	1729.29	1.72193	3.44645	2.00151	3230.46	1876.07	937.324	9.70332e-168	6.14158e-52	4.46228e-166	4.58661e-37	1
Tuba1b	5919.8	5228.32	5088.02	5267	5570.35	7595.93	6335.55	6388.36	7318.99	7021.6	22688.9	19022.8	20292.3	22275.4	19612.8	0.33362	1.28023	3.83741	6932.09	20778.4	5414.7	5.58257e-167	1.67295e-125	0.00158015	5.13282e-93	0.99842
Qsox1	2137.54	2268.24	2494.95	2311.88	2177.41	1085.79	1047.24	1075.68	1135.84	1134.01	929.226	915.27	1018.73	864.634	902.485	1.18318	0.480999	0.406529	1095.71	926.069	2278	1.00377e-165	5.94113e-139	5.14628e-94	0.000284854	0.999715
Vcl	502.985	401.735	544.76	445.681	574.594	1977.41	1807.52	2054.5	1812.12	1840.88	1306.36	1432.93	1368.93	1576.73	1323.02	1.35452	3.84341	2.83748	1898.49	1401.59	493.951	1.97797e-165	1.62991e-97	5.23565e-165	6.84266e-10	1
Kcnh8	86.1514	71.2201	82.7172	78.8089	78.2938	584.267	484.781	486.428	483.216	535.512	325.619	330.218	306.6	272.635	297.922	1.67918	6.48033	3.85923	514.841	306.599	79.4383	3.45756e-165	5.36685e-78	1.64282e-166	2.21499e-20	1
Grk5	844.434	829.11	871.269	948.082	752.542	2218.32	2158.32	2160.1	2003.47	2020.21	1604.89	1614.9	1657.38	1449.45	1576.36	1.33626	2.48746	1.86151	2112.09	1580.6	849.087	7.32926e-163	1.43801e-73	3.86795e-164	3.77169e-19	1
Hectd2	235.098	204.254	224.678	210.897	253.304	1056.42	1152.32	1024.54	1146.69	1173.14	853.866	996.793	852.369	1085.42	952.457	1.17131	4.92178	4.20193	1110.62	948.182	225.646	1.03222e-162	7.21173e-124	3.15588e-154	0.200691	0.799309
Hmgb3	210.149	173.334	203.54	196.467	234.881	698.846	647.412	658.652	715.261	652.717	771.526	691.126	822.126	858.624	860.469	0.842408	3.31193	3.9315	674.577	800.774	203.674	2.92522e-162	2.08825e-154	5.76502e-115	0.00571244	0.994288
Gstm1	4388.78	4564.04	4502.98	4442.37	3713.63	1263.81	1434.59	1420.63	1397.12	1125.04	1044.41	907.008	1098.58	813.294	876.259	1.40122	0.307296	0.219305	1328.24	947.909	4322.36	3.09017e-162	3.01759e-130	7.399e-84	8.40354e-06	0.999992
Cgnl1	66.2113	79.2828	104.66	98.7887	120.692	285.587	278.947	290.15	305.758	287.839	441.664	405.101	500.898	477.997	443.028	0.638386	3.08363	4.83034	289.656	453.738	93.9269	6.15374e-162	6.57877e-164	5.8161e-74	9.70835e-21	1
Kcnc2	174.644	184.097	177.697	189.497	206.327	32.7321	34.3149	65.0705	43.3785	37.3412	21.6502	28.2343	32.3058	23.8998	28.0397	1.58658	0.228343	0.143922	42.5674	26.826	186.452	6.34352e-162	3.75794e-130	3.84417e-95	0.132459	0.867541
Snx33	212.068	315.801	282.826	286.376	313.175	1289.64	1378.14	1444.96	1260.97	1290.6	811.06	986.678	885.517	1027	820.609	1.47086	4.7255	3.21274	1332.86	906.173	282.049	8.68146e-161	2.54179e-90	1.03953e-161	2.62206e-12	1
Adora2a	106.514	110.19	145.314	128.792	117.901	428.79	441.633	454.48	462.011	446.539	167.139	175.544	159.793	235.458	193.649	2.39741	3.66894	1.53038	446.691	186.317	121.742	1.04805e-160	4.17938e-11	6.18192e-139	4.63035e-77	1
Fam159b	981.299	1002.32	960.29	915.882	909.737	532.273	464.38	427.641	437.82	517.363	298.773	206.233	239.926	160.43	248.853	2.06151	0.498896	0.242005	475.895	230.843	953.906	1.45518e-160	9.3935e-159	2.88131e-43	1.99454e-40	1
Tspan6	134.342	143.784	103.955	146.518	125.768	2129.45	2002.44	1599.03	2196.2	2072.33	387.564	306.894	331.477	492.142	408.329	5.19062	15.28	2.94378	1999.89	385.281	130.873	1.82679e-160	1.47014e-23	4.6078e-130	2.76214e-60	1
Dusp5	495.913	514.666	528.764	455.094	513.994	248.764	247.953	237.881	250.183	244.219	177.532	159.585	172.578	183.232	196.278	1.38211	0.489958	0.3545	245.8	177.841	501.686	3.8997e-160	1.48638e-160	2.06395e-86	1	6.90987e-08
Cd2bp2	1455.69	1431.12	1437.7	1436.32	1394.54	3328.75	3300.36	3078.79	3229.62	3029.37	2444.16	2368.61	2473.87	2716.45	2378.03	1.28962	2.23145	1.73032	3193.38	2476.22	1431.08	7.46832e-160	3.22761e-74	8.91492e-161	2.82283e-17	1
Ak4	38.3834	22.8442	36.8874	35.5195	27.6331	100.651	76.3784	116.273	91.801	98.0207	222.564	234.467	250.46	243.424	238.338	0.406267	2.99518	7.37243	96.6249	237.851	32.2535	1.99278e-159	8.12338e-167	1.92505e-17	8.114e-52	1
Shmt1	61.1255	64.4878	57.6226	49.1834	73.4488	63.0338	70.6002	76.1111	73.2895	79.6924	331.638	267.047	309.726	345.866	312.354	0.231558	1.18586	5.12124	72.5454	313.326	61.1736	2.40794e-159	5.8245e-110	0.868156	6.63331e-103	0.131844
Cttn	2971.62	2613.21	3018.89	2863.71	2943.06	8402.13	7292.36	7329.61	7495.16	7478.94	6850.08	6364.25	6167.59	6807.91	6274.62	1.17046	2.63684	2.25283	7599.64	6492.89	2882.1	4.62535e-159	8.87235e-107	7.82831e-153	0.00194497	0.998055
Tppp	26.8683	17.4691	27.945	33.2995	17.501	772.616	613.241	673.106	581.454	653.821	340.367	299.529	272.705	252.276	224.318	2.37128	26.7539	11.2825	658.847	277.839	24.6166	6.14073e-159	5.99123e-84	1.33644e-157	6.83896e-20	1
Rusc1	580.347	567.074	591.316	681.531	644.773	3210.17	3218.62	3715.9	3599.72	3427.6	3255.05	3816.37	3518.01	4348.52	3532.23	0.929716	5.60247	6.026	3434.4	3694.04	613.008	6.87442e-159	8.66447e-147	2.15689e-136	0.975392	0.0246079
Ppm1b	4057.38	3874.73	3881.86	3767.53	3769.09	2490.01	2598.24	2348	2398.51	2397.38	2209.21	2184.38	2329.58	2000.21	2187.4	1.12111	0.632133	0.563848	2446.43	2182.16	3870.12	1.71348e-158	2.57849e-138	1.01641e-90	0.000140955	0.999859
Elovl6	747.516	634.276	681.008	774.769	843.722	997.412	1058.77	1057.69	1083.35	1087.14	1635.06	1766.47	1679.4	1793	1728.59	0.614284	1.43546	2.3368	1056.87	1720.5	736.258	3.4712e-158	1.02006e-150	4.24906e-24	4.11556e-59	1
Atp2b4	645.8	764.649	1009.34	799.189	775.339	7475.23	8167.38	10105.1	8525.23	9099.16	6803.14	9622.37	8908.71	8346.89	8085.85	1.03843	10.8583	10.4565	8674.42	8353.39	798.863	3.65427e-158	3.28758e-143	2.47637e-148	0.993806	0.00619391
Tchh	15.3533	16.1253	19.0026	13.3198	31.3175	2260.68	1541.96	1638.5	1833.41	2118.19	1105.89	1074.13	842.919	1227.94	905.28	1.82164	98.6962	54.1797	1878.55	1031.23	19.0237	3.79079e-158	5.2249e-126	8.19072e-160	6.05551e-05	0.999939
Tmod1	837.774	791.431	815.379	871.394	740.853	256.088	251.097	306.823	233.679	293.253	220.243	173.101	241.126	131.909	201.974	1.38474	0.330547	0.238706	268.188	193.671	811.366	1.61265e-157	2.13157e-129	1.74337e-83	1.37799e-05	0.999986
Stox1	373.278	400.58	365.219	349.645	362.648	1780.73	1733.82	1616.09	1669.83	1551.51	1964.57	1988.23	1940.35	1526.25	1785.84	0.907308	4.51115	4.97202	1670.4	1841.05	370.274	3.76249e-157	6.86484e-145	6.33918e-130	0.918667	0.0813332
Svop	213.987	301.006	278.332	351.865	274.728	1222.49	1319.7	1380.56	1541.95	1422.22	1412.43	1806.64	1715.22	1721.64	1633.37	0.830822	4.85009	5.8377	1377.38	1657.86	283.984	1.50906e-156	6.62962e-150	2.05315e-122	0.261359	0.738641
Pdzrn3	47.9792	41.6571	48.5349	44.3994	66.3195	506.529	379.678	455.493	378.301	401.418	508.347	481.972	441.969	482.423	437.245	0.901983	8.52201	9.44808	424.284	470.391	49.778	1.89483e-156	6.6021e-145	3.78545e-132	0.882034	0.117966
Rab13	71.9688	79.2828	62.5968	74.369	70.925	1756.03	1441.29	1285.56	1501.66	1684.89	227.76	181.681	186.258	272.635	217.308	7.06414	21.352	3.0226	1533.89	217.129	71.8285	1.99437e-156	5.66319e-18	2.21667e-119	8.09652e-64	1
Mtmr3	3599.68	3459.96	3410.41	3441.39	3467.96	2863.95	2766.87	2939.93	2838.46	2873.71	2242.54	2140.31	2237.85	1978.82	2036.88	1.34283	0.821831	0.612013	2856.58	2127.28	3475.88	1.83755e-155	8.84343e-157	5.48939e-26	4.85448e-57	1
Homer2	6.08376	4.03133	16.767	6.65991	13.8166	427.104	423.955	454.416	345	381.977	288.381	260.922	264.129	189.428	201.536	1.6875	42.8721	25.4057	406.491	240.879	9.47171	3.14501e-155	4.87992e-110	3.10969e-156	4.33233e-07	1
Mug1	0	0	1.1178	1.10998	0	44.4502	31.5919	29.2924	33.4822	50.6129	704.991	494.935	507.57	651.846	548.124	0.0651688	83.1859	1276.47	37.8859	581.493	0.445557	7.3759e-155	1.24492e-116	6.97921e-30	4.40003e-57	1
Vwce	1.91917	1.34378	2.2356	1.10998	1.84221	418.971	440.559	584.567	419.884	437.203	38.9703	55.241	49.4584	34.522	35.0497	10.7892	270.71	25.0909	460.237	42.6483	1.69015	1.2051e-154	1.63955e-28	1.98198e-119	4.04721e-56	1
Nphs1	54.0821	34.3738	54.4368	45.1542	39.5983	587.688	589.741	722.901	675.171	748.894	688.338	792.806	587.756	775.745	614.622	0.961012	14.6004	15.1928	664.879	691.853	45.529	1.29593e-154	5.55033e-143	5.18874e-140	0.963671	0.0363293
Arrb2	671.68	694.732	667.125	690.444	641.088	308.492	322.117	343.487	327.861	329.847	299.595	330.464	373.148	365.491	324.209	0.963907	0.484932	0.50309	326.361	338.581	673.014	2.46057e-154	9.6777e-122	5.62758e-134	1	1.13569e-19
Slc16a14	0.959584	0	0	2.21997	0.921104	761.692	564.215	579.234	534.817	614.574	48.4964	51.5583	36.8308	97.3697	46.4583	10.8796	735.927	67.6431	610.906	56.1427	0.820131	1.76258e-153	3.20589e-38	3.3139e-122	1.61614e-49	1
Rnf19a	940.027	815.672	788.172	776.989	816.107	2217.58	2020.15	1959.44	1864.87	1915.7	2248.21	2236.65	2045.18	2268.46	2154.68	0.910946	2.41183	2.64761	1995.55	2190.63	827.394	2.75995e-152	6.75211e-139	2.3954e-114	0.596888	0.403112
Elp6	191.907	149.159	158.728	178.153	170.404	652.309	588.888	562.187	619.354	572.565	787.201	737.75	762.923	630.301	727.622	0.82158	3.53059	4.29732	599.061	729.159	169.67	8.1483e-152	2.37746e-145	1.18476e-107	0.00599584	0.994004
Fam131b	3.83834	5.37511	21.2382	18.8697	22.1065	58.0994	30.9941	51.203	39.2021	55.2339	179.419	195.185	186.258	214.222	178.753	0.246132	3.28469	13.3452	46.9465	190.768	14.2856	1.4471e-151	5.75722e-130	3.39734e-16	1.99492e-65	1
Rab7l1	18.2321	21.5004	14.5314	27.7496	23.9211	166.115	148.329	139.741	174.765	154.818	196.584	162.04	177.84	200.936	188.392	0.846601	7.39559	8.73562	156.754	185.158	21.1869	1.89652e-151	1.18204e-156	9.79522e-122	1	2.25435e-16
Ppfibp1	2515.25	2384.67	2092.83	2349.87	2793.74	4679.99	4669.15	4586.92	4647.56	4589.31	4841.39	4873.94	4714.97	5251.99	4934.78	0.941336	1.90938	2.02837	4634.59	4923.41	2427.27	2.1417e-151	3.03913e-135	5.82124e-113	0.810083	0.189917
Hapln1	739.839	671.888	763.457	622.635	673.327	188.209	166.04	188.811	141.232	147.031	129.901	133.806	164.16	59.307	96.3866	1.42453	0.239506	0.16813	166.265	116.712	694.229	3.06561e-151	2.70092e-117	5.65567e-81	0.000444877	0.999555
Cdk8	2430.38	2322.52	2184.33	2184.05	2270.55	1270.41	1305.7	1232.07	1210.84	1337.34	1347.44	1250.9	1309.07	1376.42	1344.98	0.958901	0.557979	0.581894	1271.27	1325.76	2278.36	1.25714e-150	3.71961e-102	1.94937e-119	0.933696	0.0663042
C1qtnf1	17.2725	25.5318	16.767	18.8697	26.712	199.666	185.965	237.881	204.03	209.897	63.2186	83.4753	88.3938	64.6181	65.7181	2.83875	9.86177	3.47399	207.488	73.0848	21.0306	1.70208e-150	4.77359e-26	6.79478e-139	1.06509e-52	1
Orai2	406.864	479.728	412.781	487.028	472.526	1015.4	981.849	1086.08	1019.91	970.778	846.956	915.773	908.141	840.867	837.687	1.16659	2.24618	1.92542	1014.8	869.885	451.785	5.53575e-150	2.70718e-89	1.29056e-144	4.73537e-06	0.999995
Deptor	3686.63	3797.51	3680.6	3716.23	3696.85	2560.86	2790.11	3045.41	2799.64	2768.7	1827.2	1721.68	1940.24	1821.42	2021.63	1.4964	0.751688	0.50233	2792.94	1866.43	3715.57	7.83167e-150	6.38783e-152	3.28472e-28	1.94161e-51	1
Rragd	4027.27	4465.02	3670.7	4110.16	3927.3	1597.61	1967.15	1727.51	1867.45	1821.11	1376.4	1254.63	1339.3	1264.88	1509.42	1.33155	0.444588	0.333887	1796.17	1348.93	4040.09	1.89524e-149	2.11433e-129	1.14072e-74	6.5888e-08	1
Rft1	357.877	381.874	358.87	363.731	325.914	767.379	778.927	652.913	753.777	731.46	799.801	795.654	763.712	759.555	770.068	0.947456	2.06032	2.17458	736.891	777.758	357.653	2.42492e-149	5.13809e-130	2.9225e-112	0.947943	0.052057
Nfyb	770.402	721.608	709.803	687.081	738.836	2465.93	2442.65	2199.72	2410.32	2224.74	1454.92	1305.01	1281.74	1102.84	1360.79	1.80519	3.23708	1.79321	2348.67	1301.06	725.546	1.10563e-148	5.17141e-35	4.8405e-144	7.77537e-42	1
Tcam1	17.2725	14.7815	12.2958	21.0897	18.4221	139.93	123.965	121.607	145.298	144.697	254.65	298.044	214.618	259.358	239.407	0.533555	8.0507	15.0888	135.099	253.215	16.7723	1.68553e-148	3.23201e-150	1.60082e-76	7.19685e-17	1
Plod2	199.593	169.208	227.986	169.828	262.515	404.307	355.325	350.954	353.081	350.852	734.886	665.347	695.196	765.68	724.678	0.506038	1.76312	3.48417	362.904	717.157	205.826	2.85029e-148	7.37706e-140	2.27858e-24	2.30967e-53	1
Parva	1890.71	2188.31	2479.98	2345.25	2215.95	5497.98	6088.49	6117.99	6421.48	6213.84	5783.52	6959.29	6701.15	6327.4	6457.02	0.9414	2.72834	2.89817	6067.95	6445.67	2224.04	9.05465e-148	3.61857e-132	1.14976e-119	0.974235	0.0257653
Pcdh8	12.4746	18.8129	39.123	17.7598	15.6588	310.104	328.759	317.896	355.24	353.528	35.5063	77.3374	57.8769	119.499	77.1093	4.53367	16.0338	3.53661	333.105	73.4658	20.7658	5.76599e-146	1.93306e-20	4.34508e-122	4.34656e-56	1
Hnrnpa1	5641.38	4671.44	4604.92	4211.02	4963.26	6335.94	5862.05	5299.08	5630.88	5533.94	13923.1	11959.4	12834.7	13631.7	12920.3	0.439134	1.18968	2.70916	5732.38	13053.8	4818.4	1.30982e-145	2.65197e-112	0.0231776	6.10654e-85	0.976822
Slc26a1	92.3695	67.6054	79.1067	59.6506	57.7164	347.148	287.791	393.42	316.29	337.059	2828.37	2835.36	2551.01	3551.21	2569.34	0.117316	4.71743	40.2115	336.342	2867.06	71.2897	1.35071e-145	2.69801e-113	1.49339e-24	5.0425e-54	1
Gc	3681.46	4014.85	4148.35	3750.91	4765.36	11940.4	12555.3	11612.5	12315.3	11091.5	12753.3	13033.4	12461.2	10641.7	11776.7	0.981024	2.923	2.97954	11903	12133.2	4072.19	3.09875e-145	1.57223e-126	3.26076e-123	0.993716	0.00628394
Pls3	1184.13	1220.16	1336.89	1156.6	1410.33	5805.29	5525.29	4676.02	5447.88	4949.59	4320.19	3685.25	3768.58	3827.15	3831.87	1.35872	4.18571	3.08063	5280.81	3886.61	1261.62	6.65536e-145	2.23964e-91	9.20557e-145	1.28892e-06	0.999999
Tex10	721.991	671.015	617.07	631.892	617.655	1219.21	1281.35	1202.05	1289.96	1158.86	1679.53	1800.03	1640.53	1854.42	1900.62	0.693111	1.88715	2.72272	1230.29	1775.03	651.925	7.61472e-145	8.68305e-147	1.21214e-56	1.16882e-23	1
Rab8b	538.835	484.391	420.293	417.066	487.31	1289.73	1221.09	1244.56	1140.35	1262.62	894.586	837.196	819.779	943.663	853.389	1.41616	2.62289	1.85212	1231.67	869.723	469.579	1.04543e-143	6.17342e-56	2.62802e-145	1.61151e-22	1
Bmf	181.361	256.661	244.798	236.449	226.592	1062.16	1118	1148.87	1042.25	955.772	706.662	812.656	753.452	619.626	674.724	1.49337	4.64879	3.11295	1065.41	713.424	229.172	3.39564e-143	4.19426e-77	2.24001e-144	2.07312e-12	1
Lsm14a	2719.74	2675.38	2677.52	2759.14	2647.85	2020.67	2113.12	1979.85	2078.76	1943.36	2002.2	1911.2	2008.95	1943.37	1942.68	1.03338	0.751933	0.727647	2027.15	1961.68	2695.93	8.84511e-143	2.13991e-119	6.7117e-101	0.999087	0.000912584
Oaf	246.613	275.474	306.311	301.916	252.392	750.227	694.202	638.971	810.512	702.699	969.444	969.823	873.394	1009.94	912.168	0.75962	2.60108	3.42419	719.322	946.953	276.541	3.07391e-142	2.75828e-141	9.48879e-84	2.04312e-08	1
Diras2	259.088	265.987	262.683	281.936	244.093	79.4489	86.3408	71.4708	78.6866	101.794	69.2806	68.7444	75.2294	63.37	78.5726	1.17606	0.317993	0.270389	83.5482	71.0394	262.757	5.71448e-142	1.25963e-125	3.53071e-104	1	1.65153e-18
Itm2c	4295.7	4867.24	4848.63	4740.85	4308.26	15366.7	13259.9	12841.1	14112.1	13847.5	11522.4	11891	11087.1	10558.8	10194.3	1.25652	3.01063	2.39601	13885.5	11050.7	4612.14	6.07181e-142	9.03869e-88	6.61927e-141	5.9803e-06	0.999994
Epha4	8.63625	10.7502	7.8246	4.43994	12.8955	26.1693	18.8179	13.7288	16.1408	26.45	218.234	228.329	181.481	257.587	211.174	0.0924067	2.27276	24.5951	20.2614	219.361	8.90929	9.65454e-142	9.28227e-97	0.00199632	2.43617e-76	0.998004
Prkar1b	2907.59	3024.89	3121.96	3236.72	2953.1	1450.04	1639.63	1414.46	1515.09	1674.47	1326	1318.42	1503.13	1188.8	1359.92	1.14895	0.504696	0.439266	1538.74	1339.25	3048.85	2.37154e-141	8.84907e-118	2.28866e-82	0.0084487	0.991551
Ipo5	3836.05	3531.44	3166.78	3554.09	3724.87	3879.74	3599.7	3387.98	3854.52	3733.59	9885.67	9053.12	9288.61	10976.4	9863.91	0.376125	1.03606	2.75456	3691.11	9813.54	3562.65	2.98773e-141	5.31562e-95	0.97577	1.37134e-96	0.0242302
Sf3b2	4587.45	4815.5	5097	4864.54	4651.06	8142.36	7926.96	7599.39	8067.54	7694.52	6463.15	6657.35	6640.91	6678.33	6214.26	1.20753	1.64188	1.3597	7886.15	6530.8	4803.11	9.65825e-141	4.50128e-53	1.43311e-142	5.87328e-22	1
Brinp1	20.1513	8.06266	12.2958	8.87988	7.36883	26.1857	13.2832	22.4013	20.176	25.2209	135.963	133.806	132.591	132.865	111.283	0.165982	1.88911	11.3814	21.4534	129.302	11.3517	1.26122e-140	2.65249e-118	1	8.52979e-94	2.45578e-16
Tmod4	9.59584	8.06266	5.589	7.76989	4.60552	276.856	206.996	227.224	229.997	227.937	150.045	105.572	107.293	137.203	132.313	1.84839	32.7717	17.7298	233.802	126.485	7.12458	1.65241e-140	9.4215e-85	1.0041e-141	3.8339e-11	1
Slc37a2	51.8175	52.4073	77.1282	54.3782	71.8461	1306	1373.37	1232.1	1125.82	1033.88	799.247	913.355	847.044	1168.54	848.018	1.32668	19.7357	14.876	1214.24	915.241	61.5154	1.7326e-140	1.2165e-116	9.25293e-139	0.331782	0.668218
Lpo	0	0	0	0	0	57.2811	42.0634	52.2697	39.3433	51.3442	188.79	136.261	135.748	79.6661	76.233	0.392951	4847.03	12335	48.4603	123.34	0	2.00522e-140	2.32389e-156	1.58756e-50	2.52672e-19	1
M6pr	5375.63	5327.89	4584.17	5015.74	5064.47	12051.4	12552.7	10275.6	12067.4	11463.8	13424.2	13363.2	12393	14389.7	13834.2	0.866574	2.30255	2.65707	11682.2	13480.9	5073.58	1.3446e-139	2.83664e-133	8.16178e-98	0.0613313	0.938669
Pcsk9	287.875	386.981	400.172	406.277	347.256	2356.75	2210.54	2763.73	2247.61	2410.84	2856.1	3502.28	3196.83	2576	2670.22	0.810023	6.55663	8.09438	2397.9	2960.29	365.712	2.35361e-139	3.79155e-135	2.19352e-113	0.640083	0.359917
Hmgcs1	1675.37	1514.91	1675.54	1644.03	1746.42	2940.41	2843.68	2737.4	2703.21	2879.9	3106.4	2982.81	3108.02	3339.7	3302.3	0.890486	1.70835	1.91844	2820.92	3167.84	1651.25	3.13534e-139	3.87762e-132	1.55636e-88	0.00055752	0.999442
Mex3a	90.2009	90.033	90.5418	99.8875	104.085	257.315	290.016	342.42	316.905	294.062	530.863	645.706	662.712	579.182	573.886	0.501527	3.16086	6.30247	300.144	598.47	94.9496	6.39975e-139	3.11303e-138	3.60579e-50	1.45303e-27	1
Dtl	20.1513	15.2787	19.0026	26.6396	23.0276	12.2745	8.85546	11.734	10.088	14.7809	303.103	219.736	306.221	250.231	253.234	0.0433618	0.554806	12.7948	11.5466	266.505	20.82	8.25965e-139	2.03563e-69	0.109415	2.71464e-97	0.890585
Gpx2	1882.7	1948.65	1749.39	1653.96	1749.07	611.28	584.461	465.094	552.824	476.093	584.555	417.376	520.892	693.981	511.725	0.985788	0.299405	0.303722	537.95	545.706	1796.75	1.13902e-138	3.76257e-92	6.02741e-98	0.956631	0.0433694
Dcx	497.18	399.102	367.756	387.174	457.208	4461.81	4609.38	4829.45	4470.69	4441.93	4289.54	5043.02	3883.76	2986.35	3680.14	1.14739	10.8198	9.43	4562.65	3976.56	421.684	1.76237e-138	3.79107e-119	1.59574e-133	0.954808	0.0451915
Ier5	439.633	454.196	466.927	490.613	466.079	232.267	243.525	239.929	269.562	246.631	145.472	146.082	197.834	151.366	159.476	1.53942	0.531592	0.34532	246.383	160.046	463.49	2.68431e-138	9.51694e-149	1.0233e-55	0.00949767	0.990502
Nmb	19.1917	14.7815	21.2382	23.3097	24.8698	634.249	506.765	496.018	516.507	476.101	98.7249	143.627	116.806	94.7142	87.6242	4.85589	25.4222	5.23532	525.928	108.299	20.6782	2.87543e-138	9.50464e-28	4.59984e-117	4.08603e-46	1
Ppap2c	180.402	217.692	229.149	274.166	217.38	1157.05	1000.67	959.992	1086.65	977.873	1357.58	1465.73	1312.76	1707.68	1472.25	0.708344	4.63184	6.53897	1036.45	1463.2	223.758	4.35378e-138	4.64401e-138	5.00923e-94	2.27318e-05	0.999977
Dpp3	1254.16	1451.31	1484.92	1490.31	1388.1	2256.9	2220.71	2313.73	2438.28	2315.94	2885.44	3030.09	2955.35	3081.27	2736.5	0.786019	1.63331	2.07795	2309.11	2937.73	1413.76	2.91599e-137	1.23023e-138	2.97131e-62	3.92894e-16	1
Cd82	1148.59	994.394	1030.57	1204.33	1306.31	7396.44	6488.65	6104.38	6998.26	6587.43	3638.96	3512.1	3376.51	4699.52	3648.21	1.77879	5.90671	3.32064	6715.03	3775.06	1136.84	3.12204e-137	1.48775e-66	1.06468e-138	1.3082e-16	1
D630039A03Rik	608.462	606.043	614.857	607.162	574.769	275.743	352.005	304.018	284.482	312.74	239.884	165.723	231.508	168.184	204.164	1.51463	0.50776	0.335237	305.798	201.893	602.259	5.44381e-137	2.95183e-129	2.2233e-58	1.51484e-14	1
Poldip2	805.062	865.271	887.466	849.138	780.175	962.871	1031.44	928.054	1055.21	977.056	1473.3	1586.07	1600.56	1594.15	1518.96	0.637415	1.1833	1.85641	990.926	1554.61	837.422	6.00578e-137	2.96174e-121	2.07771e-07	1.74005e-71	1
Phactr3	63.4669	59.153	58.1926	62.1592	50.4304	1308.04	1219.83	923.894	1133.92	993.206	1023.48	829.266	835.122	737.275	892.925	1.29198	19.0114	14.7149	1115.78	863.614	58.6804	9.20006e-137	1.61534e-114	1.19134e-134	0.485636	0.514364
Dsel	260.095	326.538	300.688	298.586	319.623	499.982	616.573	479.655	572.011	507.592	1100.23	1173.8	1086.7	1000.14	1190.96	0.481975	1.7773	3.68753	535.162	1110.36	301.106	2.105e-136	2.37758e-127	5.37717e-23	2.11218e-48	1
4833423E24Rik	0	2.68755	2.2356	2.21997	0	27.8223	21.0317	16.0009	21.1849	27.228	653.905	608.977	605.95	908.194	714.601	0.0324537	15.7536	485.419	22.6535	698.325	1.42862	2.70437e-135	3.84797e-91	2.55087e-14	6.21334e-59	1
Lrig3	2.87875	2.68755	19.0026	11.0998	12.8955	79.9644	67.5229	89.6052	64.5634	83.2398	164.541	192.73	193.625	170.919	153.342	0.439834	7.91838	18.0031	76.9791	175.031	9.71284	9.96371e-135	1.01802e-134	1.90431e-51	8.09776e-26	1
Kcna7	0	0	0	1.10998	1.84221	81.8302	83.02	83.2048	85.7482	105.8	99.5909	116.62	100.264	84.9772	91.1291	0.89246	146.444	164.09	87.9207	98.5162	0.590438	1.25148e-134	1.28468e-123	3.36154e-113	0.982296	0.0177044
3110002H16Rik	630.984	577.649	544.111	509.983	540.771	1314.39	1238.57	1123.48	1316.61	1132.98	2313.12	2008.75	1923.67	1981.16	2102.04	0.593106	2.18512	3.68419	1225.2	2065.75	560.7	1.37535e-134	3.04366e-135	2.4819e-48	7.20314e-26	1
Tm7sf3	815.694	932.581	919.714	891.285	837.891	3490.97	3833.09	3401.86	3619.97	3236.81	1835.94	1869.42	1962.66	1371.17	1714.84	2.00852	3.99861	1.99082	3516.54	1750.8	879.433	2.03686e-134	2.75956e-32	7.51968e-129	1.48496e-37	1
Pmp22	156.412	119.596	190.059	155.409	216.459	1594.73	1153.48	1249.02	1196.39	1362.67	2109.36	1619.2	1691.42	1843.57	1718.77	0.729912	7.82393	10.719	1311.26	1796.46	167.587	4.78552e-134	3.06585e-133	1.41102e-103	0.0270131	0.972987
Gnai1	595.902	639.638	705.354	609.848	679.775	1864.89	1815.27	1714.34	1751.28	1820.3	2425.16	2674.9	2494.57	2050.39	2487.82	0.738994	2.7754	3.75565	1793.21	2426.57	646.103	5.91875e-134	8.1471e-134	5.28959e-82	3.7802e-07	1
Etv1	1917.84	1732.06	1965.21	1589.49	2077.67	436.155	367.513	490.695	427.732	463.731	417.32	387.915	436.571	438.164	406.576	1.04758	0.235488	0.224792	437.165	417.309	1856.45	9.17408e-134	6.96227e-91	5.80508e-87	0.946177	0.0538226
Ambp	434.691	468.965	511.952	399.595	443.972	143.203	119.538	144.008	147.285	142.363	122.973	101.889	130.486	98.2549	98.1391	1.26216	0.308268	0.24424	139.279	110.348	451.835	1.67659e-133	4.03221e-105	1.40953e-78	0.098034	0.901966
Map3k8	60.4538	45.6884	55.89	67.7535	84.7415	420.607	420.634	409.624	390.407	414.519	347.269	333.901	320.122	439.934	409.669	1.1107	6.53525	5.88392	411.158	370.179	62.9054	1.80381e-133	5.51456e-109	7.26646e-123	0.868981	0.131019
Myrfl	1.91917	0	0	2.21997	1.84221	3.27321	1.10693	2.13346	0	3.88971	82.3833	74.8822	67.3477	81.4365	64.8419	0.0281805	1.73316	61.5023	2.08066	74.1783	1.19627	7.30848e-133	4.20366e-97	1	1.29066e-99	3.28276e-20
Rgag4	2162.54	1953.76	2008.6	1882.7	1837.62	1085.89	1092.53	1097.66	927.009	1034.13	776.047	618.625	679.79	649.545	626.513	1.5631	0.531959	0.340323	1047.44	670.104	1969.04	1.35439e-132	8.21793e-128	3.68504e-47	2.48716e-21	1
Tnfsf9	77.7263	80.425	76.0104	110.998	90.2682	4441.73	2888.57	3032.08	3289.32	3704.19	2615.35	2376.58	2212.18	3069.82	2478.91	1.36094	39.8549	29.2848	3471.18	2550.57	87.0857	3.28552e-132	6.17562e-115	2.37978e-132	0.699801	0.300199
Sec16b	686.745	588.574	517.563	551.363	529.635	1743.7	1660.59	1707.21	1724.83	1723.93	2542.36	2601.9	2060.74	2748.47	2560.99	0.684031	2.97861	4.35449	1712.05	2502.89	574.776	6.21918e-132	1.77268e-133	8.55588e-75	3.80786e-10	1
Sv2b	608.309	529.421	547.722	465.084	519.503	139.029	140.58	161.076	104.915	124.471	107.385	54.0134	102.074	68.1588	66.5944	1.68256	0.250974	0.149162	134.014	79.6451	534.008	6.85673e-132	6.90757e-107	2.20892e-65	2.71652e-06	0.999997
Kl	332.937	386.94	426.273	319.542	341.73	1520.51	1849.28	1949.06	1873.51	2001.67	2624.51	3321.43	3471.34	2829.39	3035.58	0.601616	5.0867	8.45507	1838.8	3056.45	361.484	1.50435e-131	1.28494e-133	3.85554e-82	9.78001e-09	1
Tsc22d1	5813.43	5915.64	5894.17	5863.05	5505.94	4187.62	4172.49	3926.67	4373.31	3978.88	3833.38	3758.59	3700.44	3737.27	3809.5	1.09553	0.71188	0.649802	4127.79	3767.84	5798.45	2.39438e-131	2.7495e-117	8.15795e-75	0.000414515	0.999585
Ggt6	0	0	0	0	0	63.8275	50.9189	75.7377	97.8538	96.4648	40.7024	39.2825	46.3015	250.515	116.54	0.780016	7697.06	9867.82	76.9606	98.6682	0	4.71569e-131	1.06713e-143	1.29234e-106	1	8.02194e-15
Syt5	565.195	514.666	660.619	617.163	607.938	207.022	145.008	167.476	179.567	173.481	157.613	116.914	159.951	128.351	155.971	1.21389	0.294239	0.242394	174.511	143.76	593.116	4.77074e-131	5.0825e-100	1.21173e-78	0.313913	0.686087
Prr15l	311.174	303.72	285.039	309.652	303.964	133.383	114.014	116.199	115.003	129.916	92.7148	66.2892	89.4461	85.8624	103.414	1.39013	0.402065	0.289229	121.703	87.5453	302.71	8.37977e-131	1.32304e-128	7.41691e-81	1	1.47084e-13
Atrip	340.835	317.131	281.484	273.3	276.331	1201.23	1137.93	1046.5	1079.97	1047.88	1228	1254.63	1115.57	1008.22	1029.45	0.97829	3.70254	3.78471	1102.7	1127.18	297.816	1.2413e-130	8.55587e-114	7.35173e-112	0.971431	0.028569
Bzw2	799.583	742.893	673.832	784.759	728.593	1625.35	1496.46	1399.55	1474.92	1310.93	4159.77	3620.14	3997.99	4805.55	4287.29	0.350119	1.9592	5.59582	1461.44	4174.15	745.932	1.72981e-130	5.3444e-114	5.05818e-18	3.26217e-50	1
Dse	241.815	240.536	232.614	265.286	222.907	1340.32	1254.63	1195.12	1199.77	1079.78	723.09	743.912	708.182	557.663	698.067	1.76909	5.04457	2.85151	1213.92	686.183	240.632	1.78571e-130	3.12307e-54	5.10547e-131	2.04512e-20	1
Sdc2	1165.81	1240.31	1162.91	1195.46	1257.31	7481.72	6860	6269.25	6448.98	7114.4	6362.26	5694.24	5604.49	4416.61	5311.94	1.24771	5.67507	4.54837	6834.87	5477.91	1204.36	2.26697e-130	3.43216e-98	6.81619e-128	0.172983	0.827017
Crim1	98.8371	122.284	148.667	113.218	129.885	968.894	1011.27	1230.57	1090.55	1158.37	457.261	644.478	600.867	677.162	569.54	1.85115	8.90738	4.81181	1091.93	589.862	122.578	2.42449e-130	1.07015e-68	2.13888e-131	4.10365e-14	1
Man1a	4362.47	5166.31	4639.02	4966.28	4676.64	3254.92	3331.45	3041.04	3337.15	3326.99	1923.42	1894.15	2061.48	2076.63	2195.08	1.60495	0.684211	0.426312	3258.31	2030.15	4762.14	7.8545e-130	5.82062e-132	2.84738e-26	1.93507e-42	1
Rnf219	374.458	365.507	301.806	325.226	360.152	472.275	464.912	423.491	432.786	438.759	729.187	672.713	739.772	690.413	720.919	0.628269	1.29242	2.05712	446.445	710.601	345.43	9.31046e-130	1.69654e-121	1.12519e-10	3.48962e-60	1
Slc9a5	29.7087	50.6872	35.7696	54.3893	58.0295	2205.19	1881.71	2377.23	1865.56	2153.86	2789.86	3239.68	1991.86	3490.18	2424.25	0.752274	45.8531	60.9527	2096.71	2787.16	45.7169	1.07246e-129	1.04924e-129	2.44588e-116	0.880564	0.119436
Cdk9	765.038	905.705	1032.22	961.18	876.891	2106.13	2284.42	2281.57	2443.64	2148.12	1955.82	2159.42	2216.16	2208.5	2170.9	1.05164	2.48045	2.35865	2252.78	2142.16	908.207	1.17052e-129	1.39739e-102	1.23899e-114	0.956161	0.0438388
Dkc1	637.73	582.755	555.155	601.823	651.644	554.203	661.082	533.908	678.177	606.375	1498.25	1411.22	1415.69	1606.39	1622.64	0.401602	1.00153	2.49384	606.749	1510.84	605.821	1.78713e-129	6.70315e-85	0.953596	1.8539e-93	0.0464039
Tyro3	28.7875	30.9069	49.1832	59.9392	55.2662	1145.67	889.963	1057.15	890.53	939.668	343.805	425.982	317.649	514.236	325.086	2.55502	21.9648	8.59672	984.597	385.352	44.8166	2.1105e-129	2.06511e-64	2.46358e-127	2.40861e-18	1
Mpv17l	468.987	384.199	399.367	326.524	419.415	950.204	930.643	860.338	956.415	829.761	1175.03	1290.58	1222.21	1361.73	1200.78	0.724341	2.26536	3.12747	905.472	1250.07	399.699	3.59851e-129	1.89797e-130	3.26528e-65	1.25981e-12	1
F10	6.42921	9.40643	13.3912	11.2108	7.32278	239.19	176.655	212.13	188.717	248.63	444.071	378.192	310.494	450.317	387.5	0.540626	22.2832	41.2174	213.064	394.115	9.5521	1.42824e-128	3.63855e-130	1.34698e-88	2.16868e-07	1
Elmod1	221.664	201.566	245.536	202.028	227.439	1299.82	1265.22	1186.28	1065.82	1082.87	1137.3	1094.94	935.912	883.223	1003.77	1.16713	5.37207	4.60281	1180	1011.03	219.647	1.76954e-128	1.0278e-100	3.67702e-122	0.592507	0.407493
Vegfa	7640.07	7740.58	7586.34	7186.21	6841.25	6324.13	6217.44	6163.35	5878.16	6155.87	4178.24	4128.22	3978	4232.03	3932.09	1.50323	0.830907	0.552748	6147.79	4089.72	7398.89	4.47632e-128	1.86771e-126	2.09711e-11	2.9749e-63	1
Ap1g2	253.618	295.725	251.259	269.56	252.898	3810.22	3439.35	4441.39	3380.47	3445.95	2813.42	3051.1	2112.49	2350.56	2072.77	1.4933	13.9954	9.37214	3703.47	2480.06	264.612	1.1382e-127	1.89193e-96	1.2162e-128	0.00425668	0.995743
Tex30	284.037	264.724	217.636	230.877	297.369	897.816	986.2	700.841	929.581	777.172	1752.79	1578.41	1570.34	1386.64	1604.53	0.543747	3.31481	6.09624	858.322	1578.54	258.928	1.26328e-127	1.01683e-128	2.268e-57	1.31923e-18	1
Ifitm2	403.985	397.758	388.994	410.694	438.455	3242.89	2759.59	2630.54	3372.63	3175.78	2690.72	2336.09	2822.38	3370.14	2761.91	1.08584	7.44214	6.8538	3036.29	2796.25	407.977	1.27253e-127	6.21586e-111	1.19474e-119	0.978229	0.0217709
Mia2	871.887	817.016	779.33	862.902	874.081	487.618	547.976	483.239	477.153	522.777	355.548	266.9	354.628	361.1	355.579	1.48707	0.598966	0.402782	503.753	338.751	841.043	1.92404e-127	3.54938e-125	5.68787e-46	3.02427e-20	1
Tmem163	1128.47	1095.18	1183.76	1089.82	995.732	1098.97	1107.33	1090.13	1196.44	1107.8	487.545	521.721	556.639	398.331	481.048	2.29037	1.01961	0.445172	1120.14	489.057	1098.59	2.58563e-127	9.3907e-98	0.959072	2.75752e-108	0.0409276
Zfp189	200.553	167.972	174.377	165.388	173.168	309.253	272.305	261.349	281.456	260.611	610.535	565.913	521.944	537.304	520.514	0.502501	1.5712	3.12676	276.995	551.242	176.291	4.33918e-127	3.49183e-117	7.76886e-15	5.04193e-53	1
Tead2	12.4746	10.7502	27.945	14.4298	29.4753	1505.21	1053.27	1295.14	1102.69	1445.54	108.251	116.35	102.084	209.044	117.416	9.80089	67.2999	6.86671	1280.37	130.629	19.015	1.26561e-126	8.78776e-24	2.79747e-98	4.50541e-45	1
Ccr3	0.959584	0	5.589	3.32995	1.84221	49.9164	44.2773	36.2688	57.5017	38.8971	741.303	657.982	876.509	1048.09	768.166	0.0554511	19.2776	347.65	45.3723	818.409	2.34415	4.74939e-126	2.35015e-92	8.31148e-22	3.46978e-48	1
Ubxn10	1030.13	1079.85	1123.39	1097.78	911.893	529.449	544.312	599.502	581.07	585.012	311.685	287.253	348.314	246.08	282.15	1.92432	0.541551	0.281424	567.869	295.096	1048.61	9.999e-126	1.60587e-125	1.85901e-32	3.66972e-33	1
Stk38	1355.82	1379.7	1323.47	1274.32	1327.27	1997.79	1973.14	2086.5	2012.04	1943.12	2332.13	2311.77	2283.11	2087.01	2255.2	0.88849	1.50326	1.69192	2002.52	2253.85	1332.12	1.40787e-125	1.29679e-121	2.034e-71	2.77695e-06	0.999997
Nefh	76.7667	104.815	97.2486	126.538	86.5838	67.919	67.5229	64.0037	81.7231	84.0177	250.285	249.198	265.171	266.439	253.234	0.284369	0.742348	2.61051	73.0373	256.865	98.3904	1.43987e-125	3.09123e-77	1	9.87846e-121	3.82037e-16
Amotl1	706.858	826.705	1022.61	872.393	918.35	5050.88	5367.55	6876.99	5622.38	5922.24	4604.05	5965.29	5886.12	5805.97	5250.98	1.04825	6.63454	6.32913	5768.01	5502.48	869.383	2.03912e-125	2.03804e-110	3.58006e-116	0.990369	0.00963077
Mfsd9	88.2817	91.3634	90.5306	102.119	113.296	441.138	407.351	343.487	390.407	419.311	250.034	262.702	236.769	249.621	241.843	1.61299	4.12187	2.55543	400.339	248.194	97.118	4.44912e-125	2.54781e-47	2.23895e-126	3.1954e-21	1
Fhad1	350.248	336.885	352.107	315.014	332.518	143.203	166.04	148.275	149.474	151.699	120.392	108.027	87.3836	109.762	110.406	1.4155	0.449805	0.31777	151.738	107.194	337.354	4.71602e-125	4.35689e-127	1.91803e-72	1	1.52739e-11
Icam5	1.91917	1.34378	0	4.43994	3.68442	36.0053	17.7109	29.8684	22.1937	17.1147	368.097	427.209	323.058	457.735	318.952	0.0648741	10.7493	165.695	24.5786	379.01	2.27746	1.05137e-124	2.60347e-89	8.67805e-14	2.57102e-53	1
Tspan13	3990.09	3691.18	3538.34	3533.04	3315.91	12967.7	11656.5	9642.63	11507.1	11089.1	15994.5	15455.3	14265.5	13329.8	14365.3	0.774591	3.14706	4.06287	11372.6	14682.1	3613.71	2.57282e-124	3.20362e-123	1.28673e-85	0.00520103	0.994799
Olfr1349	0	1.34378	0	1.10998	1.84221	360.585	261.236	295.996	263.489	261.389	93.5288	98.2062	85.2369	101.796	67.4706	3.23276	331.973	102.69	288.539	89.2476	0.859194	4.0716e-124	1.09109e-61	9.37328e-120	1.46767e-19	1
Lax1	22.0704	1.34378	19.0026	14.4298	17.501	294.589	244.61	316.818	241.981	327.941	292.728	341.267	235.149	291.144	265.492	1.00011	19.1672	19.165	285.188	285.156	14.8695	1.79836e-123	1.79824e-111	3.9375e-113	0.946472	0.0535275
Dgka	225.502	176.035	184.437	200.907	209.091	2327.4	1913.68	1903.77	1716.1	1870.64	487.597	493.523	415.819	409.838	405.726	4.39837	9.77051	2.22139	1946.32	442.501	199.194	2.36567e-123	6.901e-13	1.43984e-98	1.84252e-51	1
Bid	288.835	324.549	239.209	285.288	296.595	2262.74	1867.17	1763.29	1780.67	1906.06	1020.97	881.401	873.657	1041.51	919.178	2.02247	6.67815	3.30197	1915.99	947.343	286.895	4.19039e-123	1.21841e-50	1.76894e-122	1.59593e-20	1
Slc6a15	33.5854	29.5631	68.1858	55.4992	59.8717	451.678	373.036	359.488	318.782	344.628	771.751	697.264	660.849	572.711	620.484	0.556004	7.48783	13.4672	369.522	664.612	49.3411	1.45526e-122	2.80499e-124	1.69984e-75	2.53633e-09	1
Rpl24	1380.8	1420.4	1325.26	1330.79	1362.31	907.497	965.245	846.513	831.193	902.413	833.099	862.778	909.193	857.739	871.449	1.02736	0.652956	0.635564	890.572	866.852	1363.91	1.83662e-122	2.86994e-98	5.0823e-88	0.994126	0.00587387
Spry2	142.978	201.566	232.502	229.767	251.535	876.548	959.899	847.068	905.612	852.663	574.163	649.241	641.823	773.806	679.184	1.3386	4.19676	3.13518	888.358	663.643	211.67	3.93578e-122	2.85844e-76	2.90622e-121	1.08475e-05	0.999989
Rasa3	171.765	177.378	220.206	185.367	211.854	532.714	471.553	546.602	489.269	470.655	200.048	164.483	204.453	183.232	184.887	2.67923	2.59755	0.969513	502.159	187.421	193.314	4.45631e-122	0.922126	1.3628e-79	2.12622e-89	0.0778742
C2	114.19	83.3141	88.3062	89.9088	94.8737	3228.17	2336.86	2920.91	2260.88	2867.04	1421.93	957.486	1132.28	1039.2	1050.61	2.43037	28.9261	11.9019	2722.77	1120.3	94.1186	3.76106e-121	2.17679e-72	4.99205e-121	4.03057e-12	1
Nrip3	419.309	350.726	384.523	428.443	423.68	130.11	126.19	124.818	127.16	157.144	168.872	144.854	168.369	169.078	177.877	0.802644	0.33162	0.413159	133.084	165.81	401.336	6.22936e-121	3.93496e-70	5.34107e-102	0.0621259	0.937874
Lgr6	2.87875	6.71888	7.8246	8.87988	11.9743	100.651	98.517	86.405	78.6866	92.5751	197.45	177.999	213.618	149.595	189.268	0.492343	11.9209	24.2125	91.367	185.586	7.65529	1.97642e-120	9.09956e-122	3.67882e-61	7.09048e-15	1
Leprot	1177.29	1158.09	1029.18	1092.48	1164.63	6995.24	6486.78	5406.54	6477.2	5691.87	5291.58	4835.83	4540.56	4103.63	4609.82	1.3283	5.52458	4.15912	6211.53	4676.29	1124.34	3.75265e-120	5.78849e-85	1.35135e-119	0.00835635	0.991644
Hpse	140.099	141.097	119.605	132.088	139.087	383.784	433.918	391.489	413.609	384.303	198.316	213.599	212.566	213.311	245.348	1.853	2.98672	1.61183	401.421	216.628	134.395	4.99799e-120	0.00740114	1.236e-128	2.01578e-44	0.992599
Wdr89	136.846	108.832	112.026	123.863	128.678	188.651	166.937	174.73	186.306	185.874	338.895	374.865	355.827	376.635	385.24	0.492788	1.47887	3.00102	180.499	366.292	122.049	7.71146e-120	1.66489e-122	1	1.63736e-61	1.2134e-07
Bcl2l2	3163.57	3226.18	2990.17	3100.45	2897.18	8380.52	7501.39	7761.49	7546.66	7395.18	5850.64	5804.12	5032.36	5302.82	4941.09	1.43274	2.50919	1.75132	7717.05	5386.21	3075.51	1.23906e-119	9.03916e-45	2.31076e-121	5.8249e-20	1
Epb4.1l4a	264.845	247.255	236.973	252.433	280.937	103.106	85.2338	99.2058	88.7746	111.401	70.1466	47.8755	90.4984	63.7152	71.8518	1.41737	0.380331	0.268335	97.5443	68.8175	256.489	4.25974e-119	5.26366e-104	3.9921e-65	0.00138376	0.998616
Fam171b	1390.64	1527.73	1454.45	1631.68	1651.61	4452.81	5394.07	4977.25	5382.26	4960.97	2588.94	2952.3	2935.87	2790.54	3086.82	1.75328	3.28721	1.8749	5033.47	2870.89	1531.22	7.43547e-119	3.10501e-33	3.0905e-117	7.05243e-29	1
Fbxo22	947.79	1001.99	880.267	940.934	942.823	581.575	585.556	578.818	601.498	594.107	539.488	538.06	510.19	538.039	581.316	1.08661	0.624034	0.574295	588.311	541.419	942.76	8.31504e-119	2.48476e-115	4.65328e-88	1	7.52318e-18
Ndst4	307.067	283.927	324.162	243.087	310.412	90.8315	69.7368	85.2956	74.379	74.6824	53.6925	52.7858	54.72	29.2109	51.6983	1.63107	0.268928	0.164878	78.9851	48.4215	293.731	1.22836e-118	3.09319e-98	1.58476e-60	3.88967e-05	0.999961
Fhod3	793.576	865.392	902.064	912.408	840.139	1179.99	1323.94	1405.96	1379.04	1240	2120.57	2445.52	2550.24	2376.72	2349.21	0.551327	1.51357	2.74532	1305.79	2368.45	862.716	2.92832e-118	5.12175e-111	8.69557e-18	3.44029e-44	1
Tmsb15b1	283.202	294.636	285.296	251.178	261.686	108.851	99.8121	77.3485	112.784	101.716	69.1074	62.3118	80.2279	36.7438	74.244	1.55124	0.363767	0.234501	100.102	64.527	275.2	3.22379e-118	1.7212e-104	2.7862e-59	2.37836e-06	0.999998
Trim16	18.2321	14.7815	13.4136	22.1997	23.9487	273.313	239.098	278.139	244.302	235.779	124.705	135.034	108.388	178.806	120.921	1.90249	13.7184	7.21079	254.126	133.571	18.5151	4.39635e-118	3.37843e-60	4.10622e-119	1.44263e-13	1
Gphn	1165.89	1132.6	1118.24	1131.07	1136.65	1023.7	1172.12	1036.85	1193.35	1060.33	2108.74	2106.38	2083.69	1863.31	2062.75	0.536572	0.96515	1.79873	1097.27	2044.97	1136.89	5.19261e-118	1.70979e-75	0.930995	2.01819e-92	0.0690052
Cpne2	39.3429	37.6257	54.2692	52.1693	67.2406	465.614	392.95	441.679	362.18	374.968	58.3083	86.8757	97.9803	91.1735	77.1093	4.95129	8.12708	1.64141	407.478	82.2894	50.1295	5.85921e-118	0.000909903	1.2021e-85	1.82451e-62	0.99909
Ctsk	42.2217	49.7197	67.068	66.5991	116.059	1695.28	1306.18	1258.78	1403.26	1254.28	275.373	196.412	243.083	222.18	201.536	6.07556	20.2443	3.33209	1383.56	227.717	68.3335	6.18109e-118	7.88908e-17	1.34229e-93	4.31691e-45	1
Gcat	767.504	805.567	744.454	768.11	661.362	5285.51	5029.53	4177.15	5522.01	4589.74	4986.18	4840.31	4431.35	3650.52	4152.45	1.11528	6.56624	5.88753	4920.79	4412.16	749.399	1.09521e-117	1.34532e-99	1.09523e-111	0.971518	0.0284816
Rarg	213.987	310.574	336.458	332.995	273.568	1080.98	1208.79	1286.47	1281.18	1281.09	911.967	1145.16	1134.37	1173.94	1039.22	1.13578	4.18263	3.6826	1227.7	1080.93	293.516	1.79632e-117	2.91103e-91	1.81709e-110	0.715058	0.284942
Parp16	415.5	534.836	472.483	505.809	464.236	1091.61	1195.42	1261.84	1148.02	1152.81	606.153	621.228	630.332	503.667	569.811	1.99566	2.44462	1.22497	1169.94	586.238	478.573	1.79913e-117	0.000206576	1.04498e-96	7.51365e-64	0.999793
Car5a	5.88225	7.74015	7.14274	4.37334	11.3664	237.766	214.822	186.518	211.213	184.645	151.482	151.569	135.106	101.344	112.08	1.58834	28.3139	17.8261	206.993	130.316	7.30098	3.76659e-117	7.97029e-79	7.9263e-118	8.46044e-06	0.999992
Pcdh10	3.83834	2.68755	6.7068	3.32995	4.60552	229.943	211.424	218.445	189.655	249.572	56.2905	96.9786	70.252	115.958	72.7281	2.66602	51.7994	19.4295	219.808	82.4415	4.23363	4.25345e-117	4.03766e-53	1.06376e-114	3.0244e-19	1
Rab37	3812.36	3713.81	3888.22	3575.25	3072.8	1318.14	1184.05	1167	1135.84	1090.71	973.999	606.608	843.635	491.159	612.37	1.67123	0.326411	0.195312	1179.15	705.554	3612.49	4.53217e-117	1.13907e-101	1.18095e-50	2.64458e-10	1
Slc7a6	662.094	556.31	568.96	513.923	661.5	2273.87	2054.69	2154.6	2004.41	1995.07	2536.41	2244.87	2351.38	1951.83	2083.7	0.938616	3.53806	3.76944	2096.53	2233.64	592.557	7.00764e-117	8.94908e-106	4.6891e-97	0.966855	0.0331445
Rprml	9.59584	13.4378	14.5314	14.4298	11.0532	157.114	151.65	129.074	171.496	147.793	77.0747	93.2959	74.7138	58.9529	70.0993	2.02353	12	5.93024	151.426	74.8273	12.6096	3.12689e-116	1.86921e-43	7.68924e-117	1.71522e-21	1
Tro	262.926	200.223	223.18	199.797	295.674	2063.78	1576.26	1752.83	1666.96	1691.67	1450.57	1282.82	1173.31	1511.9	1176.79	1.32691	7.40496	5.58061	1750.3	1319.08	236.36	4.45451e-116	3.98118e-86	5.47248e-115	0.0341831	0.965817
Xbp1	5141.08	5188.31	4982.01	4904.38	5031.68	3267.1	3758.15	3196.86	3569.48	3493.77	2386.68	1988.68	2336.3	2680.05	2464.86	1.45787	0.684638	0.469616	3457.07	2371.31	5049.49	4.97336e-116	2.96019e-117	3.1772e-31	1.71875e-28	1
Rgs8	14.3938	9.40643	21.2382	11.0998	10.1321	505.71	498.153	578.124	437.82	430.863	565.087	525.403	533.52	343.644	410.081	1.03067	36.9528	35.853	490.134	475.547	13.2541	5.60361e-116	7.80993e-108	9.41531e-110	0.960636	0.0393641
Cldn4	2469.34	2682.74	2865.47	2837.94	2544.59	1050.72	951.962	957.506	1077.65	1115.63	857.651	644.797	919.717	1091.14	893.767	1.16936	0.384587	0.328887	1030.69	881.415	2680.02	7.79391e-116	9.60118e-91	1.60468e-69	0.361223	0.638777
Golm1	674.587	600.708	556.664	648.231	731.356	1752.74	1722.35	1606.49	1700.94	1558.12	1091.96	985.745	881.349	1018.77	998.916	1.67592	2.59706	1.54963	1668.13	995.348	642.309	8.57194e-116	1.51456e-22	7.9053e-112	5.5223e-37	1
Egf	307.067	252.63	282.803	247.527	240.095	667.8	670.668	620.943	736.426	633.494	255.472	308.122	253.596	235.458	250.605	2.55457	2.50297	0.9798	665.866	260.651	266.024	1.84783e-115	0.886441	1.8568e-74	1.31023e-84	0.113559
Rps13	5321.02	5324.03	4896.03	4942.46	4806.32	12616	11802.8	9124.72	12095	11066.1	15467	14908.2	14969.4	16242.8	15907	0.731726	2.24219	3.06425	11340.9	15498.9	5057.97	2.43493e-115	3.43753e-117	9.93088e-63	8.05609e-09	1
Epha7	531.609	471.665	452.709	417.709	457.789	199.666	201.462	185.611	157.373	192.93	109.983	123.151	125.225	93.829	128.808	1.61277	0.401921	0.249212	187.408	116.199	466.296	4.81247e-115	2.19923e-104	7.6763e-51	1.90809e-10	1
Cds1	467.317	587.23	647.005	619.471	604.493	2207.83	2703.79	2589.51	2643.12	2523.63	1997.01	2682.37	2419.12	2122.78	2319.72	1.09764	4.33008	3.94489	2533.58	2308.2	585.103	1.27733e-114	2.82209e-93	1.04755e-106	0.940662	0.0593379
Pm20d1	3.83834	0	4.4712	4.43994	2.76331	103.924	88.5546	120.54	101.889	118.278	148.953	163.268	146.229	206.344	174.372	0.635399	34.2636	53.9245	106.637	167.833	3.10256	1.43166e-114	3.02982e-115	9.08455e-81	8.77704e-05	0.999912
Entpd5	1376.05	1448.64	1393.67	1274.27	1356.79	600.642	659.466	700.979	686.994	670.586	714.387	714.45	798.038	605.418	690.478	0.942062	0.484521	0.51432	663.734	704.554	1369.89	5.07722e-114	4.60772e-76	9.04601e-90	0.918146	0.0818536
Apold1	172.725	141.097	146.432	144.298	131.718	551.535	431.582	495.965	483.65	517.993	170.604	147.309	169.421	128.351	157.724	3.20738	3.36916	1.05044	496.145	154.682	147.254	1.42892e-113	0.848726	3.8137e-76	2.02724e-76	0.151274
Nsun6	201.513	196.191	198.968	187.587	225.67	402.539	392.983	375.531	415.627	358.631	504.857	506.769	439.864	496.586	495.077	0.796234	1.92614	2.41906	389.062	488.63	201.986	4.18097e-113	4.99646e-114	2.14485e-55	8.87251e-10	1
Ppan	382.644	463.603	455.023	440.664	436.603	391.206	340.935	325.352	381.539	370.907	841.742	962.458	841.467	918.303	824.535	0.412434	0.830809	2.0144	361.988	877.701	435.707	1.23125e-112	1.33764e-59	0.0187238	7.40867e-96	0.981276
Ghsr	163.129	188.129	231.384	183.148	189.747	26.1857	23.2456	28.8017	23.2025	26.45	24.2482	22.0964	28.4123	10.6222	13.1436	1.29788	0.133881	0.103154	25.5771	19.7045	191.107	1.37608e-112	1.98353e-79	7.37716e-68	0.820667	0.179333
Ydjc	71.7769	82.9782	77.5306	103.062	80.5874	83.7368	92.7942	65.9025	93.4151	88.2809	316.82	297.872	281.829	266.864	257.527	0.298516	1.0197	3.4159	84.8259	284.182	83.187	4.57942e-112	7.20687e-76	0.974536	2.7664e-79	0.0254636
Marcks	1664.6	1636.76	1799.13	1701.91	2118.26	1451.37	1522.33	1370.84	1409.63	1546.13	3333.39	3263.88	3637.36	3698.78	3558.22	0.417361	0.81836	1.9608	1460.06	3498.33	1784.13	4.99888e-112	6.566e-54	0.000225407	7.44045e-98	0.999775
Clic5	449.085	403.133	387.508	396.287	430.155	179.462	203.543	157.876	205.776	201.487	126.437	104.344	125.225	156.677	143.634	1.44461	0.458903	0.317665	189.629	131.263	413.234	5.74582e-112	1.03833e-101	1.35336e-54	3.27703e-07	1
Fam101a	565.31	622.168	632.015	580.511	492.901	1287.83	1120.22	1217.86	1273.96	1379.6	429.774	369.39	358.879	409.413	453.92	3.10648	2.17062	0.698741	1255.89	404.275	578.581	1.19784e-111	6.63826e-08	1.19352e-47	9.31613e-99	1
Epn2	655.367	689.357	698.647	700.267	690.828	1177.67	1181.13	1255.54	1110.32	1103.08	1563.71	1493.12	1538.47	1351.3	1457.65	0.787081	1.69683	2.15585	1165.55	1480.85	686.893	1.53414e-111	8.19654e-113	2.18941e-51	1.4338e-12	1
Amigo2	1175.49	1163.71	1129.08	994.147	997.555	481.161	511.359	480.028	411.591	430.816	316.959	264.371	390.406	286.798	300.551	1.4848	0.423991	0.285554	462.991	311.817	1092	3.15191e-111	1.37399e-99	1.69395e-50	4.97914e-09	1
Serpina3f	1.91917	0	2.2356	0	3.68442	57.2566	29.378	19.2011	15.1724	26.4267	475.3	312.529	365.74	490.407	411.527	0.0717494	18.6946	260.553	29.487	411.101	1.56784	3.58686e-111	3.32955e-83	5.74245e-18	4.8775e-43	1
Sft2d2	1266.16	1354.53	1368.19	1398.53	1514.3	3339.74	3954.06	3894.58	4007.56	3961.05	3231.79	3850.21	3841.14	3786.16	3707.49	1.04019	2.77568	2.66843	3831.4	3683.36	1380.34	4.76685e-111	7.54067e-91	1.31017e-98	0.980279	0.0197209
Plin2	1095.84	1007.83	947.894	961.269	1148.62	467.25	461.215	389.356	465.058	450.428	316.967	260.259	322.006	313.38	360.135	1.41999	0.432695	0.304717	446.661	314.55	1032.29	1.70976e-110	7.26051e-98	1.07582e-52	1.94638e-07	1
Ypel4	460.418	440.154	524.147	473.841	449.839	163.652	212.531	215.767	214.875	209.002	137.678	131.449	138.905	180.577	134.039	1.40568	0.432574	0.307734	203.165	144.529	469.68	2.02209e-110	2.14638e-97	2.63507e-56	1.31185e-05	0.999987
Rgs7bp	478.765	483.759	480.9	528.353	502.002	202.121	260.129	258.148	221.947	254.387	139.427	168.178	205.2	125.695	163.857	1.49149	0.483777	0.324359	239.346	160.472	494.756	2.55507e-110	4.88884e-103	2.96784e-48	1.08862e-10	1
Erp29	2094.65	1998.65	1828.32	1973.86	1931.55	10631.2	9764.45	8144.8	10203	9013.04	8639.41	8043.33	7008.07	7004.25	7089.07	1.26393	4.85969	3.8449	9551.31	7556.83	1965.41	5.5187e-110	5.88684e-80	1.32448e-108	0.148712	0.851288
Pikfyve	1360.33	1210.1	1080.91	1143.73	1161.69	4005.76	3453.13	3882.11	3495.96	3550.37	1812.68	1942.9	1457.45	1967.83	1762.87	2.05589	3.08679	1.50144	3677.47	1788.74	1191.35	2.12001e-109	1.32641e-12	4.52311e-98	1.34221e-44	1
Jak1	5591.35	5510.2	5385.68	5325.36	5301.9	4459.68	4275.83	4370.39	4430.31	4532.33	3505.76	3215.49	3621.47	3734.37	3650.29	1.24488	0.813902	0.653798	4413.71	3545.48	5422.9	6.50884e-109	3.43588e-111	2.64315e-26	8.17966e-30	1
Socs2	567.747	541.542	564.41	501.735	460.561	1657.79	1489.74	1431.84	1498.01	1564.29	2124.02	2064.22	1949.23	2540.25	2295.26	0.696409	2.89893	4.16269	1528.34	2194.6	527.199	7.82849e-109	2.94413e-110	8.8475e-63	1.00515e-07	1
Ablim2	46.06	49.7197	83.835	61.0492	56.1873	253.674	224.707	214.412	214.875	217.816	93.5288	100.661	92.603	99.1401	92.829	2.35068	3.79094	1.6127	225.097	95.7525	59.3702	8.16708e-109	4.0978e-07	1.71936e-96	3.01688e-52	1
Gm12942	173.675	177.378	136.372	178.708	153.824	628.456	653.09	525.897	616.338	532.112	169.738	176.771	151.532	181.462	141.951	3.59821	3.60478	1.00183	591.179	164.291	163.991	1.19326e-108	0.845873	1.38669e-69	2.1425e-74	0.154127
Ntn4	109.393	141.097	231.384	186.477	196.195	825.683	664.16	752.044	754.574	834.032	578.502	541.337	493.532	575.641	529.25	1.40916	4.43044	3.14403	766.098	543.652	172.909	1.75144e-108	6.3843e-63	4.54758e-109	3.26758e-07	1
Ercc6l	69.8481	64.891	68.3646	64.5789	88.5826	53.0751	47.2107	72.0682	58.7527	69.5558	277.504	225.813	265.971	237.989	230.294	0.242976	0.843951	3.47339	60.1325	247.514	71.253	4.32981e-108	2.88498e-63	0.835428	7.25936e-84	0.164572
Drp2	8.63625	4.03133	4.4712	14.4298	11.0532	374.602	242.418	359.605	287.569	380.328	492.447	451.749	406.275	610.774	433.88	0.686619	38.54	56.1301	328.905	479.025	8.52437	8.96653e-108	3.9302e-108	1.02874e-89	0.175767	0.824233
Qpctl	370.524	399.102	414.704	427.344	398.755	1579.4	1381.41	1517.35	1559.61	1778.34	596.679	638.205	656.64	755.934	624.76	2.3886	3.88771	1.62761	1563.22	654.444	402.086	2.10826e-107	5.57527e-12	5.28384e-94	2.34427e-44	1
Ankrd27	638.104	681.281	754.515	704.84	665.672	879.985	935.358	936.374	950.251	910.091	1196.81	1325.85	1249.4	1318.02	1226.67	0.730133	1.33899	1.8339	922.412	1263.35	688.883	7.64075e-107	5.91468e-107	4.2363e-22	4.20324e-33	1
Slc38a6	206.781	228.482	217.68	161.891	222.069	924.337	831.019	941.217	762.392	911.18	683.8	791.91	612.643	660.662	607.376	1.30203	4.21446	3.23683	874.029	671.278	207.381	7.82387e-107	1.70036e-68	5.53845e-106	0.000225947	0.999774
Zwint	3307.29	3231.86	3005.72	3221.91	3310	1766.02	1702.34	1574.8	1740.44	1531.92	1613.1	1176.26	1408.63	1650.15	1489.66	1.13324	0.517239	0.456424	1663.1	1467.56	3215.36	1.07023e-106	3.61605e-87	1.71856e-65	0.390999	0.609001
Vgll4	160.25	157.195	198.935	209.676	162.114	371.337	353.112	393.623	344.002	330.625	481.44	505.762	533.341	524.911	466.117	0.713782	2.01836	2.8277	358.54	502.314	177.634	1.43129e-106	1.37757e-108	1.09932e-44	6.8066e-15	1
Chek1	96.9755	71.2201	79.3638	107.669	114.217	351.051	389.663	393.612	342.983	336.849	245.946	223.419	208.399	249.992	254.986	1.53383	3.86417	2.51929	362.832	236.549	93.889	2.36616e-106	3.06098e-45	5.84148e-108	1.48197e-14	1
Srxn1	3110.97	3121.59	3161.36	3293.3	3724.1	1071.16	1129.07	1171.27	1197.45	1269.43	1021.89	1059.4	1136.5	1395.04	1260.9	0.99398	0.355755	0.35791	1167.68	1174.75	3282.26	4.4424e-106	6.91183e-73	2.92423e-75	0.973163	0.0268371
Sh3kbp1	636.53	584.583	565.171	509.405	617.029	1240.85	1307.81	1158.28	1129.85	1219.33	1189.42	1161.67	1265.4	1255.05	1121.33	1.01055	2.07918	2.05746	1211.22	1198.57	582.544	6.39722e-106	6.45096e-86	2.89419e-89	0.975284	0.0247159
Lzts3	173.685	200.465	217.971	205.758	189.278	602.712	650.865	664.487	631.641	536.78	240.75	270.067	272.527	228.376	238.32	2.46905	3.12654	1.26629	617.297	250.008	197.431	7.92116e-106	0.00639077	2.3086e-83	1.71094e-59	0.993609
Trim68	204.391	186.785	174.377	155.398	177.764	852.54	728.041	648.592	625.417	694.072	918.081	829.609	787.052	882.019	786.558	0.844254	3.94843	4.67683	709.732	840.664	179.743	8.61235e-106	6.67802e-101	8.34049e-81	0.459401	0.540599
Srsf2	2196.58	1956.74	2240.74	2036.28	2210.67	2925.02	2558.29	2433.01	2528.33	2772.87	3909.27	3900.14	4001.74	3882.83	3940.67	0.673174	1.24213	1.84518	2643.5	3926.93	2128.2	9.79862e-106	7.53965e-100	2.86362e-12	2.67167e-44	1
Fli1	29.7471	24.188	31.2984	28.8596	25.7909	33.9923	25.4595	35.202	34.2993	27.228	136.829	139.944	168.222	156.694	126.634	0.214493	1.11646	5.20513	31.2362	145.665	27.9768	1.39838e-105	5.30793e-73	0.988859	1.48741e-72	0.011141
Dis3	593.052	535.535	509.437	504.832	607.615	609.021	541.877	577.303	609.185	558.134	996.506	979.202	962.588	1056.12	996.699	0.58014	1.05274	1.81462	579.104	998.222	550.094	2.56914e-105	2.73504e-79	0.9553	1.23374e-73	0.0446996
Pwp2	593.982	618.137	549.823	628.251	639.246	774.932	658.404	723.295	822.174	774.83	1171.41	1265.64	1187	1261.19	1179.42	0.618938	1.23905	2.00189	750.727	1212.93	605.888	3.67723e-105	1.19665e-95	4.63811e-08	2.1196e-50	1
Banf2	0	4.03133	1.1178	3.32995	1.84221	18.8209	17.7109	13.8675	27.2377	19.4485	102.198	81.0201	92.4452	100.052	92.8816	0.207268	9.36581	45.1869	19.4171	93.7193	2.06426	3.75204e-105	1.45602e-103	0.989642	7.06051e-46	0.0103582
Mbd2	3114.18	3173.01	3109.26	3367.82	3100.44	1994.2	2246.86	1917.75	2102.01	1992.36	1744.13	1703.62	1842.62	1687.42	1921.04	1.1522	0.646291	0.560922	2050.64	1779.77	3172.94	6.28961e-105	1.05975e-94	2.25611e-56	0.000178698	0.999821
Flcn	2428.79	2499.89	2432.15	2293.85	2134.58	1379.6	1440.24	1412.37	1402.5	1404.21	1188.21	1227.86	1109.18	1281.38	1127.34	1.18621	0.597063	0.503338	1407.78	1186.79	2357.85	6.55572e-105	1.66003e-94	5.64442e-55	5.2226e-05	0.999948
Prkcg	12.4746	5.37511	13.4136	14.4298	9.21104	559.121	470.38	636.474	414.789	576.541	165.416	197.64	126.277	206.388	143.704	3.1655	48.3559	15.2759	531.461	167.885	10.9808	6.63215e-105	3.07208e-50	4.0926e-101	4.50817e-17	1
Rps2	11584.5	12153.1	11186.5	12115.1	11444.8	11567.4	11498.2	9184.65	11999.9	10736.4	19726.6	20175.3	19300.8	20574.7	19189.5	0.555604	0.940196	1.6922	10997.3	19793.4	11696.8	1.07854e-104	3.23224e-64	0.94304	1.30801e-84	0.0569598
Arvcf	272.954	358.761	418.415	374.032	348.896	870.739	855.858	950.157	860.428	912.386	434.58	500.14	525.543	466.968	443.142	1.87714	2.5095	1.33687	889.913	474.074	354.611	1.20026e-104	5.94481e-08	3.55607e-92	2.30556e-49	1
Ano10	573.831	596.637	634.91	567.202	614.385	617.818	654.197	632.25	720.295	672.142	1031.42	1145.33	1050.2	1026.77	1083.03	0.617739	1.10369	1.78667	659.34	1067.35	597.393	1.29731e-104	9.6799e-86	0.307347	2.37619e-65	0.692653
Gfod1	146.816	170.66	167.67	195.024	165.799	925.998	1031.16	1196.88	1108.67	1080.13	807.977	1223.89	1049.13	998.482	1008.64	1.05006	6.31533	6.01426	1068.57	1017.62	169.194	2.5184e-104	2.21525e-90	4.02766e-96	0.965543	0.034457
Lrrn1	2819.25	2470.63	2510.87	2604.02	2586.46	7118.81	6499.77	6086.12	6444.36	6516.35	4317.32	4002.86	3940.1	3400.86	4129.67	1.65053	2.51442	1.5234	6533.08	3958.16	2598.25	3.86904e-104	1.88653e-20	8.86208e-101	8.84537e-33	1
Lbh	1165.73	1178.18	1262.17	1165.51	1040.59	4149.84	5049.87	4324.11	4906.64	4279.95	3885.66	3789.84	4243.94	4605.44	4858.27	1.06207	3.90736	3.679	4542.08	4276.63	1162.44	4.93742e-104	2.55018e-88	2.53766e-94	0.986624	0.0133761
Clmp	20.1513	17.4691	63.7146	43.2894	56.1873	679.976	557.894	518.43	516.507	558.337	720.518	713.174	602.972	474.492	571.467	0.918422	14.0952	15.3472	566.229	616.525	40.1623	6.35675e-104	5.30532e-98	1.30528e-93	0.957339	0.042661
Ptpn13	538.326	511.979	602.494	543.271	573.848	1637.83	1641.44	2031.05	1688.21	1773.92	650.372	781.316	728.197	768.787	736.043	2.39374	3.167	1.32304	1754.49	732.943	553.984	7.51885e-104	0.000153323	7.2764e-84	4.66834e-54	0.999847
Fzd9	1.91917	1.34378	3.3534	1.10998	0.921104	70.374	59.9072	52.2697	83.7306	50.5662	316.093	412.086	335.686	285.028	261.12	0.196823	36.4358	185.119	63.3695	322.002	1.72949	8.331e-104	7.70204e-94	1.09204e-37	3.8234e-25	1
Rhpn2	1566.79	1585.63	1664.44	1593.94	1573.46	1997.47	2133.73	2090.28	2109.78	1935.46	1171.69	1151.47	1149.12	987.922	973.522	1.88944	1.28587	0.680557	2053.34	1086.74	1596.85	1.26182e-103	8.48035e-36	2.27557e-15	4.53677e-105	1
Usp2	36.6849	44.3446	73.7748	57.7192	35.0019	299.417	294.444	354.527	305.788	324.402	136.829	195.123	192.572	193.854	155.095	1.80719	6.37635	3.52831	315.716	174.695	49.5051	1.66197e-103	6.73993e-43	2.98226e-104	2.66194e-16	1
Dlg3	1169.73	1041.68	972.486	969.028	966.238	2321.68	2268.14	2070.52	2205.22	2140.83	1602.06	1501.33	1574.26	1373.76	1494	1.45868	2.15002	1.47395	2201.28	1509.08	1023.83	1.76276e-103	3.93635e-25	5.93565e-103	5.3329e-28	1
Kcnip4	342.571	360.132	334.222	321.896	350.001	189.846	180.43	149.342	179.567	185.99	119.509	73.6547	127.403	88.5179	128.808	1.64558	0.518017	0.314794	177.035	107.578	341.764	2.45359e-103	5.83772e-101	1.73279e-39	2.53776e-14	1
Galns	910.655	901.66	952.645	892.428	945.872	406.696	386.264	422.425	392.303	463.56	449.458	330.255	412.504	506.323	411.395	0.981664	0.449958	0.458363	414.25	421.987	920.652	4.06347e-103	2.85964e-72	1.44119e-77	0.966907	0.0330932
Aldh5a1	2677.14	2444.61	2190.25	2188.99	2338.13	824.48	821.366	906.719	670.329	785.06	987.422	926.477	1089.04	971.015	925.294	0.818077	0.338538	0.413821	801.591	979.85	2367.82	4.52977e-103	6.42518e-57	2.78507e-85	0.0281552	0.971845
Eif5a	4930.19	5419.07	5134.05	5448.07	5341.77	3883.76	4196.58	3820.81	4539.6	3902.27	9404.12	9801.23	9847.6	11309.3	10741.6	0.398073	0.77429	1.9451	4068.6	10220.8	5254.63	9.29171e-103	4.48611e-45	6.56396e-06	2.17914e-92	0.999993
Fpgs	238.917	252.63	262.683	241.977	239.487	420.615	415.1	423.545	452.972	412.784	568.162	634.253	678.738	586.874	578.311	0.697569	1.71967	2.46523	425.003	609.267	247.139	1.02884e-102	8.78862e-105	3.34258e-34	2.26621e-20	1
Fam136a	685.834	627.544	549.957	596.928	600.606	526.986	567.857	456.635	604.273	505.662	1236.66	1217.23	1081.78	1200.3	1162.85	0.451181	0.869498	1.92716	532.282	1179.77	612.174	1.04187e-102	1.48673e-55	0.0727353	7.38216e-87	0.927265
Clasp1	1226.29	1470.16	1399.71	1531.81	1509.71	4315.04	4416.37	5319.36	4640.96	4714.45	5257.19	6566.25	5665.57	5149.6	5128.64	0.842942	3.27923	3.89022	4681.23	5553.45	1427.54	1.09174e-102	9.69195e-99	8.92354e-78	0.679066	0.320934
Tpm3	2235.83	2233.64	2453.51	2577.32	2503.52	4478.1	4337.54	4234.86	4519.43	4460.61	5512.35	5138.01	5627.79	6336.12	5582.58	0.781312	1.83529	2.34898	4406.11	5639.37	2400.76	1.5582e-102	7.85538e-104	1.8345e-52	6.42734e-09	1
Proz	6.71709	5.37511	8.9424	4.43994	4.60552	358.408	284.437	286.001	239.086	287.053	180.112	185.241	124.172	126.749	134.065	1.93904	48.2918	24.905	290.997	150.068	6.01601	2.03409e-102	3.77853e-67	1.91023e-103	3.54273e-07	1
Fam98a	2014.85	1722.71	1596.62	1642.14	1814.65	2613.14	2438.04	2171.59	2264.71	2258.27	4741.51	4310.32	4122.47	4146.79	4286.78	0.543588	1.33611	2.45795	2349.15	4321.57	1758.19	3.85726e-102	2.15803e-91	8.66329e-09	1.48823e-46	1
Prmt5	850.162	726.996	765.581	809.179	829.859	1046.84	952.084	912.053	973.615	977.251	2070.1	1897.93	1849.91	2223.55	1912.86	0.488415	1.22102	2.49996	972.368	1990.87	796.356	1.19699e-101	4.90545e-83	0.00323972	1.75695e-56	0.99676
Frrs1	164.06	181.45	181.084	214.227	198.037	596.575	577.819	645.371	591.158	630.911	589.751	640.82	560.88	720.536	561.688	0.989641	3.23981	3.27372	608.367	614.735	187.772	2.37671e-101	5.31529e-87	5.241e-86	0.964488	0.0355118
Specc1	194.796	234.838	278.019	239.757	256.067	961.996	1072.66	1256.61	1117.47	1161.55	1106.21	1369.98	1373.25	1537.96	1359.89	0.825559	4.62834	5.60631	1114.06	1349.46	240.695	3.69915e-101	5.44597e-98	2.41048e-78	0.497849	0.502151
Frmd6	111.312	122.284	159.845	169.828	180.546	508.264	546.825	639.173	539.84	548.449	477.17	553.282	536.845	473.536	464.75	1.11054	3.74074	3.3684	556.51	501.116	148.763	4.12243e-101	1.32467e-77	1.57101e-93	0.771792	0.228208
Aldh7a1	745.731	741.644	816.385	790.687	689.695	1343.57	1228.21	1224.17	1249.34	1279.99	2097.11	1973.31	2033.32	1765.75	1805.28	0.653794	1.67151	2.55664	1265.06	1934.95	756.828	4.42196e-101	5.0801e-102	8.83624e-31	8.35487e-23	1
Wdr77	1170.59	1139.48	1158.4	1133.11	1235.25	1720.26	1783.96	1793.59	1586.08	1738.37	2561.62	2897.48	2555.97	3001.2	2797.39	0.624184	1.47721	2.36663	1724.45	2762.73	1167.36	5.3326e-101	1.75791e-98	2.0509e-19	4.95174e-33	1
Grb10	1512.59	1396.34	1434.27	1439.65	1623.3	2272.56	2151.28	2570.94	2364.16	2385.74	2975.78	3140.62	3172.65	3395.42	3117.89	0.743224	1.5858	2.13367	2348.94	3160.47	1481.23	6.38363e-101	5.14414e-103	3.12145e-37	1.92788e-17	1
P4hb	14953.6	16209.3	15644.7	15360.3	15147.5	13238.2	13870.9	13587.1	13465.1	13883.9	11109.3	10599.7	11474.3	11095.1	10949.1	1.23209	0.880098	0.714316	13609	11045.5	15463.1	6.4582e-101	1.14267e-101	1.26503e-13	6.20895e-41	1
Btg2	2948.67	2624.57	2739.72	2737	2857.71	2488.36	2438.34	2378.09	2345.97	2300.76	1636.8	1341.98	1638.69	1435.5	1518.54	1.57848	0.859349	0.544415	2390.3	1514.3	2781.53	7.27695e-101	1.18869e-97	3.86427e-06	1.76582e-55	0.999996
Zfp57	9.59584	5.37511	5.589	14.4298	15.6588	1548.32	1020.63	1251.53	936.169	1248.08	490.16	378.094	411.452	556.849	409.205	2.67377	118.441	44.2974	1200.94	449.152	10.1297	8.93766e-101	2.82048e-68	1.16097e-100	3.60213e-08	1
Cyp2j6	372.319	348.038	332.031	396.265	377.653	2196.69	1962.68	1698.96	1907.65	1960.4	3641.6	3424.67	3353.7	4675.07	3634.65	0.519304	5.32559	10.2553	1945.27	3745.94	365.261	1.61378e-100	1.98813e-102	8.4069e-57	1.04015e-09	1
Aprt	428.934	387.008	383.405	410.728	403.526	344.505	280.054	309.33	336.94	316.661	862.57	742.611	773.446	839.159	726.404	0.402496	0.788389	1.95875	317.498	788.838	402.72	2.45585e-100	7.23436e-48	0.000197152	4.60267e-89	0.999803
Zyg11b	2940.34	3030.2	2632.42	3028.48	3067.28	4956.47	5240.66	5434.87	5192.02	5234.37	3445.84	3842.32	3443.96	3771.75	3822.81	1.42188	1.77283	1.24682	5211.68	3665.34	2939.74	4.34928e-100	1.99793e-13	1.61063e-95	7.62578e-39	1
Ssx2ip	1092.1	1254.23	1114.45	1184.4	1087.82	1236.75	1339.37	1121.26	1350.78	1302.03	2041.39	2020.07	2084.63	2219.95	2180.47	0.602115	1.10765	1.83961	1270.04	2109.3	1146.6	6.64367e-100	1.61959e-81	0.0964966	2.39696e-60	0.903503
Sgcd	20.1513	17.4691	16.767	14.4076	14.7377	118.646	136.153	137.608	123.074	105.8	109.983	104.344	90.4984	120.384	110.406	1.15992	7.43373	6.40883	124.256	107.123	16.7065	9.76119e-100	4.51194e-76	3.34231e-93	0.991257	0.00874287
D1Ertd622e	1003.63	1033.36	870.531	879.119	911.064	1690.51	1719.07	1402.87	1637.29	1483.36	2355.95	2283.29	2269.84	2089.87	2344.83	0.699334	1.68871	2.41473	1586.62	2268.76	939.541	1.39998e-99	2.11242e-101	2.44487e-35	1.63985e-18	1
Cd164	33315.9	31634	30495.2	32489.1	30817.2	21554.8	24131.3	20301.9	21145.3	21905.2	16466.4	14358.2	15975.8	15559	17809.8	1.3601	0.686851	0.504999	21807.7	16033.8	31750.3	1.62311e-99	2.09558e-100	8.01778e-31	1.19545e-19	1
Btn2a2	0	0	0	0	0	30.2772	23.2456	17.0677	30.2641	22.5603	80.7206	90.8407	56.8246	116.844	95.5103	0.280099	2469.3	8815.8	24.683	88.148	0	1.64491e-99	1.48395e-108	1.15318e-15	3.62177e-26	1
Adcy3	77.6207	95.1797	120.488	117.847	88.7115	770.161	719.982	981.006	836.802	809.363	737.596	1037.45	1014.19	776.497	827.768	0.937137	8.23643	8.78893	823.463	878.701	99.9693	2.7195e-99	3.90749e-92	2.54604e-88	0.96682	0.0331797
Pmpca	2011.65	2064.3	2170.69	2053.13	2109.62	2654.14	2756.85	2742.62	2739.02	2573.96	3070.36	3417.71	3248.49	3330.82	3257.89	0.824892	1.2937	1.56832	2693.32	3265.06	2081.88	3.89238e-99	2.31959e-101	2.2668e-31	1.83588e-20	1
Filip1	1068.02	905.732	906.547	926.837	888.865	428.782	342.053	385.089	412.6	430.179	350.517	244.288	318.312	330.827	306.685	1.28895	0.425625	0.330209	399.741	310.126	939.2	9.54393e-99	3.47161e-84	9.58667e-53	0.00124561	0.998754
Slc22a2	0.959584	1.34378	3.3534	2.21997	2.76331	651.36	531.328	420.28	458.208	453.54	187.014	150.992	123.12	112.418	142.827	3.51018	235.244	67.0177	502.943	143.274	2.12801	1.52563e-98	5.81732e-55	3.36229e-95	1.46053e-13	1
Col27a1	153.457	130.346	204.602	151.679	177.23	1744.26	1683.42	2198.93	1519.18	1692.79	1342.24	1445.31	1206.5	1020.13	1061.83	1.45466	10.8136	7.43374	1767.72	1215.2	163.463	2.05459e-98	2.41703e-72	3.83662e-99	0.0135229	0.986477
Ykt6	2514.27	2404.7	2376.51	2306.33	2502.64	4978.61	5277.21	4611.19	5400.21	4852.28	3824.15	3953.44	4020.85	4345.49	4003.22	1.2468	2.07523	1.66444	5023.9	4029.43	2420.89	2.89193e-98	3.40147e-48	3.46079e-99	6.4293e-09	1
Mttp	576.71	614.106	583.435	590.512	579.402	801.936	875.473	822	846.294	862.178	1049.6	1016.43	1005.55	1074.77	1040.21	0.811305	1.42922	1.76163	841.576	1037.31	588.833	3.84952e-98	1.70921e-117	2.60728e-30	8.52119e-06	0.999991
B4galt3	800.293	870.767	926.533	899.199	832.208	1397.57	1344.07	1482.8	1398.02	1463.92	915.37	985.745	910.246	970.13	894.389	1.51551	1.63695	1.08013	1417.27	935.176	865.8	7.48716e-98	0.27718	1.74853e-79	4.55593e-61	0.72282
Ccdc117	1346.61	1271.17	1164.8	1261.02	1321.04	808.49	865.555	828.848	788.883	798.946	788.084	739.002	753.452	745.321	732.538	1.08842	0.642729	0.590515	818.145	751.679	1272.93	8.47095e-98	1.66793e-83	6.89284e-62	0.555058	0.444942
Fam105a	272.311	262.036	243.68	224.217	258.95	418.995	446.016	383.212	395.945	378.959	649.904	573.831	589.292	565.267	585.093	0.682713	1.60411	2.34961	404.625	592.677	252.239	1.16662e-97	6.52244e-99	1.13546e-25	5.3118e-25	1
Gpa33	150.655	144.228	147.661	160.004	139.75	35.187	39.8496	44.8026	35.3081	41.2309	31.2542	28.2343	34.7261	30.0961	31.5447	1.25992	0.264604	0.210017	39.2756	31.1711	148.46	1.31095e-97	3.41671e-90	1.49933e-74	1	9.30236e-19
Nde1	202.472	221.696	159.845	154.288	199.88	398.538	382.999	391.489	352.072	368.745	531.867	476.276	486.166	550.936	485.648	0.748295	2.01858	2.69757	378.768	506.179	187.636	1.83434e-97	5.87581e-99	2.93376e-45	7.08651e-11	1
Folr1	412.621	444.79	422.528	402.081	440.02	250.515	203.676	195.211	202.769	194.485	180.164	117.847	136.789	160.217	130.56	1.44248	0.493243	0.34194	209.331	145.116	424.408	2.92602e-97	1.20147e-90	8.44618e-45	6.28918e-08	1
Acox1	4489.97	3839.8	4072.77	4037.23	4065.72	2771.49	2568.04	2583.94	2495.76	2665.75	2303.78	2089.98	2115.28	1980.34	2047.14	1.24187	0.638122	0.51384	2616.99	2107.3	4101.1	3.08323e-97	1.20335e-92	1.24606e-42	1.84611e-09	1
Dusp12	204.391	201.566	176.612	196.512	170.404	896.703	864.028	748.609	710.146	747.47	324.865	351.087	282.018	323.515	297.835	2.51176	4.17784	1.66331	793.391	315.864	189.897	3.09237e-97	3.59645e-10	2.06616e-84	3.3302e-41	1
Usp40	974.371	839.86	788.295	765.767	938.605	2516.21	2131.95	2442.44	1997.38	2150.24	3363.01	3257.7	2827.57	2898.05	2902.64	0.736983	2.60933	3.54056	2247.64	3049.79	861.38	3.21373e-97	3.9512e-98	1.20814e-57	1.04731e-05	0.99999
Tlcd1	186.14	186.731	174.466	173.158	168.562	288.059	301.086	252.815	307.695	263.722	737.83	861.747	698.732	639.976	731.53	0.385144	1.58971	4.12759	282.675	733.963	177.811	3.72561e-97	3.41403e-83	3.79208e-08	2.00838e-44	1
Lgals8	2232.22	2118.33	1986.36	1997.92	2238.75	1519.89	1554.19	1345.96	1468.82	1463.28	1057.2	963.648	1055.46	1024.73	1120.85	1.40794	0.695331	0.493865	1470.43	1044.38	2114.72	8.75539e-97	6.22493e-98	1.74472e-27	2.66738e-22	1
Flrt2	6.71709	13.4378	22.356	22.1997	27.6331	652.718	402.924	449.093	355.109	481.546	1204.63	1043.44	869.206	904.653	813.152	0.484255	25.342	52.3319	468.278	967.017	18.4687	2.40113e-96	4.20544e-98	6.05195e-70	4.83059e-05	0.999952
Dis3l2	448.126	419.258	439.295	419.585	420.742	757.6	727.144	704.041	746.514	709.483	846.09	768.464	854.61	744.896	778.111	0.912984	1.6976	1.85939	728.956	798.434	429.401	3.05707e-96	1.40764e-89	2.33133e-63	0.265574	0.734426
Slk	2846.02	2735.38	2742.86	2699.37	2944.24	3768.36	3939.67	3968.71	3732.53	3791	4880.79	4949.73	4539.94	5274.99	5036.66	0.777903	1.3746	1.76706	3840.05	4936.42	2793.57	3.81334e-96	4.59209e-98	5.41265e-29	2.99104e-21	1
Mafg	2035.75	2099.92	2229.74	2121.03	2232.33	1014.92	1134.89	1276.87	1150.37	1168.59	1049.78	1169.98	1051.6	1259.69	1076.26	1.02467	0.536037	0.523133	1149.13	1121.46	2143.75	6.67277e-96	4.4032e-72	1.34853e-68	0.9705	0.0295002
Twsg1	9806.67	8944.63	8812.17	9475	9657.98	5782.64	6249.9	5896.88	5822.25	5760.07	5837.98	5801.57	6016.43	5245.45	5929.2	1.02362	0.631991	0.617406	5902.35	5766.13	9339.29	6.80351e-96	2.70105e-74	1.37046e-68	0.983081	0.0169191
Gramd1b	303.871	314.444	298.452	332.995	351.383	794.555	877.831	903.434	950.292	886.854	641.487	769.753	680.832	753.137	778.033	1.21796	2.75607	2.26287	882.593	724.648	320.229	7.08024e-96	2.00515e-59	8.4388e-94	0.00113434	0.998866
Ldlrap1	144.897	205.598	184.437	186.477	188.826	693.061	702.88	824.581	803.481	757.63	519.605	692.354	660.491	667.328	559.042	1.22034	4.15439	3.40428	756.327	619.764	182.047	1.17329e-95	1.87846e-67	6.30339e-93	0.0707406	0.929259
Cdkn1c	22.0704	24.188	17.8848	13.3198	17.501	226.784	177.098	184.981	162.417	192.152	38.1043	47.8755	33.6738	26.5554	29.7922	5.35913	9.92993	1.8529	188.687	35.2003	18.9928	1.29305e-95	0.00261947	1.88633e-70	2.4612e-50	0.997381
Ism1	2.87875	6.71888	7.8246	1.10998	6.44773	64.6458	76.3784	106.673	87.7658	78.5721	138.561	158.358	192.572	146.055	149.837	0.527206	16.5436	31.3797	82.807	157.077	4.99599	1.57791e-95	4.66877e-97	4.63328e-55	6.25329e-09	1
Rad51	41.3389	45.2315	41.6157	51.4034	40.2062	45.4239	39.1301	30.6364	37.3358	39.5817	316.5	227.556	308.231	249.275	265.405	0.140567	0.874058	6.21808	38.4216	273.393	43.9591	2.2849e-95	1.56962e-55	0.873798	1.86863e-66	0.126202
Msh5	51.7887	40.3133	67.068	49.9493	44.213	1035.07	770.669	1025.46	788.883	913.475	940.701	813.896	576.675	795.458	619.223	1.21025	17.8923	14.784	906.711	749.19	50.6665	2.71304e-95	1.28621e-82	2.57615e-93	0.889773	0.110227
Mgat4a	243.36	182.754	173.248	216.447	209.081	874.462	728.362	855.474	690.021	836.288	788.933	766.008	705.004	644.313	679.087	1.11198	3.8877	3.4962	796.921	716.669	204.978	2.97656e-95	5.62077e-74	5.44089e-89	0.800496	0.199504
Hspb1	447.166	373.422	382.097	501.713	500.159	72.8289	57.5605	66.1372	90.7922	84.0177	45.0324	42.9652	69.4523	62.8477	78.8618	1.24123	0.168459	0.13572	74.2673	59.8319	440.912	4.5036e-95	1.03898e-66	2.59897e-56	0.699672	0.300328
Fam60a	424.98	409.838	363.095	375.153	455.412	516.913	523.258	476.7	484.124	472.755	1196.64	1155.4	1181.83	967.306	1177.8	0.435604	1.21951	2.79958	494.75	1135.79	405.696	6.35739e-95	9.63635e-75	0.0503415	4.92072e-55	0.949659
Tbc1d25	78.6187	102.1	111.78	94.3487	114.217	523.852	450.588	498.184	540.728	459.787	460.604	562.28	480.904	632.903	502.963	0.936919	4.93538	5.26767	494.628	527.931	100.213	1.26648e-94	3.12699e-86	5.74819e-80	0.940894	0.0591058
Magel2	1.91917	0	0	2.21997	0	4.90981	2.21387	4.26691	1.0088	2.33383	143.757	153.459	101.021	121.27	103.397	0.0237308	3.52894	148.707	2.94664	124.581	0.827827	1.30772e-94	2.44261e-57	0.721733	1.04648e-53	0.278267
Plaur	80.605	68.5326	119.605	89.9088	144.613	2120.04	1463.27	1572.36	1530.34	1613.55	1150.06	1013.99	950.233	919.754	826.261	1.70761	16.4899	9.65669	1659.91	972.06	100.653	1.53016e-94	1.06234e-65	3.7635e-96	0.000167412	0.999833
Sspn	161.21	138.946	171.236	180.928	157.463	332.296	366.395	377.377	367.749	373.506	581.975	515.583	562.658	678.986	594.697	0.619429	2.24413	3.62291	363.464	586.78	161.956	2.65797e-94	1.19609e-95	1.09696e-34	2.50231e-17	1
Itga6	906.039	926.278	1009.85	929.302	988.308	543.385	492.585	601.891	523.568	580.345	468.069	428.437	466.172	392.134	492.798	1.21986	0.576034	0.472214	548.355	449.522	951.956	3.23611e-94	8.06764e-86	1.38529e-48	6.61425e-05	0.999934
Spdl1	40.3025	32.2506	46.9476	51.0593	48.8185	50.7429	36.5288	38.4022	47.4137	45.1206	245.08	212.371	242.031	262.013	192.773	0.18908	0.994667	5.26057	43.6417	230.854	43.8757	3.95566e-94	1.97863e-59	0.937802	7.55345e-65	0.0621985
Hsph1	12939.8	12112.4	10704.6	13581.7	13698.7	4602.49	4991.32	4529	4778.63	5007.71	4669.94	4789.27	4991.19	5250.98	5081.76	0.964734	0.379287	0.393152	4781.83	4956.63	12607.4	4.11788e-94	1.19131e-63	2.71594e-69	0.98731	0.0126903
Edn3	267.724	278.162	343.164	213.117	269.883	19.6392	21.0317	28.8017	25.2201	26.45	19.9182	8.59304	29.4646	7.08143	18.4011	1.45127	0.0883264	0.0608617	24.2285	16.6917	274.41	5.26396e-94	4.54557e-63	4.38514e-53	0.596009	0.403991
Psmd5	1517.78	1580.24	1310.33	1387.29	1413.2	3857.06	3916.78	3327.14	3985.26	3604.6	4074.56	3730.33	3653.57	4516.19	4340.65	0.920039	2.59275	2.81809	3738.17	4063.06	1441.77	5.89519e-94	6.00026e-87	4.27873e-73	0.930054	0.0699461
Ctsh	231.26	210.973	197.828	198.687	248.698	1699.88	1299.2	1299.29	1518.8	1663.47	238.152	203.778	207.157	370.89	261.12	5.83906	6.87882	1.17807	1496.13	256.219	217.489	6.35432e-94	0.580717	9.91422e-61	6.83511e-56	0.419283
Pdgfrl	246.613	200.223	233.62	205.347	233.96	1056.43	987.594	912.053	1058.03	899.301	626.124	610.253	556.671	436.385	493.324	1.80456	4.38775	2.43148	982.682	544.551	223.953	9.39333e-94	1.08103e-32	1.37702e-93	1.57915e-18	1
Ccng2	717.375	653.075	612.554	656.001	585.969	477.021	478.992	400.034	434.794	398.33	207.842	219.663	223.089	179.691	213.803	2.09668	0.678823	0.323761	437.834	208.818	644.995	4.53647e-93	1.35595e-94	1.12849e-12	5.49443e-40	1
Pgam1	3059.5	3374.33	3742.66	3832.79	3425.64	3312.45	3633.98	3395.25	3570.22	3620.73	6264.99	7410.03	7115.82	7195.04	6898.24	0.502597	1.0056	2.00082	3506.53	6976.82	3486.98	4.81712e-93	3.72637e-64	0.979121	1.63235e-67	0.0208794
Xpo5	1378.7	1318.42	1302.25	1313.11	1304.11	1200.46	1156.74	1218.2	1222.38	1261.09	1736.77	1616.7	1722.41	1778.59	1706.77	0.707712	0.91571	1.2939	1211.77	1712.25	1323.32	9.97062e-93	5.87229e-47	0.0192417	5.36473e-87	0.980758
Anks4b	1158.68	1136.85	904.3	1066.7	984.623	421.425	411.779	373.355	431.767	385.859	367.213	287.253	340.948	321.32	348.744	1.21537	0.385481	0.317171	404.837	333.096	1050.23	1.21527e-92	2.03594e-74	4.94541e-54	0.188224	0.811776
Hmgn2	5756.65	6078.26	5419.84	6045.57	5632.45	3659.09	3837.59	3241.7	4000.6	3668.79	2889.07	2386.34	2945.08	2543.07	2821.44	1.35501	0.636227	0.469538	3681.56	2717	5786.55	1.21849e-92	2.57175e-91	2.55467e-33	1.99138e-14	1
Casr	1194.6	1116.68	1305.62	1179.37	1122.04	5201.79	4415.56	5518.03	5165.27	5176.8	3690.07	3982.65	3965.04	5137.8	4044.71	1.22368	4.30482	3.51792	5095.49	4164.06	1183.66	1.22304e-92	2.06382e-68	1.25317e-90	0.474471	0.525529
Slc26a2	655.789	568.404	655.131	593.82	570.071	2527.52	2582.41	2899.73	2423.65	2396.68	2005.48	2336.88	2173.5	1663.56	1786.91	1.28733	4.21588	3.2749	2566	1993.27	608.643	1.88535e-92	2.69458e-62	6.57881e-92	0.0112821	0.988718
Slc31a2	688.981	682.41	708.685	648.664	667.091	1958.25	1947.09	1695.05	1722.03	1643.06	903.272	797.913	818.316	726.732	778.996	2.22731	2.64012	1.18534	1793.1	805.046	679.166	1.89595e-92	0.0495822	5.30904e-72	2.56763e-53	0.950418
Hpgds	1341.94	1245.37	1075.92	1205.49	1388.83	248.567	244.743	252.399	270.299	312.32	193.856	183.768	188.3	405.288	323.859	1.02568	0.212282	0.206968	265.666	259.014	1251.51	2.24429e-92	3.28611e-61	1.913e-61	0.945409	0.0545906
Rrp8	386.252	325.436	342.136	305.601	341.315	433.004	392.817	373.387	404.762	421.956	822.785	704.151	722.777	774.151	726.527	0.540197	1.1912	2.20512	405.185	750.078	340.148	2.99187e-92	2.69642e-77	0.0116306	1.52534e-52	0.988369
Tspyl2	1902.83	1871.85	1919.23	1926.65	1743.61	1371.47	1507.28	1416.74	1446.38	1424.51	1223.7	1115.87	1120.97	1092.51	1133.54	1.26022	0.7653	0.607273	1433.28	1137.32	1872.83	5.29677e-92	1.80572e-93	1.00406e-28	1.54144e-18	1
Ndc1	223.583	233.817	201.204	206.457	250.54	266.766	291.123	247.481	300.623	291.837	493.624	432.107	495.626	485.963	483.685	0.584629	1.25297	2.14319	279.566	478.201	223.12	6.41961e-92	1.72945e-82	0.000305112	3.14414e-48	0.999695
Ncl	11603.9	10679.7	9191.27	10195.9	11428.3	10580.8	10674.8	8883.04	10366.9	9811.86	23713.1	21273.7	21596.7	25193.4	24603.2	0.432354	0.947612	2.19175	10063.5	23276	10619.8	9.04721e-92	4.61474e-57	0.982182	9.36036e-71	0.017818
Myo7a	147.776	193.504	210.951	206.457	187.905	1114.5	1059.53	1456.02	1117.75	1322.52	1558.8	2100.39	2031.62	1773.9	1532.06	0.674725	6.41253	9.50391	1214.07	1799.35	189.319	9.27459e-92	8.6823e-93	1.11948e-66	0.0137088	0.986291
Kif5b	9851.66	9948.57	8771.16	9283.6	8904.72	6017.95	6555.11	5952.53	6198.01	6020.97	5324.55	5176.34	5171.81	4876.4	5470.63	1.18159	0.657502	0.556457	6148.91	5203.95	9351.94	1.35448e-91	1.68333e-85	1.14479e-44	6.04002e-06	0.999994
Ccdc158	9.59584	8.06266	7.8246	9.98986	7.36883	195.59	139.474	160.361	147.285	179.705	58.8885	58.9237	43.1446	49.3222	42.0596	3.25872	19.1754	5.88431	164.483	50.4677	8.56836	1.49098e-91	4.85498e-23	1.3594e-84	2.04099e-26	1
Mkln1	2834.3	2485.46	2401.3	2388.23	2468.3	6565.6	6685.75	6357.14	6157.66	6014.39	5926.71	5624.2	5250.08	4573	5360.06	1.18877	2.52675	2.12552	6356.11	5346.81	2515.52	4.10353e-91	5.50955e-59	3.45196e-89	0.0259593	0.974041
Tmprss4	1076.52	1032.11	894.295	941.201	822.546	350.209	314.369	304.018	304.658	305.342	267.596	201.323	223.089	278.831	226.947	1.31791	0.33118	0.251291	315.719	239.557	953.335	4.64015e-91	1.88524e-73	6.09513e-50	0.0276702	0.97233
Gcnt4	290.744	337.288	301.806	281.903	310.412	149.749	127.297	148.275	136.198	161.034	103.921	78.565	129.434	107.107	90.2529	1.41874	0.47471	0.3346	144.511	101.856	304.431	4.87809e-91	1.6559e-84	4.22121e-44	6.57269e-06	0.999993
Rbms1	491.269	451.254	555.043	578.901	631.896	1100.03	1109.64	1071.01	1056.2	1053.77	1253.69	1324.67	1145.89	1122.27	1186.66	0.893501	1.99035	2.22759	1078.13	1206.63	541.672	7.25066e-91	3.98564e-85	1.09152e-62	0.273277	0.726723
Chst1	6.60194	4.03133	13.4136	4.43994	8.28993	174.814	207.539	253.881	198.724	161.034	311.035	399.957	446.231	302.722	316.323	0.560734	27.0467	48.2345	199.198	355.254	7.35535	7.31291e-91	2.09559e-92	5.69291e-66	0.000349749	0.99965
Ptpn11	5345.71	4939.16	5048.71	4726.73	4660.03	10694.8	10450.2	10225.2	10441.9	9407.99	9775.21	9884.65	9904.71	8525.15	8934.7	1.08922	2.07198	1.90226	10244	9404.88	4944.07	1.06517e-90	2.60099e-65	1.70013e-84	0.852908	0.147092
Zfp275	1145.76	976.899	1064	997.876	1124.1	2700.98	2571.43	2709.7	2435.55	2522.34	2049.88	1935.13	1861.82	1649.47	1660.48	1.41316	2.43753	1.72488	2588	1831.36	1061.73	1.56316e-90	3.29945e-33	4.8267e-92	1.43164e-15	1
Foxn2	546.051	613.622	554.429	559.921	612.516	446.105	488.047	487.484	493.294	493.993	769.872	801.449	807.288	813.94	850.533	0.595819	0.83454	1.40066	481.785	808.616	577.308	2.07975e-90	2.92676e-37	2.00757e-06	6.25839e-89	0.999998
Ndc80	42.2409	22.777	34.6518	35.5195	40.4272	831.395	825.772	646.438	709.188	706.402	798.468	577.931	633.436	424.001	532.737	1.2537	21.1722	16.8878	743.839	593.315	35.1233	2.1505e-90	1.04414e-77	4.1573e-89	0.831111	0.168889
Cited4	30.7067	24.188	51.4188	38.8495	18.4221	270.85	245.739	234.68	244.09	259.055	109.983	182.909	114.701	107.992	116.54	1.98436	7.66623	3.86333	250.883	126.425	32.717	2.44974e-90	1.12645e-33	4.69011e-90	5.36332e-17	1
Afg3l2	2108.35	2112.09	2185.03	2011.07	2049.87	1565.99	1553.16	1498.53	1546.55	1513.35	2003.11	1885.56	2016.22	2027.95	1966.01	0.775605	0.733546	0.945773	1535.52	1979.77	2093.28	2.4685e-90	0.379815	9.51449e-81	1.57664e-56	0.620185
P2ry14	16.3129	20.1566	24.5916	18.8697	22.1065	121.927	143.901	113.073	142.241	127.582	133.365	132.578	119.963	103.566	126.205	1.05367	6.3551	6.03138	129.745	123.136	20.4075	3.54962e-90	6.01725e-86	7.53025e-94	1	4.96557e-19
Cyp4f39	388.631	423.29	365.52	447.335	397.917	140.748	146.115	157.876	163.426	182.816	101.323	81.0201	94.7077	146.94	129.684	1.42857	0.391069	0.273749	158.196	110.735	404.539	4.22948e-90	2.86124e-78	3.1297e-46	0.000313981	0.999686
Gprc5b	104.278	98.2301	114.988	119.323	121.678	281.062	281.847	317.97	283.221	264.189	442.868	362.97	445.473	363.163	406.918	0.706595	2.55724	3.61911	285.658	404.278	111.699	4.40617e-90	1.48113e-91	1.49322e-44	2.96359e-09	1
Taf4b	176.563	170.66	168.788	198.576	233.039	177.571	195.927	178.144	199.743	183.594	396.632	424.742	371.464	417.805	421.288	0.460157	0.986655	2.14417	186.996	406.386	189.525	6.48538e-90	8.08552e-61	0.985577	3.06827e-69	0.0144228
Krt19	36.4642	13.4378	30.1806	31.0796	21.1854	1631.69	1092.08	1077.4	1193.41	1472.27	127.303	69.9719	39.9877	40.7182	32.4209	20.8306	48.8445	2.34485	1293.37	62.0804	26.4695	1.13603e-89	0.00101017	5.45606e-57	3.40415e-44	0.99899
Atp2b2	459.65	620.892	659.312	567.125	480.77	1121.65	1185.77	1599.07	1204.12	1396.39	2791.47	3456.09	3500.52	2921.46	2860.71	0.41899	2.33411	5.57081	1301.4	3106.05	557.55	1.17466e-89	1.3622e-85	1.66387e-22	4.51933e-25	1
Phtf2	221.664	176.035	223.56	200.907	203.619	513.075	522.439	502.813	509.516	494.686	394.9	441.105	396.72	456.753	495.953	1.1634	2.47855	2.13044	508.506	437.086	205.157	1.7733e-89	4.11379e-57	1.00931e-85	0.0310384	0.968962
Limch1	783.356	819.704	728.783	785.869	795.981	540.963	623.203	577.1	606.29	642.611	415.684	374.779	399.687	424.072	391.68	1.49067	0.76403	0.512541	598.034	401.18	782.739	2.06974e-89	1.33169e-91	1.49692e-16	2.21125e-30	1
Gpd1	479.792	549.605	596.905	528.353	484.501	200.484	189.286	192.011	219.747	209.266	210.44	216.054	234.57	241.672	218.184	0.901759	0.383011	0.424738	202.159	224.184	527.831	2.61507e-89	1.18634e-57	7.57921e-71	0.87279	0.12721
Ccl7	18.2321	8.06266	16.767	19.9797	35.0019	1584.58	1241.98	1119	1079.42	1170.02	439.932	379.322	449.156	787.562	566.928	2.36186	63.1546	26.7393	1239	524.58	19.6087	3.40996e-89	1.66132e-61	5.06349e-90	3.72613e-06	0.999996
Myo18b	18.2321	21.702	19.0026	25.5297	33.1597	486.89	387.415	454.234	373.257	440.556	388.171	389.142	360.941	560.38	351.198	1.04513	18.2059	17.4197	428.471	409.966	23.5252	3.91375e-89	1.91737e-81	6.71499e-84	0.955651	0.0443487
6330408A02Rik	169.606	170.404	143.436	177.598	174.089	395.272	389.585	391.489	374.972	367.484	332.807	382.562	340.642	310.432	309.191	1.14512	2.29752	2.00637	383.761	335.127	167.027	4.89453e-89	3.12236e-54	1.3858e-86	0.138185	0.861815
Chaf1a	46.6646	62.499	69.0018	62.8362	71.8369	80.1936	84.6472	72.0149	75.6299	71.1817	230.332	203.397	265.771	264.784	228.576	0.321665	1.22637	3.81257	76.7334	238.572	62.5677	6.77573e-89	1.95582e-66	0.695868	1.24326e-55	0.304132
Ube2q2	2115.18	1930.87	1795.15	1827.18	1959.27	4477.13	4826.02	3940.71	4517.38	4334.64	4079.2	4253.21	3993.76	3556.11	4110.52	1.10519	2.29503	2.0766	4419.17	3998.56	1925.53	1.35812e-88	1.21791e-63	4.35085e-83	0.726634	0.273366
Gucy2d	0	0	0	0	0	31.0955	34.3149	33.0686	20.176	34.245	72.3116	69.9719	58.9292	138.973	78.8618	0.364951	3059	8381.95	30.58	83.8095	0	2.25133e-88	2.47926e-103	4.0781e-24	4.42528e-13	1
C1qtnf2	3.83834	1.34378	10.0602	5.54992	5.52662	355.143	282.268	266.682	305.667	247.386	1570.09	1239.84	1323.79	2119.98	1442.29	0.189343	55.262	291.861	291.429	1539.2	5.26377	3.3132e-88	2.24583e-82	3.36456e-46	4.90065e-15	1
Gosr2	6327.51	5490.87	5140.31	5219.2	5480.54	11955.6	11384.8	10533.1	11426.4	10669.2	12749.9	11531.6	11265.9	13380	12384.6	0.912858	2.02358	2.21676	11193.8	12262.4	5531.69	3.88674e-88	1.36991e-82	2.22571e-64	0.874252	0.125748
Hif1a	2508.57	2682.18	2676.17	2710.67	2841.89	2620.09	3081.7	2781.79	2942.87	2795.64	4485.59	4789.93	5060.65	4754.56	5144.21	0.586843	1.05981	1.80595	2844.42	4846.99	2683.9	6.05777e-88	2.00596e-66	0.923166	1.29985e-59	0.0768337
Mknk2	862.723	1017.24	994.853	1043.96	1024.34	468.903	458.27	465.094	475.186	479.212	516.236	471.39	528.027	435.34	448.636	0.977929	0.474739	0.485453	469.333	479.926	988.624	7.76415e-88	1.97784e-62	5.00657e-66	0.967486	0.0325144
Tmem66	6208.29	6502.92	5673.85	6135.13	6161.98	4170.32	4181.28	3489.65	4147.08	3963.94	3514.36	3153.76	3390.77	3379.25	3377.97	1.1865	0.650289	0.548075	3990.45	3363.22	6136.43	8.67953e-88	4.4243e-82	1.54354e-42	6.46047e-06	0.999994
Comp	6.71709	8.06266	6.7068	11.0998	10.1321	127.663	109.586	97.0723	119.039	113.58	44.1664	45.4204	36.8097	16.8184	33.2972	3.21128	13.2572	4.12832	113.388	35.3024	8.54371	8.99692e-88	1.71983e-14	7.55591e-80	1.1127e-31	1
Nop16	414.531	411.222	378.934	445.104	440.988	352.475	348.684	306.813	402.986	313.044	1142.26	1032.2	1131.11	1359.11	1119.85	0.298042	0.824578	2.76665	344.8	1156.91	418.156	9.94502e-88	1.11113e-46	0.226018	3.47964e-70	0.773982
Slc25a17	1469.54	1358.56	1205.87	1174.39	1272.05	4213.43	3761.3	3369.84	3807.83	3556.89	2566.96	2345.94	2238.26	2554.51	2485	1.53472	2.88704	1.88115	3741.86	2438.13	1296.08	1.12492e-87	4.59935e-32	5.46355e-89	1.97345e-15	1
Tnfaip3	139.14	130.346	125.026	145.408	203.564	839.136	818.023	890.025	814.144	858.996	685.878	791.788	760.818	1038.32	915.673	1.00664	5.6761	5.63864	844.065	838.494	148.697	1.32332e-87	4.03974e-78	2.20675e-78	0.970645	0.0293552
Myh11	149.695	111.533	167.67	93.2387	141.85	894.437	680.819	812.847	697.082	823.841	447.354	401.553	390.438	490.389	385.546	1.84797	5.88683	3.18556	781.805	423.056	132.797	1.39007e-87	1.72594e-37	3.71508e-88	1.99783e-13	1
Entpd4	3316.93	3046.81	2950.67	2898.19	3057.81	8450.64	7575.84	7330.44	7664.56	7696.94	7584.44	7646.26	7239.65	6010.13	6792.03	1.09769	2.53552	2.30986	7743.68	7054.5	3054.08	2.43269e-87	4.85646e-65	5.26492e-82	0.899805	0.100195
Lnx1	221.203	192.335	196.14	221.908	202.919	472.692	427.52	447.482	405.276	414.534	460.578	485.409	434.34	417.07	425.556	0.975057	2.09515	2.14875	433.501	444.59	206.901	2.55836e-87	9.90119e-74	5.43226e-70	0.989384	0.0106157
Defb21	0	0	0	0	0	2.45491	0	0	4.03521	0	39.7498	36.8273	28.4123	83.437	50.1298	0.0274097	130.802	4772.12	1.29802	47.7112	0	3.25684e-87	4.32526e-70	1	2.06729e-66	1.65821e-19
Rnf217	616.993	667.911	620.658	569.389	553.74	374.782	369.915	376.555	370.21	379.636	258.936	294.619	292.815	269.095	308.437	1.31405	0.617797	0.470146	374.22	284.78	605.738	4.03872e-87	7.12102e-85	4.42408e-37	2.76233e-09	1
Pgf	301.309	233.817	276.096	221.997	270.805	96.5596	70.8437	70.4041	78.6866	83.2398	57.1565	44.1928	45.2492	42.4886	44.6883	1.70975	0.306565	0.179304	79.9468	46.7551	260.805	4.32573e-87	2.63119e-75	2.24761e-41	1.20035e-05	0.999988
Ifrd2	254.29	251.3	273.872	255.297	260.672	181.663	192.606	210.146	235.051	246.608	562.905	605.147	565.089	692.21	602.846	0.35206	0.822956	2.33755	213.215	605.639	259.086	5.39339e-87	1.62963e-46	0.134939	3.08282e-72	0.865061
Mypn	0	0	1.1178	1.10998	1.84221	65.4641	54.2397	45.8693	63.5546	59.9015	137.695	186.592	148.375	192.969	131.436	0.362656	70.165	193.476	57.8059	159.414	0.813998	5.8315e-87	2.14669e-86	6.04183e-45	2.51067e-12	1
Cers4	204.439	163.941	205.675	178.785	199.88	1450.64	1073.72	1181.14	1072.31	1162.63	896.318	880.185	801.227	942.318	738.672	1.39488	6.23497	4.46988	1188.09	851.744	190.544	6.74514e-87	8.31936e-59	2.38884e-87	0.00354926	0.996451
Pgd	1802.64	1857.14	1858.49	1878.35	1953.4	1169.4	1109.46	1084.85	1165.17	1202.66	1334.55	1276.66	1349.06	1481.7	1410.89	0.836373	0.613	0.732926	1146.31	1370.57	1870	9.14848e-87	5.08524e-35	1.22476e-85	2.17584e-10	1
Rbm38	31.6663	36.282	51.4188	47.7293	43.2919	354.325	291.123	424.473	353.081	370.3	361.212	470.162	496.689	533.763	405.945	0.790782	8.52199	10.7767	358.66	453.554	42.0776	1.01782e-86	6.92695e-85	7.05637e-70	0.570337	0.429663
Tmcc3	772.072	869.114	874.119	811.499	839.126	520.955	593.382	580.418	545.762	540.071	489.433	471.39	488.271	466.605	499.51	1.15128	0.667463	0.579758	556.118	483.042	833.186	1.56816e-86	4.19765e-80	8.55048e-48	0.0102849	0.989715
Ddr2	111.312	116.922	156.492	102.119	164.38	169.38	145.008	224.098	136.188	193.645	425.115	432.353	411.157	440.775	423.382	0.407144	1.33334	3.27486	173.664	426.556	130.245	2.09924e-86	1.3144e-70	0.00554349	2.43037e-47	0.994457
Qsox2	1206.16	1199.41	1155.8	1124.41	1150.5	1864.08	1869.61	1799.59	1775.49	1844.59	1702.68	1732.9	1706.83	1515.43	1622.78	1.1054	1.56835	1.41881	1830.67	1656.12	1167.26	3.66934e-86	1.0547e-47	4.27291e-84	0.000315595	0.999684
L2hgdh	404.896	362.82	362.167	350.456	338.966	623.546	543.504	521.63	542.736	548.488	1426.29	1460.62	1281.71	1111.78	1346.17	0.419513	1.52799	3.64229	555.981	1325.31	363.861	8.11637e-86	6.70834e-75	6.14381e-08	4.18601e-38	1
Dusp10	387.672	370.909	421.41	380.725	460.552	194.756	197.034	189.878	197.725	195.263	153.283	115.392	153.637	155.951	128.028	1.37994	0.482213	0.349446	194.931	141.258	404.254	1.08654e-85	5.67908e-78	2.32737e-42	3.62811e-05	0.999964
Oacyl	30.7067	28.2193	34.6518	29.9696	31.3175	33.5504	36.5288	26.6682	22.2037	34.2294	159.345	131.351	135.748	180.577	154.227	0.201275	0.989127	4.9143	30.6361	152.25	30.973	1.32861e-85	1.95743e-55	0.967323	2.44936e-60	0.0326772
Pdcd1	0	0	0	0	0	24.5491	14.3901	20.2678	16.1408	17.8927	58.8885	54.2221	59.9815	141.629	65.7181	0.245186	1865.81	7609.78	18.6481	76.0878	0	1.3687e-85	1.59517e-92	4.51154e-07	1.85852e-26	1
Adora2b	228.381	204.254	221.324	239.757	207.248	100.651	75.2714	73.6043	73.6426	77.0163	68.4146	52.7858	49.4584	88.5179	64.8419	1.23503	0.363515	0.294337	80.0371	64.8037	220.193	1.50541e-85	3.52306e-70	3.63779e-53	0.797759	0.202241
Krt77	1.91917	1.34378	4.4712	0	0.921104	100.651	112.907	95.5362	122.812	132.25	87.2936	128.896	114.701	77.0106	106.963	1.09573	64.8122	59.1499	112.831	102.973	1.73105	1.93864e-85	2.33135e-74	5.12041e-81	0.874742	0.125258
Gng4	3223.17	3251.52	3651.56	3554.55	3443.68	2258.48	2588.06	2374.48	2583.38	2563.67	1591.64	1453.46	1735.58	1466.33	1780.63	1.54068	0.722246	0.468784	2473.62	1605.53	3424.9	2.09938e-85	1.56031e-87	1.50643e-16	1.31081e-28	1
Josd1	1206.02	1311.62	1320.67	1237.58	1312.4	1724.87	2001.61	1858.23	1994.4	1860.21	2384.92	2776.71	2756.57	2614.02	2653.93	0.715854	1.4776	2.0641	1887.87	2637.23	1277.66	2.53753e-85	1.23498e-86	2.94726e-24	2.51965e-20	1
Slc35d3	1314.72	1308.07	1281.19	1256.28	1158.61	864.683	915.179	756.311	874.884	896.181	633.883	497.169	545.095	457.071	536.234	1.61352	0.68165	0.422462	861.448	533.89	1263.77	2.71156e-85	3.54168e-87	5.22188e-18	6.50426e-27	1
Naa50	2815.22	2818.42	2611.1	2928.35	3068.27	2054.13	2410.39	1941.08	2186.58	2171.52	3898.89	4112.97	4091.37	4171.96	4431.58	0.519816	0.755806	1.45399	2152.74	4141.35	2848.27	2.83139e-85	1.31858e-25	2.2057e-14	7.8137e-85	1
Trim45	70.0592	106.158	91.6596	94.3487	97.637	319.138	349.791	339.22	355.098	337.627	350.733	344.913	345.157	460.63	387.299	0.90054	3.69836	4.10682	340.175	377.746	91.9726	3.73874e-85	3.66499e-79	2.98986e-66	0.794192	0.205808
Wdr36	1628.4	1501.62	1425.19	1590.61	1576.93	1501.61	1479.96	1368.61	1494.3	1348.95	2848.58	2597.55	2548.94	3006.21	2862.67	0.51886	0.93146	1.7952	1438.69	2772.79	1544.55	4.374e-85	5.46668e-51	0.811127	3.32064e-69	0.188873
Mcm2	332.976	311.756	320.808	375.175	384.985	332.902	302.193	276.283	334.922	329.069	961.26	813.884	1012.32	1091.44	931.533	0.327497	0.91289	2.78748	315.074	962.088	345.14	6.10465e-85	6.20755e-51	0.8602	2.77678e-64	0.1398
Acpl2	262.907	279.505	280.568	287.486	312.411	1937.44	1937.79	1642.4	1889.73	1856.12	1790.04	1737.35	1563.8	1071.47	1426.85	1.22056	6.51018	5.33377	1852.69	1517.9	284.575	8.51418e-85	1.2012e-66	4.78834e-83	0.708794	0.291206
Eno3	422.217	352.069	414.704	350.789	321.64	1878.01	1338.41	1440.08	1339.18	1588.71	6173.34	4742.49	4623.38	6301.41	4803.52	0.284657	4.07444	14.3135	1516.88	5328.83	372.284	9.90341e-85	1.64717e-78	2.22817e-25	7.58278e-22	1
Zdhhc2	14488	16209.4	12961.2	14290.3	12596	5250.97	6449.72	5192.92	5880.12	5668.3	4647.2	3541.61	4170.54	3091.13	4454.85	1.42886	0.403176	0.282166	5688.41	3981.07	14109	1.00507e-84	1.34078e-74	7.39489e-40	4.73669e-05	0.999953
Inpp5e	574.973	654.406	718.846	691.265	619.903	1049.28	1127.86	1180.87	1133.6	1137.06	1168.43	1316.85	1237.83	1215.31	1162.96	0.922529	1.7269	1.87192	1125.74	1220.27	651.878	1.23093e-84	1.03293e-77	3.95527e-59	0.613152	0.386848
Phb2	1363.44	1573.49	1550.53	1641.56	1473.95	1164.44	1113.66	1064.6	1337.67	1191.96	2457.99	2509.22	2395.05	2726.18	2370.29	0.471345	0.772375	1.63866	1174.47	2491.75	1520.6	1.38259e-84	9.97242e-34	1.26109e-07	7.34505e-80	1
Fmr1	1804.33	1766.41	1781.44	1849.15	1847.49	2054.04	2364.07	2166.49	2181.54	2212.27	2806.19	2957.27	2697.08	2918.7	2934.95	0.76696	1.21324	1.58188	2195.68	2862.84	1809.76	2.17086e-84	4.03868e-83	6.08185e-13	2.77322e-31	1
Stim2	961.599	918.807	944.149	1015.37	994.774	565.676	653.168	617.209	643.616	623.987	508.347	505.823	593.501	549.696	588.834	1.13016	0.641958	0.568024	620.731	549.24	966.94	3.16247e-84	5.67743e-75	2.783e-49	0.0844879	0.915512
1700007K13Rik	122.827	99.3991	119.605	112.153	100.4	27.8223	24.3525	19.2011	35.3081	24.1162	18.1862	18.4137	25.2554	16.8184	10.5149	1.4663	0.236007	0.160954	26.16	17.8377	110.877	4.64821e-84	8.5013e-82	2.13234e-61	1	8.32288e-18
Mmrn1	0	0	0	2.21997	0.921104	249.582	240.204	231.48	234.042	241.979	672.022	565.913	454.702	384.15	391.68	0.485043	375.215	773.57	239.458	493.693	0.628215	5.23225e-84	1.23938e-85	1.87609e-66	0.003245	0.996755
Nop56	1830.38	1608.78	1388.81	1577.67	1801.68	1726.45	1337.71	1347.64	1505.65	1474.16	4215.46	3703.33	3707.33	4521.98	4106.66	0.364933	0.900613	2.46788	1478.32	4050.95	1641.46	5.84418e-84	3.45664e-49	0.875331	2.36462e-65	0.124669
Bcat1	15.3533	21.5004	32.4162	29.9696	41.4497	91.6416	78.5922	89.6052	87.2009	78.5721	335.37	371.882	468.277	485.884	400.442	0.206441	3.02447	14.6505	85.1224	412.371	28.1378	6.81448e-84	5.10506e-69	3.50994e-11	2.88792e-33	1
Fam21	2833.65	2625.26	2651.01	2590.67	2731.04	1882.33	1932.7	1934.83	1878.4	2107.65	1795.23	1775.07	1706.62	1727.84	1697.25	1.11881	0.724851	0.647876	1947.18	1740.4	2686.32	6.98561e-84	1.44127e-78	2.21513e-43	0.000156054	0.999844
Trpc4	71.9688	61.8137	68.1858	74.369	58.0295	281.496	286.696	208.012	273.385	269.168	342.939	362.135	307.274	271.768	320.704	0.821753	3.9436	4.79901	263.751	320.964	66.8734	4.74474e-83	8.75462e-80	1.2828e-60	0.284762	0.715238
Kctd15	577.669	659.794	655.03	719.281	635.562	229.116	287.803	273.083	300.623	270.7	308.299	324.068	340.948	292.994	299.263	0.869543	0.419222	0.482117	272.265	313.114	649.467	5.15607e-83	8.73237e-50	1.7947e-69	0.399957	0.600043
Plcb1	634.285	667.857	701.978	711.522	666.851	540.897	580.21	602.702	525.596	577.233	368.045	353.542	377.778	349.646	397.814	1.53053	0.835669	0.546002	565.328	369.365	676.499	6.17361e-83	6.40069e-83	1.90314e-07	6.20124e-39	1
Fbln1	4.79792	6.71888	20.1204	9.98986	9.21104	70.1857	63.0952	93.2428	51.4489	75.4448	202.646	204.073	284.439	237.52	205.032	0.311766	6.94597	22.2795	70.6835	226.742	10.1676	6.37068e-83	1.09733e-78	2.77284e-27	5.5465e-20	1
Slc6a11	1.91917	5.37511	4.50473	3.32995	1.84221	90.0132	70.8437	84.2716	69.6074	74.6824	75.3427	68.7444	68.4	65.5033	83.243	1.07801	22.8814	21.2255	77.8837	72.2466	3.39423	7.43296e-83	7.93408e-82	7.35283e-90	1	8.09352e-19
Abhd14a	242.775	236.518	264.918	238.647	220.346	594.185	609.92	555.766	602.255	553.179	817.511	831.807	785	630.018	760.622	0.762183	2.42289	3.17888	583.061	764.991	240.641	1.45631e-82	7.68318e-83	5.1742e-48	5.52873e-05	0.999945
Slc9b2	1.91917	0	4.4712	4.43994	4.60552	28.6406	7.74853	17.0677	12.1056	10.1132	81.4047	77.3251	79.9754	80.5513	73.6043	0.19273	4.89	25.3723	15.1351	78.5722	3.08716	3.30535e-82	3.42258e-82	1	5.00921e-45	1.16468e-10
Anks1b	7.67667	14.7815	19.0026	12.2098	24.8698	46.6432	28.7803	31.6498	33.3813	38.1192	99.5909	106.799	125.225	127.466	116.558	0.310279	2.27284	7.32517	35.7147	115.128	15.7081	4.06063e-82	1.197e-72	1.11002e-06	1.06247e-37	0.999999
Elk3	449.066	475.697	545.475	599.625	598.837	1292.89	1497.71	1546.34	1513.11	1386.33	1152.74	1329.39	1310.77	1123.56	1262.9	1.17105	2.71155	2.31547	1447.28	1235.87	533.74	4.20473e-82	1.29079e-55	3.78455e-79	0.134118	0.865882
Gna14	13.4342	12.094	12.2958	19.9797	21.1854	254.492	218.066	179.21	259.262	218.602	296.175	250.819	188.363	208.017	247.976	0.948197	14.2927	15.0736	225.926	238.27	15.7978	4.77547e-82	2.23416e-76	2.28266e-73	0.934705	0.0652952
Tcta	2099.86	1877.13	1718.8	1872.39	1926.72	1136.3	1175.86	1025.12	1127.88	1056.44	890.213	856.297	854.852	702.735	865.622	1.32421	0.581536	0.439157	1104.32	833.944	1898.98	5.22681e-82	6.68124e-78	3.99649e-35	1.94167e-08	1
Tmed4	3836.96	3320	3232.99	3368.96	3245.41	19093.7	16410.3	13909	16144.8	15001.2	15911	14270.7	13741.8	11993.1	13066.5	1.16781	4.73755	4.05679	16111.8	13796.6	3400.86	6.75055e-82	4.01825e-65	1.14912e-79	0.96482	0.0351798
Ccdc27	8.63625	5.37511	5.49957	9.98986	4.60552	816.87	574.1	649.318	497.35	474.669	1938.06	1541.08	1466.21	1100.54	1175.81	0.417123	88.1932	211.432	602.461	1444.34	6.82126	7.34124e-82	2.0492e-83	8.13745e-63	0.000554311	0.999446
Ccne1	64.2921	48.3759	62.5968	61.0492	57.1084	67.1007	69.7368	49.0695	89.7834	73.1265	306.567	236.922	325.163	266.439	265.501	0.249076	1.18876	4.77265	69.7634	280.118	58.6845	8.04527e-82	4.23025e-57	0.782761	1.13461e-51	0.217239
G3bp1	3443.59	3324.29	3353.88	3510.9	3344.89	3572.9	3354.73	3227.13	3436.58	3497.6	5580.03	5125.27	5356.54	6046.39	5536.01	0.618175	1.00656	1.62828	3417.79	5528.85	3395.51	9.0094e-82	1.49275e-58	0.976615	3.0122e-60	0.0233854
Nap1l1	8497.81	8001.74	7717.33	7709.11	7411.74	4960.66	5039.54	4297.62	4853.27	4635.99	8187.17	7450.51	7998.36	8298.02	8494.14	0.588379	0.604689	1.02772	4757.42	8085.64	7867.55	1.20847e-81	0.943762	2.09811e-59	1.58335e-70	0.0562383
St3gal6	314.523	345.901	273.906	325.115	335.963	412.891	434.582	404.6	426.471	400.134	189.682	188.175	207.105	179.559	219.805	2.11172	1.3029	0.616986	415.736	196.865	319.082	1.24837e-81	9.12749e-28	3.14805e-10	4.14461e-85	1
Rrm1	814.092	714.889	696.3	750.35	786.604	870.673	836.908	747.777	816.121	784.943	2121.08	1622.89	1945.72	1878.93	1830.47	0.431579	1.07819	2.49825	811.284	1879.82	752.447	1.26092e-81	1.04729e-58	0.904735	1.79162e-54	0.0952649
Ipo8	1241.43	1300.24	1286.78	1359.61	1291.17	1757.4	1908.35	1973.44	1934.48	1902.66	2109.17	2401.82	2316.74	2168.52	2287.92	0.839791	1.46257	1.74159	1895.27	2256.83	1295.84	2.57182e-81	2.20211e-82	6.55067e-38	2.11425e-08	1
Mycbp	507.629	415.24	507.47	443.428	467.119	1367.31	1206.57	1125.4	1168.91	1192.6	864.25	756.225	805.194	730.388	776.333	1.54124	2.58906	1.67986	1212.16	786.478	468.177	2.66204e-81	4.63258e-23	1.67909e-81	2.49858e-19	1
Mief2	151.643	189.231	212.382	205.325	139.98	406.164	445.153	463.174	459.015	416.977	400.962	441.928	448.283	470.915	421.315	1.00324	2.43769	2.42981	438.097	436.68	179.712	2.71334e-81	7.3548e-68	6.06944e-68	0.972492	0.0275078
Angptl4	9.59584	12.094	11.178	13.3198	22.1065	252.855	210.317	222.946	207.813	249.12	103.921	77.3374	74.7138	151.366	92.8816	2.28497	16.7257	7.31986	228.61	100.044	13.6588	3.36013e-81	1.18702e-37	5.31182e-81	4.40542e-12	1
Arhgap10	52.7771	47.0322	62.295	41.0694	62.6351	139.93	128.415	150.441	136.188	125.241	327.351	304.439	289.763	372.661	274.264	0.433696	2.55875	5.89985	136.043	313.696	53.1617	4.12701e-81	8.16046e-78	6.73315e-19	4.70923e-24	1
Edaradd	191.917	143.784	163.199	156.508	171.325	32.7321	29.8872	50.1362	22.1937	47.4545	45.8984	40.5101	47.3538	37.1775	32.4209	0.896971	0.220679	0.246027	36.4807	40.6722	165.347	4.44856e-81	4.72084e-54	7.86544e-60	0.96879	0.0312103
Cops6	1197.48	1149.43	1080.19	1136.6	1143.5	4337.42	4195.32	3276.37	4410.15	3618.92	3825.62	3319	3304.39	3565.54	3763.78	1.11586	3.47598	3.11506	3967.64	3555.67	1141.44	4.46107e-81	1.56792e-64	4.36193e-76	0.956193	0.0438069
Zfp599	70.6542	55.0948	44.5555	45.3762	58.048	95.3567	86.0419	88.7092	83.5591	101.568	257.1	245.638	216.765	275.22	215.494	0.376185	1.66297	4.42061	91.047	242.044	54.7457	4.91903e-81	3.53962e-70	5.79894e-06	1.81542e-38	0.999994
Ppargc1a	82.5242	71.2201	86.9983	79.9189	76.4516	250.032	226.921	237.881	234.042	243.496	148.46	208.688	177.84	185.002	197.251	1.29994	3.00235	2.30961	238.474	183.448	79.4226	4.93822e-81	8.70639e-40	6.29147e-83	3.75088e-06	0.999996
Gstt1	1114.63	1221.47	1067.5	1228.7	1039.84	627.637	720.613	528.863	659.757	508.743	352.465	314.174	361.994	239.884	302.225	1.93894	0.536947	0.276929	609.123	314.148	1134.43	5.06928e-81	2.69991e-81	8.82399e-21	1.63752e-21	1
Cnpy4	507.62	478.384	438.177	458.424	448.495	264.385	281.548	242.147	280.447	241.123	243.348	207.461	242.031	221.286	203.288	1.17203	0.561826	0.479362	261.93	223.483	466.22	5.0908e-81	1.1779e-71	6.97278e-48	0.27428	0.72572
Ppip5k2	2444.41	2347.04	2063.25	2264.09	2390.08	8775.14	8246.56	7465	7721.4	7031.42	7553.04	7670.52	6875.09	5777.71	6935.14	1.1272	3.40949	3.02474	7847.91	6962.3	2301.77	5.15969e-81	6.97079e-63	3.94346e-77	0.946215	0.0537853
Csad	410.26	434.04	467.374	456.204	404.365	714.394	685.191	783.694	711.246	713.676	490.16	506.867	478.558	497.772	495.12	1.4617	1.66103	1.13637	721.64	493.695	434.449	5.81026e-81	0.173955	1.91529e-73	1.4124e-44	0.826045
Tec	321.461	271.456	240.327	276.386	277.409	1445.94	1209.88	1146.69	1219.68	1236.16	720.518	599.205	673.477	891.376	725.502	1.73357	4.51189	2.60267	1251.67	722.016	277.408	6.64052e-81	6.93555e-34	6.951e-82	2.19114e-12	1
Stt3a	10151.6	8597.51	8019.48	8192.68	9167.97	21942.8	21203.6	18527.7	20522.4	19426.3	16388	15505.5	14528.7	15002.3	16461.4	1.30476	2.30284	1.76495	20324.6	15577.2	8825.85	7.81499e-81	2.17913e-38	7.33224e-83	7.60893e-08	1
Dcdc2a	756.152	763.708	722.098	838.782	695.369	441.122	480.608	464.112	427.783	426.997	318.639	237.438	286.228	307.44	348.28	1.4957	0.593373	0.396719	448.124	299.605	755.222	8.82682e-81	1.03455e-79	8.64351e-29	4.68021e-13	1
Cyb5b	5779.37	4876.7	4725.31	4376.41	4645.82	7508.83	7413.11	6923.21	6983.97	7153.38	9533.37	8742.02	8963.96	9377.69	9467.96	0.780786	1.47447	1.88845	7196.5	9217	4880.72	1.26125e-80	4.90706e-83	2.60313e-30	4.53005e-13	1
Wdr74	522.973	475.697	477.3	436.224	494.55	1145.04	889.974	807.599	947.568	867.312	1958.91	1578.57	1699.49	1761.54	1671.12	0.537223	1.93517	3.60217	931.499	1733.92	481.349	2.33338e-80	2.4049e-79	2.54053e-21	4.26354e-21	1
Capzb	2186.23	2333.28	2366.18	2228.85	2236.25	4143.14	3757.63	3396.76	3931.79	3986.47	4435.23	4443.66	4338.43	4879.87	4379.76	0.854911	1.6929	1.98021	3843.16	4495.39	2270.16	2.4897e-80	3.84496e-79	3.85813e-48	0.00302924	0.996971
Ethe1	100.756	118.252	100.602	103.229	93.9526	412.228	359.753	324.222	416.635	401.41	170.604	187.819	173.631	219.578	192.773	2.02688	3.70384	1.82736	382.85	188.881	103.358	2.97645e-80	2.38682e-14	5.23826e-76	2.92503e-27	1
Mb21d2	217.826	239.501	244.798	229.19	238.474	479.95	451.629	469.361	478.172	486.852	364.589	432.107	399.877	454.097	407.452	1.14957	2.02251	1.75937	473.193	411.625	233.958	3.74765e-80	6.73453e-46	8.74905e-79	0.00927607	0.990724
Eya1	472.768	446.134	453.827	468.414	455.025	415.051	469.439	459.76	462.153	443.466	238.195	223.419	244.135	222.18	256.739	1.89912	0.979837	0.515944	449.974	236.934	459.233	4.31474e-80	3.36103e-78	1	6.26917e-75	2.71497e-19
Slc7a3	94.0392	80.6266	92.7774	96.5687	106.857	171.025	178.216	140.808	169.479	157.922	279.729	321.196	288.174	303.617	278.636	0.555593	1.73597	3.12453	163.49	294.27	94.1738	5.82776e-80	5.38727e-94	0.156977	1.55705e-24	0.843023
Grhl3	1.91917	4.03133	3.3534	4.43994	8.28993	49.0981	67.5229	53.3364	47.4137	48.2324	2.59802	0	5.26154	3.54072	3.50497	17.7632	12.0294	0.677205	53.1207	2.98105	4.40675	1.60029e-79	0.999793	8.68154e-50	1.47284e-59	0.000206537
H1f0	2660.43	2810.56	2715.16	2725.78	2685.7	4679.72	4893.52	4233.13	5208.02	4641.21	2502.78	2385.21	2513.19	2116.28	2274.34	2.0061	1.73968	0.867196	4731.12	2358.36	2719.52	1.81951e-79	0.0283204	7.6102e-41	1.67907e-68	0.97168
Abcd2	134.294	121.115	95.1471	105.215	96.108	429.527	407.849	381.75	353.182	345.212	646.362	666.047	571.782	479.165	610.583	0.64478	3.47431	5.38836	383.504	594.788	110.376	1.98956e-79	5.16471e-81	3.02064e-44	1.03799e-06	0.999999
Ophn1	247.573	247.255	230.267	220.887	231.197	1275.51	1372.82	1378.21	1265.04	1336.49	1973.66	2155.82	1960.66	1359.64	1634.16	0.729649	5.63028	7.71641	1325.61	1816.79	235.436	2.06233e-79	1.00148e-79	2.18063e-59	0.192733	0.807267
Bcam	171.765	205.598	328.633	351.865	255.146	3446.73	2988.57	3952.68	3749.79	4554.1	730.911	887.539	1006.01	1209.59	885.88	3.96018	14.2354	3.59464	3738.37	943.985	262.601	2.54843e-79	6.37714e-19	3.37924e-70	1.09849e-23	1
Dkkl1	0	1.34378	0	0	1.84221	306.863	213.638	311.058	217.982	337.627	29.4443	20.8688	11.5754	45.1441	19.2773	10.9783	428.685	39.0484	277.434	25.262	0.637197	3.73494e-79	1.57427e-17	1.94713e-62	4.66072e-27	1
Bicc1	329.252	389.695	396.819	426.234	371.205	752.019	815.145	884.318	882.712	815.275	717.08	777.057	761.839	689.528	779.855	1.11384	2.16883	1.94716	829.894	745.072	382.641	6.98865e-79	6.13824e-54	6.10953e-74	0.407809	0.592191
Fbl	1077.61	1050.9	1067.46	1128.85	1041.84	875.583	791.457	760.578	865.552	830.842	1920.88	1734.27	1774.78	2160.14	1928.61	0.433258	0.76845	1.77366	824.802	1903.74	1073.33	8.62873e-79	2.8291e-33	8.06781e-06	8.11467e-73	0.999992
Ptma	11699.9	12113.3	11722.5	12911.5	10732.1	10161.2	10046.3	8205.61	10278.8	9949.66	17989.1	16629.2	18354.9	18383.6	18024.3	0.544205	0.821936	1.51034	9728.32	17876.2	11835.9	1.47589e-78	5.71e-33	1.36645e-05	2.31792e-74	0.999986
Uso1	6094.13	6524.84	6325.71	6280.29	6134.25	4624.89	5096.79	4778.57	4834.9	4687.1	3977.23	3913.82	4224.1	3994.77	4456.33	1.16804	0.766035	0.655828	4804.45	4113.25	6271.84	1.86978e-78	1.09638e-77	3.99118e-32	2.20266e-09	1
Cables1	44.1409	49.7197	72.657	52.1693	54.3451	221.064	158.291	189.867	176.54	214.712	205.244	239.378	227.298	236.343	229.575	0.84413	3.51735	4.16684	192.095	227.568	54.6064	2.16086e-78	5.26936e-74	3.33324e-57	0.552275	0.447725
Pkp2	264.845	258.005	225.784	279.716	244.093	675.893	618.764	536.01	598.311	580.345	700.618	592.92	597.7	664.77	674.706	0.931474	2.36494	2.53892	601.864	646.143	254.489	2.34044e-78	5.22948e-71	6.26704e-60	0.88692	0.11308
Slc41a1	342.571	364.163	402.408	436.224	427.051	6233.48	5999.49	7266.47	6504.27	6646.53	2645.51	3049.62	3135.89	5662.88	3597.09	1.80478	16.553	9.17178	6530.05	3618.2	394.484	3.21812e-78	1.22166e-54	2.50957e-80	0.0022862	0.997714
Sos2	1594.04	1635.77	1632.02	1710.49	1641.85	1037.69	1218.73	1270.53	1171.2	1180.95	915.743	968.559	991.294	859.899	940.207	1.25737	0.715729	0.569227	1175.82	935.14	1642.83	3.27653e-78	4.79975e-78	4.12837e-29	1.16674e-11	1
Pop4	255.249	206.942	234.738	215.737	242.149	878.201	803.633	644.304	829.225	727.368	810.583	661.664	721.883	810.098	771.925	1.02822	3.36211	3.26982	776.546	755.231	230.963	4.71825e-78	3.59288e-66	9.08324e-69	0.965087	0.0349128
Thumpd1	1354.94	1294.06	1164.78	1272.04	1270.2	2498.46	2498.34	2067.21	2438.36	2238.92	2942.13	2746.64	2810.73	2528.39	2735.73	0.853066	1.84726	2.16544	2348.26	2752.73	1271.2	5.96305e-78	1.73697e-76	2.62625e-48	0.0100841	0.989916
AI836003	142.431	159.909	175.785	189.807	140.008	550.717	534.649	550.432	550.655	479.99	338.609	347.404	319.912	241.654	276.016	1.75007	3.30015	1.88572	533.289	304.719	161.588	6.12075e-78	7.15154e-20	6.28627e-77	1.01472e-20	1
Sstr3	2273.25	2798.82	2912.99	2801.6	2257.66	933.682	971.931	1090.29	993.61	983.435	673.823	600.285	689.261	667.425	629.142	1.52547	0.381237	0.249915	994.59	651.987	2608.86	6.20418e-78	4.24885e-69	5.93553e-35	4.12623e-06	0.999996
Haus7	195.41	194.848	173.281	188.697	210.933	551.535	497.699	460.827	540.718	491.029	556.843	477.528	485.114	595.726	502.087	0.971159	2.63892	2.71729	508.362	523.459	192.634	7.69999e-78	5.38164e-68	1.80377e-63	0.955862	0.0441379
Ak2	986.596	957.803	853.362	927.193	890.91	1450.39	1298.26	1238.58	1368.63	1339.02	1946.8	1730	1875.3	2064	1850.47	0.707214	1.4504	2.05087	1338.98	1893.31	923.173	1.19811e-77	1.17106e-78	1.60917e-20	7.21037e-20	1
Ndel1	2109.36	2036.35	1939.9	2004.54	1936.27	1451.41	1450.09	1307	1479.42	1486.13	1245.4	1082.72	1293.3	1172.66	1207.34	1.19539	0.715516	0.598562	1434.81	1200.28	2005.28	1.26385e-77	4.8971e-76	4.3557e-33	1.99903e-08	1
Ran	4793.18	4587.61	4114.47	4545.41	4576.44	3744.7	3386.73	2980.19	3591.85	3436.31	7896.93	6943.02	7532.56	8656.45	7939.76	0.439835	0.757824	1.72297	3427.96	7793.75	4523.42	1.55954e-77	1.89137e-30	7.24236e-07	3.85382e-73	0.999999
Plcxd2	1692.72	1476.15	1321.25	1316.49	1560.19	555.627	512.51	541.898	467.116	545.897	542.987	433.335	459.858	520.308	439.856	1.0946	0.356068	0.325294	524.61	479.269	1473.36	1.72751e-77	7.16026e-58	2.75212e-50	0.912611	0.0873893
Tor1aip2	4619.73	4334.86	4200.7	4190.61	4449.14	3062.34	3319.44	3189.38	3204.31	3201.08	2979.52	2760.5	2925.32	2786.52	3048.32	1.10182	0.733036	0.665298	3195.31	2900.04	4359.01	1.79607e-77	6.95266e-71	4.64855e-43	0.0114666	0.988533
Nxpe3	23.9896	32.2506	36.8874	25.5297	36.8442	107.214	103.255	84.2716	91.801	85.5736	168.872	192.73	168.39	154.906	180.287	0.545707	3.03543	5.56237	94.423	173.037	31.1003	1.8512e-77	1.0671e-95	1.42033e-17	2.31192e-08	1
Fam101b	279.239	397.744	409.103	377.395	363.753	716.971	944.834	982.148	903.11	945.122	1449.09	1720.03	1943.49	1638.59	1826.73	0.523694	2.45842	4.69438	898.437	1715.59	365.447	2.36757e-77	1.30771e-77	5.60362e-27	9.54036e-16	1
Trabd	1490.09	1699.97	1701.29	1585.06	1543.09	1009.91	1047.94	1096.58	1062.72	1015.17	978.234	907.18	981.792	1009.99	961.903	1.08126	0.652452	0.603419	1046.46	967.82	1603.9	2.62556e-77	7.31754e-66	1.9042e-49	0.715761	0.284239
Prmt7	567.853	509.439	512.097	538.986	491.225	556.486	493.415	475.1	492.739	475.276	987.439	960.678	837.584	974.308	918.845	0.532831	0.951679	1.78608	498.603	935.771	523.92	2.84156e-77	9.41503e-50	0.934429	1.60817e-61	0.0655705
Rasgrf1	1227.41	1222.62	1156.51	1214.32	1098.68	943.453	957.054	988.879	1049.55	949.75	672.135	709.577	622.997	716.659	701.02	1.42844	0.825855	0.578153	977.737	684.477	1183.91	3.33393e-77	4.13054e-78	6.15018e-10	2.52746e-32	1
Nod1	750.442	833.141	883.062	845.697	720.358	393.603	454.949	487.495	455.979	446.391	285.168	263.757	343.052	286.798	303.18	1.51043	0.555072	0.367492	447.683	296.391	806.54	5.73894e-77	4.3739e-75	2.73999e-28	1.21304e-11	1
Grb7	773.29	865.486	805.933	859.506	737.85	421.425	460.484	451.088	441.654	465.987	425.677	433.63	400.74	479.989	419.72	1.03745	0.554335	0.534325	448.128	431.951	808.413	6.6932e-77	3.43228e-60	7.96148e-55	0.971485	0.028515
Il15ra	211.012	138.409	144.196	190.917	180.536	621.124	546.991	485.34	492.739	524.691	710.1	654.814	580.916	577.048	621.702	0.849364	3.08735	3.6349	534.177	628.916	173.014	7.26584e-77	1.68687e-73	2.74759e-56	0.470165	0.529835
Mesdc2	1810.48	1831.94	1763.62	1784.84	1733.88	1945.91	1905.09	1749.28	1915.69	1896.03	2444.22	2338.92	2462.27	2533.42	2544.83	0.763734	1.05459	1.38084	1882.4	2464.73	1784.95	8.65e-77	2.66625e-65	0.498701	4.57578e-48	0.501299
Gusb	1299.77	1364.36	1438.61	1460.74	1341.37	4737	5093.05	4546.47	4936.54	4673.18	3561.29	3866.28	3727.28	2480.25	3305.78	1.41588	3.47381	2.45347	4797.25	3388.18	1380.97	8.94906e-77	1.18167e-40	1.66074e-78	2.39083e-06	0.999998
Dhh	0.959584	5.37511	4.4712	3.32995	3.68442	279.041	200.355	224.013	238.007	316.786	258.529	279.888	340.948	451.238	303.469	0.769986	70.4104	91.4436	251.64	326.814	3.56405	9.92874e-77	1.78669e-76	1.56699e-68	0.847451	0.152549
Trmt5	360.803	295.631	273.861	305.423	276.331	441.457	430.597	372.288	455.979	373.614	788.829	721.816	714.517	702.877	803.067	0.555856	1.37159	2.46753	414.787	746.221	302.41	1.06232e-76	4.38882e-70	3.79671e-07	1.64138e-34	1
Cpsf2	1160.14	1113.99	1134.49	1134.19	1103.48	1298.51	1316.15	1142.47	1281.8	1194.14	1649.74	1633.82	1599.53	1643.26	1689.41	0.758673	1.10392	1.45507	1246.61	1643.15	1129.26	1.30495e-76	1.04863e-69	0.00446117	1.25307e-41	0.995539
Npm1	8223.62	8154.21	6874.03	7694.57	7677.8	9080.24	9215.11	7187.82	9088.02	7981.3	20751.2	17955.9	18468.4	22323.5	21666.3	0.420624	1.1017	2.61921	8510.5	20233	7724.85	1.30708e-76	2.57902e-56	0.965788	9.1716e-50	0.0342118
Acly	40780	36623.7	40067.2	38828.6	35446.1	22195.5	19155.2	21951.6	19746.1	20180.2	18172.8	13863.2	17716.9	12408.5	14475.2	1.34699	0.538362	0.399679	20645.7	15327.3	38349.1	1.7244e-76	1.82588e-72	9.23393e-33	7.93111e-07	0.999999
Tmsb15l	595.201	579.678	670.054	458.513	490.405	120.749	139.274	100.859	91.5085	81.4661	91.3205	78.0985	76.2186	29.8305	38.7386	1.69895	0.191097	0.11248	106.771	62.8414	558.77	1.99226e-76	1.67568e-59	1.20242e-37	0.00240238	0.997598
N4bp2l1	484.571	460.915	429.224	456.204	446.735	276.586	333.242	275.216	324.824	283.171	202.646	195.185	208.052	161.103	219.034	1.51418	0.655525	0.432923	298.608	197.204	455.53	4.93329e-76	2.13025e-77	4.09725e-23	8.80793e-16	1
Eif1ad	920.241	907.049	761.825	857.785	957.036	1472.44	1496.57	1299.48	1531.35	1570.19	2536.36	2601.24	2449.77	3088.37	2601.08	0.555107	1.6735	3.01474	1474.01	2655.36	880.787	6.53723e-76	4.51135e-74	4.60877e-16	2.48593e-23	1
Parl	653.956	493.166	580.149	533.869	560.446	806.24	777.089	655.526	716.23	748.38	1150.92	1110.96	1128.57	1172.26	1080.39	0.656285	1.31254	1.99996	740.693	1128.62	564.317	6.69899e-76	6.55052e-73	6.41362e-10	2.61744e-30	1
Zik1	132.883	133.074	116.273	113.918	113.563	623.587	571.177	553.046	585.186	501.205	441.066	373.147	349.229	281.142	356.534	1.57356	4.64813	2.95389	566.84	360.224	121.942	6.85525e-76	7.75868e-38	3.31026e-77	3.71915e-08	1
Mas1	12.4746	10.7502	7.8246	13.3198	16.5799	122.753	92.13	118.524	96.845	117.469	101.323	108.027	98.9169	82.3217	78.003	1.16885	8.98	7.68276	109.544	93.7183	12.1898	7.84686e-76	4.6641e-57	3.04459e-72	0.681788	0.318212
Ikbke	269.979	232.473	231.384	231.987	265.14	919.337	804.906	917.099	763.038	816.302	801.759	734.484	636.593	834.751	657.146	1.1517	3.42867	2.97705	844.137	732.947	246.193	8.973e-76	1.8909e-56	6.26967e-72	0.678395	0.321605
Armcx6	308.026	283.537	296.217	237.537	275.41	527.404	560.141	556.352	540.032	546.566	355.782	379.395	338.843	323.276	359.829	1.55394	1.94931	1.25443	546.099	351.425	280.145	1.98694e-75	1	1.03285e-84	5.88104e-41	4.00836e-11
Drc1	283.998	235.161	294.227	209.787	276.331	68.7373	52.0258	48.0028	41.3609	55.5217	50.2284	40.5101	65.2431	28.3257	37.6784	1.19665	0.204454	0.170855	53.1297	44.3971	259.901	2.07881e-75	6.45934e-55	8.57924e-46	0.773633	0.226367
Zscan21	546.003	443.487	462.769	433.294	461.473	1153	1139.06	1021.58	1064.38	1007.43	890.256	764.769	813.497	847.984	758.843	1.32147	2.29456	1.73637	1077.09	815.07	469.405	2.68548e-75	5.41629e-33	1.11789e-76	2.72137e-09	1
Spef1	63.3709	79.1216	96.1308	88.5657	93.9802	189.862	271.232	238.947	231.016	232.605	300.513	387.915	346.209	358.498	344.363	0.669744	2.76272	4.12504	232.732	347.5	84.2338	3.16142e-75	7.27807e-77	1.1605e-36	2.59444e-08	1
Nagk	1024.42	991.707	1003.95	1013.65	975.716	858.333	898.697	764.738	927.664	868.58	624.392	587.826	546.874	580.678	602.854	1.46739	0.861975	0.587419	863.602	588.525	1001.89	4.03718e-75	7.62761e-74	1.25849e-05	4.92947e-38	0.999987
Usp20	944.202	1166.32	1219.62	1233.89	1091.52	2436.81	2559.64	2752.13	2672.41	2450.5	1658.54	2023.05	1854.17	1957.19	1737.85	1.3944	2.27589	1.63216	2574.3	1846.16	1131.11	5.05333e-75	8.58578e-27	1.52398e-76	2.59595e-13	1
Samd9l	1934.47	1541.28	1388.31	1612.91	1863.39	4066.98	3987.36	3568.05	3895.98	3635.25	1690.41	1279.12	1304.38	1749.99	1730.58	2.47	2.29649	0.929754	3830.72	1550.9	1668.07	5.55013e-75	0.860341	9.08617e-46	4.99056e-57	0.139659
Asb9	4.79792	17.4691	7.89166	4.43994	6.44773	74.4655	61.9882	46.9361	53.4665	52.9001	269.328	209.916	190.468	257.587	189.251	0.259544	7.05188	27.1703	57.9513	223.31	8.20927	5.71331e-75	6.48115e-69	3.90678e-22	3.41106e-20	1
Pparg	563.276	537.484	504.754	580.289	568.321	199.666	228.028	227.213	238.077	234.176	263.007	230.785	245.188	331.942	308.437	0.81717	0.409274	0.500843	225.432	275.872	550.825	7.11362e-75	8.2946e-40	1.28449e-66	0.0080979	0.991902
Umodl1	0.959584	2.68755	3.3534	3.32995	0	191.483	219.516	187.744	170.488	161.812	269.874	213.599	268.338	134.547	193.649	0.862077	89.6964	104.047	186.208	216.002	2.0661	7.2372e-75	2.7149e-73	4.52904e-68	0.901785	0.0982152
Sorbs2	2989.61	2721.08	2914.74	2716.91	2649.31	1711.43	1655.82	1762.74	1531.12	1680.82	1391.7	1101.65	1295.29	875.442	1110.04	1.44471	0.596209	0.412686	1668.38	1154.82	2798.33	8.30629e-75	5.37149e-74	1.09724e-25	1.04841e-12	1
Akap11	5281.48	4573.42	4068.56	4405.67	4528.32	10127.7	9687.22	10078.6	9805.98	9073.94	8307.1	8892.2	7147.45	7830.67	8349.45	1.20349	2.13381	1.77303	9754.7	8105.38	4571.49	1.17023e-74	1.71896e-42	7.49429e-75	0.0011093	0.998891
Doc2a	9.15443	7.24295	4.44884	7.71439	3.58309	210.827	157.207	223.288	144.672	182.303	489.753	494.284	440.98	364.481	291.21	0.441352	28.5257	64.6325	183.659	416.142	6.42874	1.51718e-74	8.70824e-76	2.61503e-50	1.89137e-05	0.999981
Rpsa	15379.2	16736.1	14172.7	15371.1	14191.4	14610.8	13956.9	11484.2	14908.3	12616.7	28488.5	25194.5	25550.9	28100.9	26458.2	0.505086	0.890924	1.76391	13515.4	26758.6	15170.1	2.32054e-74	1.31856e-41	0.796181	4.37784e-63	0.203819
H2-Q1	1001.71	810.109	823.74	753.957	818.244	4568.69	4643.46	3768.37	3732.53	3866.86	1847.27	1739.58	1492.92	1079.25	1428.34	2.71238	4.8909	1.80317	4115.98	1517.47	841.552	3.16039e-74	5.46601e-09	9.52566e-65	1.96182e-29	1
Nrk	2.87875	0	1.1178	4.43994	3.68442	124.382	173.788	208.065	150.312	176.593	54.5585	65.0616	61.0338	76.1254	58.7082	2.64054	68.4575	25.9256	166.628	63.0975	2.42418	3.24436e-74	7.325e-38	1.59268e-73	2.2738e-10	1
Pnmal1	1289.54	1251.06	1142.4	1127.86	1070.29	535.194	432.722	428.74	426.259	466.765	492.802	265.157	423.028	333.73	356.63	1.22354	0.389331	0.318201	457.936	374.269	1176.23	3.59358e-74	1.8955e-60	1.56999e-42	0.224454	0.775546
Sec14l3	0	0	1.1178	1.10998	1.84221	480.343	299.979	337.086	293.561	381.97	127.294	72.4271	75.7661	115.958	77.1005	3.8263	435.192	113.737	358.588	93.7093	0.813998	4.91069e-74	1.48398e-40	4.24689e-71	7.69255e-11	1
Mettl16	960.87	881.289	832.805	881.483	964.414	780.153	739.431	748.097	716.038	720.11	1333.09	1220.78	1237.28	1390.99	1344.93	0.56746	0.819277	1.44376	740.766	1305.41	904.172	5.21122e-74	8.80541e-29	2.04859e-07	9.26109e-72	1
Chst15	117.069	73.9077	115.133	98.7887	119.762	303.86	275.693	371.574	270.359	337.378	534.587	537.679	656.703	693.113	570.267	0.520958	2.97099	5.70295	311.773	598.47	104.932	5.9738e-74	1.35891e-74	1.15395e-28	2.11225e-13	1
Chka	2038.02	2380.93	2161.82	2296.27	2470.51	963.37	1201.23	1224.39	1076.39	1244.05	878.937	989.243	936.543	950.311	1005.22	1.1994	0.503145	0.419498	1141.89	952.05	2269.51	6.04149e-74	9.69563e-64	6.95065e-41	0.0443587	0.955641
Mief1	678.426	729.671	729.912	739.25	789.874	1564.59	1826.7	1913.69	1772.47	1704.38	1361.53	1630.96	1584.24	1419.06	1430.97	1.18246	2.39472	2.02521	1756.37	1485.35	733.426	6.09794e-74	1.42839e-46	2.07714e-72	0.0247865	0.975214
Nudcd2	690.785	688.013	595.787	628.596	655.909	632.547	631.992	494.162	579.053	592.014	1136.39	1026.18	1046.57	1027.65	1086.07	0.550416	0.898954	1.63323	585.954	1064.57	651.818	6.69999e-74	1.13789e-41	0.410819	1.185e-63	0.589181
Rassf2	137.23	158.566	172.141	171.171	183.3	71.6996	60.8813	57.6247	65.5822	63.7679	38.1043	39.8226	44.5336	39.0984	55.2032	1.47411	0.388599	0.263615	63.9111	43.3524	164.481	7.83572e-74	2.97788e-66	5.14182e-39	0.0147492	0.985251
Gabrb3	1162.51	1213.52	1192.54	1172.14	1214.92	2035.95	2311.33	2268.37	2116.47	2080.21	2489.59	2879.85	2735.79	2334.81	2542.9	0.832811	1.81547	2.17993	2162.47	2596.59	1191.13	9.55387e-74	1.92328e-73	5.20941e-43	0.00117087	0.998829
Cib1	541.052	521.372	560.018	535.013	508.449	359.234	346.437	280.55	395.35	349.296	228.86	240.605	238.874	254.932	258.623	1.41653	0.649267	0.458351	346.173	244.379	533.181	1.11539e-73	2.1797e-74	7.44907e-25	4.99562e-13	1
Slc6a8	426.784	518.536	559.939	568.59	583.98	1089.27	1058.5	1183.66	1034.47	1136.95	510.945	548.764	629.017	613.226	591.34	1.90192	2.07041	1.08859	1100.57	578.658	531.566	1.26766e-73	0.618374	4.30869e-56	3.14841e-47	0.381626
Gucd1	1171.63	1196.86	1097.46	1143.27	1175.03	887.816	795.885	804.313	786.916	850.291	693.672	649.389	638.751	760.829	661.58	1.21179	0.713183	0.588536	825.044	680.844	1156.85	1.37296e-73	7.36847e-73	1.49958e-30	1.72219e-08	1
Ercc3	695.698	671.888	682.92	763.67	679.857	1064.61	950.844	956.866	1027.97	981.755	1111.13	1119.55	1097.56	1185.17	1106.69	0.88647	1.42587	1.60848	996.409	1124.02	698.807	1.75582e-73	7.56753e-73	2.39168e-39	0.000317838	0.999682
Hoga1	13.3862	16.0447	10.0602	17.0716	15.539	147.294	123.833	119.698	153.177	136.015	153.11	126.858	128.497	192.527	170.85	0.881039	9.42551	10.6982	136.003	154.368	14.4203	1.77269e-73	1.51546e-69	1.22522e-60	0.83402	0.16598
Clcnka	0.959584	0	0	0	0.921104	210.304	164.933	187.744	208.822	220.173	546.018	473.857	401.718	748.455	444.255	0.379454	513.82	1354.1	198.395	522.861	0.376138	2.17135e-73	3.07383e-74	1.27308e-53	7.21502e-05	0.999928
Ppp2r5b	941.332	1251.06	1405.07	1306.75	1138.19	2287.16	2295.79	2627.62	2528.66	2503.47	889.806	1086.41	1114.99	1025.04	1023.13	2.38213	2.02612	0.850552	2448.54	1027.87	1208.48	2.48279e-73	0.113586	9.88004e-39	5.3339e-61	0.886414
Mtx1	498.369	417.686	448.238	445.148	424.785	1447.39	1138.67	1092.44	1327.01	1245.2	2046.04	1738.59	1794.92	2333.78	2044.03	0.627749	2.79766	4.45666	1250.14	1991.47	446.845	4.19586e-73	3.92944e-75	1.35664e-36	5.94523e-08	1
Spast	854.164	774.956	805.933	833.465	826.23	515.53	553.466	544.032	524.577	527.445	549.049	530.326	564.037	526.637	619.503	0.955369	0.65085	0.681255	533.01	557.91	818.95	5.05759e-73	3.55324e-50	2.72451e-63	0.996287	0.00371315
Pole	20.1513	33.5944	42.4764	31.0796	28.5542	97.1079	61.9882	81.1887	70.6162	97.2427	337.743	282.343	329.372	314.336	233.957	0.272529	2.61821	9.60708	81.6288	299.55	31.1712	5.94279e-73	1.2192e-63	3.27388e-11	2.24338e-27	1
Apex1	492.382	522.191	398.015	484.93	483.57	395.281	332.301	295.804	350.014	332.508	915.483	831.942	773.267	950.559	901.171	0.390159	0.716446	1.83629	341.182	874.484	476.218	6.11777e-73	9.04504e-29	7.72913e-07	1.99656e-68	0.999999
1190002N15Rik	1376.98	1423.06	1451.67	1433.47	1417.56	712.741	865.754	676.423	813.085	718.04	789.799	875.877	851.317	675.392	850.831	0.936395	0.533043	0.56925	757.209	808.643	1420.55	8.31983e-73	6.0108e-48	2.25144e-59	0.894742	0.105258
Klhdc1	204.391	232.473	186.673	182.038	198.037	658.447	690.726	502.429	605.453	601.497	609.669	571.965	519.84	559.646	516.106	1.1013	3.04744	2.76714	611.71	555.445	200.722	8.42389e-73	9.39076e-56	2.2318e-67	0.853133	0.146867
Ttc22	347.36	374.914	380.052	446.214	361.073	171.025	123.976	144.147	156.364	179.705	124.705	117.847	121.626	130.121	121.798	1.25825	0.405971	0.322647	155.044	123.219	381.922	8.74894e-73	7.28456e-62	1.11648e-40	0.0647913	0.935209
Pgrmc1	5899.69	6638.99	6351.36	5988.32	6014.13	3817.3	4346.08	3650.6	3793.04	3817.6	3940.9	3904.92	4069.26	3643.02	3823.15	1.00224	0.628782	0.627378	3884.92	3876.25	6178.5	8.98169e-73	1.06245e-54	7.9079e-55	0.985167	0.0148328
Pus7l	135.301	137.065	111.78	128.758	126.191	148.931	135.655	144.008	143.25	130.694	311.434	282.257	278.861	249.621	300.551	0.493816	1.09926	2.22605	140.508	284.545	127.819	9.15284e-73	2.68251e-57	0.986342	7.22499e-50	0.0136578
Rbmx	893.526	831.771	818.196	819.002	770.991	975.956	1005.88	912.661	1047.14	970.732	1289	1232.19	1244.65	1295.81	1306.47	0.771401	1.18843	1.54061	982.473	1273.62	826.697	1.07002e-72	8.65218e-72	3.01779e-09	5.29502e-29	1
9130023H24Rik	307.614	301.154	335.25	310.119	316.602	568.294	588.767	584.589	592.581	549.398	385.27	384.428	385.492	464.135	396.149	1.43073	1.83582	1.28313	576.726	403.095	314.148	1.44067e-72	1.95254e-09	1.1127e-71	1.11676e-27	1
Tmem246	274.441	271.443	292.863	274.166	284.639	653.054	717.326	663.1	736.305	668.252	528.88	519.265	614.537	462.064	486.314	1.31671	2.45999	1.86828	687.607	522.212	279.511	1.88742e-72	1.96401e-33	1.18659e-73	5.41196e-08	1
Klb	226.462	228.442	278.332	174.268	307.013	851.067	642.021	831.974	749.449	837.143	192.254	193.957	222.037	242.539	194.526	3.74196	3.22066	0.860688	782.331	209.063	242.903	2.4167e-72	0.483297	1.85211e-40	1.3182e-54	0.516703
Ppp3r1	2787.6	3044.54	2905.72	2970.81	2823.04	5165.5	6067.93	5244.2	5205.37	5107.2	5222.06	5492.28	5516.69	5028.5	5773.56	0.991015	1.84356	1.86028	5358.04	5406.62	2906.34	2.58605e-72	7.90628e-62	1.73475e-59	0.987808	0.0121919
Nrm	17.2725	21.5004	29.0628	12.2098	11.9743	22.0941	21.0317	21.3346	21.1849	22.5603	102.189	78.565	94.7077	91.1735	78.003	0.243442	1.1758	4.8299	21.6411	88.9276	18.404	5.68377e-72	1.65172e-54	0.999742	3.07268e-50	0.000257985
Lgi1	1005.64	1072.33	1071.02	1020.3	994.792	549.08	624.919	564.299	563.921	612.248	469.376	423.514	533.52	307.157	459.151	1.32915	0.564377	0.424615	582.894	438.544	1032.82	7.18265e-72	3.58352e-68	2.04848e-31	5.33988e-07	0.999999
Acer1	7.21607	3.346	4.51591	5.52772	10.6756	83.2131	61.2023	70.5321	49.1892	68.1633	160.541	154.049	138.41	110.647	124.181	0.483153	10.6076	21.955	66.46	137.566	6.25626	7.46967e-72	4.2119e-73	4.01166e-37	1.09211e-08	1
Rragb	2047.55	2132.57	2280.91	1788.32	2048.34	980.522	999.483	775.512	846.304	847.933	860.812	775.829	856.578	601.037	730.531	1.1634	0.432114	0.371425	889.951	764.957	2059.54	8.3094e-72	1.44256e-58	1.81101e-42	0.474363	0.525637
Dtymk	492.238	493.193	383.986	505.254	428.341	711.022	553.81	606.649	656.599	637.088	1318.83	1191.08	1252.35	1514.67	1299.5	0.481293	1.37435	2.85554	633.034	1315.29	460.602	9.90389e-72	4.55026e-63	1.39479e-05	1.4821e-33	0.999986
Jph1	37.4238	43.0008	24.5916	26.6396	51.5818	88.3766	109.586	88.5385	99.8714	96.4648	172.336	176.894	211.514	215.984	175.248	0.507221	2.63459	5.19416	96.5675	190.395	36.6475	1.29385e-71	1.61067e-71	1.08591e-19	2.42213e-18	1
Pdgfa	515.325	517.193	585.559	578.335	562.638	320.733	278.637	315.528	306.958	304.922	309.355	278.697	332.571	345.317	334.681	0.953868	0.553379	0.580142	305.356	320.124	551.81	1.44812e-71	6.2519e-50	7.32437e-59	0.984868	0.015132
Dock9	1370.24	1455.3	1504.85	1465.2	1462.83	2131.67	2272.93	2506.12	2092.62	2223.37	1157.84	1270.54	1193.32	1152.58	1269.82	1.85745	1.54671	0.832705	2245.34	1208.82	1451.68	1.62353e-71	4.07783e-05	3.7288e-31	2.24677e-66	0.999959
Meox1	96.918	68.5326	88.3062	79.1641	104.085	441.588	460.163	359.488	456.15	351.272	393.202	336.356	318.881	374.431	413.586	1.12644	4.73329	4.202	413.732	367.291	87.4011	2.32961e-71	1.31693e-57	1.90134e-66	0.890301	0.109699
Kcnip2	31.6663	26.8755	24.5916	24.4197	26.712	820.757	584.627	605.902	592.863	682.255	162.809	97.887	93.6553	272.688	161.228	4.16894	24.4682	5.86918	657.281	157.654	26.853	6.02319e-71	1.96719e-22	2.20602e-64	4.49282e-18	1
D2Wsu81e	406.413	387.182	414.491	386.341	399.962	468.862	458.414	430.372	498.974	446.554	694.166	726.849	687.472	805.699	723.741	0.633106	1.15482	1.82406	460.635	727.585	398.878	6.29529e-71	6.73391e-62	0.0398957	3.9089e-40	0.960104
Ankrd33b	689.941	747.14	779.106	791.075	845.573	1858.41	2129.83	2370.32	2199.55	2240.5	1399.27	1742.72	1548.95	1502.89	1476.41	1.40786	2.80275	1.99079	2159.72	1534.05	770.567	7.28816e-71	9.42133e-32	1.71895e-72	1.06044e-08	1
Slc2a3	96.918	67.1888	155.374	107.669	165.799	740.89	533.542	848.071	577.035	767.821	982.919	935.512	1194.37	941.636	858.726	0.705732	5.84725	8.28537	693.472	982.632	118.59	8.25759e-71	1.77504e-71	9.71822e-52	0.102247	0.897753
Dna2	56.6154	59.1262	52.5366	46.6194	52.5029	40.0968	40.9565	57.6034	44.3873	50.5662	165.407	123.985	148.375	157.562	137.57	0.318794	0.873658	2.74051	46.722	146.58	53.4801	9.13679e-71	9.19742e-45	0.992929	1.42107e-57	0.0070714
Kras	2633.1	2621.12	2620.5	2558.71	2566.62	1419.01	1808.64	1558.46	1658.42	1556.99	1474.87	1546.64	1673.36	1545.15	1733.36	1.00353	0.6155	0.613336	1600.3	1594.68	2600.01	1.01496e-70	1.93845e-52	8.15327e-54	0.977836	0.0221635
Nop9	410.654	454.196	440.324	452.807	468.842	564.465	530.597	550.336	557.817	542.039	719.315	739.493	727.471	824.04	753.796	0.729326	1.23281	1.69034	549.051	752.823	445.365	1.17177e-70	7.23897e-70	1.66365e-08	1.9282e-28	1
Orc2	1329.98	1349.16	1208.34	1299.79	1309.78	1016.07	1201.31	998.234	1119.77	1018.32	1800.43	1821.85	1975.05	1970.25	2050.41	0.556637	0.82402	1.48036	1070.74	1923.6	1299.41	1.59384e-70	1.84771e-28	2.56792e-06	1.3768e-67	0.999997
Ctdp1	351.236	415.227	539.897	488.393	408.97	1081.84	1165.29	1237.39	1277.22	1129.91	622.66	763.578	752.4	657.476	705.375	1.6826	2.67346	1.58888	1178.33	700.298	440.745	1.75062e-70	1.16765e-14	1.02732e-68	1.09519e-21	1
8430408G22Rik	122.52	87.0633	122.958	104.339	100.4	518.771	412.886	401.09	477.214	460.542	419.148	420.875	357.69	514.298	430.559	1.05971	4.22562	3.98753	454.1	428.514	107.456	1.97602e-70	1.0454e-58	4.18378e-64	0.940282	0.0597182
Entpd6	158.024	146.472	203.439	194.247	179.615	258.583	243.06	261.349	257.245	268.787	428.674	435.79	400.929	498.312	432.863	0.586845	1.46179	2.49093	257.805	439.314	176.36	2.54203e-70	1.37562e-67	1.23478e-09	2.03275e-27	1
Creg1	10294.4	11248.7	9097.7	10645.3	9021.62	4662.35	4947.99	3673.82	4921.56	4353.58	3824.21	3573.28	3496.4	3502.08	4045.54	1.22329	0.448428	0.366575	4511.86	3688.3	10061.5	2.64631e-70	1.02777e-59	8.53302e-39	0.188614	0.811386
Mif	885.696	999.77	920.329	1093.34	863.995	860.853	677.443	621.903	804.036	822.285	2654.05	2207.34	2249.24	2521.85	2089.85	0.32302	0.794968	2.46105	757.304	2344.47	952.625	5.90166e-70	4.04957e-36	0.211606	8.83387e-58	0.788394
Set	3812.67	4023.29	3722.22	3945.06	3958.78	3104.95	3286.92	2812.4	3268.22	3085.67	5120.94	5107.18	5320.62	5757.24	5757.85	0.574869	0.799411	1.3906	3111.63	5412.77	3892.4	6.44644e-70	2.58962e-23	1.04575e-09	2.36561e-69	1
Pygb	284.996	382.976	406.879	357.415	363.836	3308.29	2732.95	3360.96	2979.99	3534.73	2530.25	2585.43	2509.75	4007.1	2879.8	1.09679	8.8617	8.0797	3183.38	2902.47	359.221	6.83367e-70	1.92076e-62	4.74685e-67	0.986543	0.0134573
Tcf25	6302.63	5917.91	5972.7	6029.23	6204.87	4981.7	4446.96	4696.42	4631.23	4829.6	4374.24	4128.45	4159.93	4411.9	4031.04	1.11752	0.775156	0.693639	4717.18	4221.11	6085.47	8.74946e-70	6.41401e-68	2.13223e-32	9.18503e-06	0.999991
Emx2	0	0	0	0	0	0	0	0	0	0	17.3202	22.0964	19.9938	93.2448	26.2873	0.000279341	1	3579.85	0	35.7885	0	1.09283e-69	1.01495e-54	1	1.22597e-59	3.60295e-21
F2rl1	305.148	286.224	286.134	301.916	311.333	200.484	195.927	147.209	165.343	174.267	137.444	128.896	141.009	110.594	111.283	1.40364	0.592485	0.422105	176.646	125.845	298.151	1.424e-69	1.95286e-69	1.7566e-28	1.48002e-07	1
Inpp5j	409.742	479.607	510.834	441.741	398.838	130.83	129.511	196.278	159.391	169.482	149.819	153.877	154.7	152.251	140.199	1.04614	0.350561	0.3351	157.099	150.169	448.152	1.61793e-69	5.11708e-51	8.30036e-48	0.942757	0.0572426
Moxd1	3.83834	2.68755	10.0602	6.65991	8.28993	243.478	187.072	186.678	158.382	238.828	50.2284	40.5101	56.8246	54.8811	50.822	4.00482	32.1183	8.01991	202.887	50.6532	6.30719	1.7088e-69	3.35456e-20	5.63769e-63	7.81431e-19	1
Acaa2	433.732	427.361	356.578	371.845	374.889	2136.32	2034.4	1618.28	2126.42	1702.74	1059.2	897.347	898.67	827.634	836.022	2.12843	4.89612	2.30034	1923.63	903.774	392.881	1.72841e-69	1.60721e-19	1.25767e-67	2.29405e-17	1
Nlrc5	81.7373	45.6884	61.479	64.3791	125.095	704.607	557.85	696.297	494.323	615.36	759.324	640.746	541.359	557.052	528.444	1.01371	8.10849	7.9988	613.687	605.385	75.6758	2.01284e-69	9.0761e-63	7.72237e-64	0.966326	0.033674
Ccdc148	225.589	212.317	204.546	195.357	191.746	116.33	105.214	105.606	109.203	88.6854	75.3427	66.2892	82.08	42.4886	59.786	1.61052	0.50999	0.316662	105.008	65.1973	205.911	3.49049e-69	6.22988e-68	5.22412e-28	5.39104e-08	1
Osbpl3	362.963	356.396	403.358	330.775	312.245	527.796	539.076	598.307	477.164	580.384	698.86	758.643	743.939	774.169	772.933	0.726346	1.54196	2.1229	544.545	749.709	353.147	3.67618e-69	5.26678e-71	4.07241e-22	2.26681e-14	1
Bcl6	117.069	130.346	153.139	155.398	179.615	472.16	472.638	588.845	553.812	588.124	428.674	481.21	501.898	563.027	509.973	1.07678	3.63726	3.37789	535.116	496.956	147.113	3.82681e-69	5.03099e-56	2.99214e-63	0.927939	0.0720606
Mecr	294.592	277.006	249.359	304.325	287.394	278.223	249.082	246.532	279.408	243.13	487.562	452.976	444.431	489.504	490.625	0.548136	0.917676	1.67418	259.275	473.02	282.535	6.93331e-69	2.4095e-52	1	3.24294e-73	1.55478e-18
D14Abb1e	2319.39	2223.84	2000.97	2113.9	2240.36	3911.17	4132.78	4138.98	3723.66	3740.3	3406.89	3666.32	3079.43	3423.44	3474.77	1.15225	1.80272	1.56452	3929.38	3410.17	2179.69	8.23551e-69	4.09076e-39	3.9655e-68	0.00292454	0.997075
Fignl1	31.6663	32.2506	38.0052	42.1794	50.8726	31.9138	27.6733	34.1353	33.2905	42.7868	308.299	202.55	292.541	266.43	231.328	0.130533	0.870917	6.67199	33.9599	260.23	38.9948	9.39441e-69	1.77487e-39	0.830331	8.61974e-48	0.169669
Mlec	7649.44	8484.46	8488.81	8242.38	8185.26	14237.6	16414.5	17180.5	15774.1	15711	11398.4	12535.3	12771.2	11958.2	12067.3	1.30606	1.9322	1.47941	15863.5	12146.1	8210.07	9.8119e-69	7.49873e-25	6.55286e-71	2.47752e-11	1
Boc	34.545	33.5944	51.4188	45.5094	46.0552	178.39	187.072	223.981	163.426	182.038	263.266	336.356	372.517	370.005	294.531	0.571236	4.42745	7.75065	186.981	327.335	42.2246	1.08307e-68	2.98225e-70	5.5221e-36	2.19225e-07	1
Rab11fip2	1164.92	1183.87	1189.18	1152.13	1233.77	1234.83	1353.78	1269.19	1308.9	1271.16	1731.08	1742.96	1727.9	1586.09	1753.92	0.753677	1.08677	1.44195	1287.57	1708.39	1184.77	1.11321e-68	1.44525e-60	0.144303	3.06031e-40	0.855697
Fam46c	2212.52	2108.18	2129.11	2090.15	1973.71	1569.33	1757.59	1839.92	1619.1	1570.77	1045.69	1067.86	1211.1	955.356	1121.9	1.54699	0.794843	0.5138	1671.34	1080.38	2102.73	1.16163e-68	7.04776e-70	1.45201e-08	1.03255e-29	1
Mettl13	387.672	430.008	438.792	403.979	431.804	386.091	376.136	369.088	392.555	372.572	589.483	617.238	616.863	686.935	644.695	0.601057	0.906413	1.50803	379.288	631.043	418.451	1.33165e-68	2.42743e-39	0.839108	2.4483e-61	0.160892
Slc17a9	180.565	151.847	188.908	192.027	195.2	77.7387	70.8437	89.6052	90.7922	96.5582	57.1565	49.0663	65.2431	66.3885	64.8419	1.40576	0.468401	0.333202	85.1076	60.5392	181.709	1.42058e-68	8.65009e-65	8.03565e-36	0.139288	0.860712
Edc3	596.055	564.695	591.316	585.661	587.268	994.989	883.233	959.192	988.001	870.4	920.921	884.715	873.699	917.71	885.696	1.04753	1.6054	1.53255	939.163	896.548	584.999	1.61196e-68	1.58005e-49	2.70743e-61	0.956579	0.0434215
Fam57a	219.725	223.067	249.269	255.297	234.9	716.006	790.494	774.413	863.535	858.568	635.918	856.788	759.766	906.424	790.125	1.01367	3.38581	3.34014	800.603	789.804	236.452	1.67768e-68	1.1927e-58	1.65909e-60	0.96681	0.0331902
Ccin	0	0	1.1178	1.10998	2.76331	64.6458	61.9882	74.671	75.6602	62.2354	67.5486	89.6132	71.5569	96.4845	55.2032	0.891694	67.297	75.471	67.8401	76.0813	0.998219	1.71333e-68	1.08927e-64	3.83268e-59	0.888179	0.111821
Bpnt1	6626.21	5965.13	5485.12	5253.85	5252.47	2389.55	2323.46	2187.56	2140.24	2130.52	2461.14	2092.48	2371.28	1839.19	2138.05	1.02469	0.390842	0.381424	2234.27	2180.43	5716.56	1.76796e-68	8.95849e-50	7.73792e-48	0.982017	0.0179831
Yipf2	1814.79	1758.18	1624.81	1657.32	1608.97	1398.13	1314.39	1154.51	1275.64	1234.86	959.788	863.257	830.754	870.804	839.536	1.46134	0.753484	0.51561	1275.51	872.828	1692.81	1.91956e-68	2.09389e-70	7.71229e-13	2.31618e-23	1
Zfp711	7.67667	8.06266	13.4136	5.54992	12.8955	114.562	148.329	89.6052	114.741	103.466	296.166	282.785	196.781	218.25	213.803	0.472543	11.9785	25.349	114.141	241.557	9.51966	2.1175e-68	1.63685e-69	2.09044e-39	5.23501e-07	0.999999
Rnf144a	42.2505	60.4699	40.2408	57.7192	61.714	157.932	145.008	170.677	155.356	179.705	163.675	163.268	180.997	139.849	162.814	0.997623	3.08152	3.08886	161.735	162.121	52.4789	2.23995e-68	4.40274e-57	2.53099e-58	0.995246	0.00475437
Adss	1290.41	1226.73	1085.38	1155.44	1226.76	2016.07	2003.53	1716.33	2045.73	1860.66	2412.16	2308.89	2180.37	2203.45	2426.79	0.836161	1.61115	1.92684	1928.46	2306.33	1196.95	3.25383e-68	7.77251e-69	9.64437e-36	4.69165e-05	0.999953
Hhex	244.675	333.257	336.849	331.885	357.388	53.1896	64.2021	86.405	83.7306	78.5721	47.6304	54.0134	61.0338	61.9626	77.1093	1.21322	0.228258	0.188142	73.2199	60.3499	320.811	3.60502e-68	6.87781e-50	9.67882e-42	0.792401	0.207599
Itfg3	1313.67	1787.24	1677.92	1678.3	1349.37	4411.82	5453.89	5070.52	5794.69	5229.89	3123.21	4012.87	3759.03	3407.98	3673.13	1.44417	3.32553	2.30272	5192.16	3595.24	1561.3	5.11579e-68	2.73581e-34	6.7723e-70	2.25901e-06	0.999998
Cdr2	1007.08	928.523	877.83	952.367	1054.64	504.074	543.526	547.232	493.365	477.656	434.736	365.818	430.594	426.656	519.48	1.17846	0.532291	0.451683	513.171	435.457	964.088	5.52999e-68	3.15973e-58	1.04028e-39	0.222741	0.777259
Tspan8	1266.27	1617.64	1603.07	1250.95	1607.37	580.561	603.323	541.909	507.68	573.367	390.102	257.767	354.628	181.462	320.722	1.86538	0.382131	0.204855	561.368	300.936	1469.06	5.66633e-68	1.91079e-63	7.70443e-25	5.20663e-10	1
Fam174b	3726.93	3792.53	3685.12	3731.77	3611.79	2840.96	2995.63	2872.3	2874.16	3154.12	2748.93	2705.51	2747.54	2774.34	2828.48	1.06754	0.794537	0.74427	2947.43	2760.96	3709.63	6.69795e-68	3.2832e-63	2.91864e-38	0.0409719	0.959028
Fbln5	13.4342	16.1253	16.767	19.9797	29.4753	250.4	276.733	230.413	314.746	206.155	128.169	162.04	166.265	115.958	141.075	1.79172	13.3411	7.44596	255.69	142.701	19.1563	7.41634e-68	6.23104e-40	5.79887e-69	1.0894e-05	0.999989
Papola	7653.22	6713.69	6671.18	6867.57	7105.91	4675.11	4636.28	4494.51	4383.99	4496.43	4832.34	4297.31	4559.76	4333.39	4599.08	1.00285	0.647967	0.646126	4537.26	4524.38	7002.31	1.08161e-67	4.65183e-51	2.29267e-51	0.986439	0.0135614
Cntnap4	0.959584	1.34378	4.4712	4.43994	2.76331	18.0026	11.0693	18.1344	13.1144	8.55736	79.6727	69.9719	59.9815	61.9626	66.4892	0.203852	4.91368	24.1041	13.7756	67.6156	2.79556	1.08704e-67	9.94317e-71	1	4.06637e-38	1.15108e-11
Nckap1	10620.7	10450.7	10471.7	10413.5	10521.1	7060.95	8123.09	7489.48	7896.7	7643.1	7230.36	7659.41	7631.95	7448.68	8109.53	1.0035	0.728183	0.725641	7642.67	7615.99	10495.5	1.1137e-67	9.62017e-52	3.96177e-52	0.989388	0.0106125
Nrip2	125.494	168.657	111.78	119.878	161.138	871.565	884.462	748.865	767.618	670.508	575.895	552.398	461.91	393.144	433.74	1.6313	5.73956	3.5184	788.604	483.417	137.39	1.33167e-67	2.91696e-36	5.57416e-69	2.20518e-06	0.999998
Agbl2	12.4746	9.40643	13.4136	12.2098	12.8955	166.934	132.887	137.608	116.012	166.456	44.1664	41.7376	33.6738	50.4552	36.8022	3.47994	11.9098	3.42242	143.979	41.367	12.08	1.40342e-67	1.79207e-11	5.80913e-60	3.59934e-24	1
Prkcz	407.823	486.447	498.539	467.304	444.893	1711.94	1281.72	1447.83	1507.58	1656.22	867.74	813.884	858.083	783.286	731.075	1.87596	3.29942	1.75879	1521.06	810.814	461.001	1.48117e-67	2.15804e-14	4.37555e-65	1.56683e-20	1
Dpf2	1510.6	1537.66	1626.39	1549.59	1525.36	2296.16	2291.54	2355.34	2267.54	2263.81	1854.79	1846.67	1769.76	1777.03	1579.69	1.29978	1.48064	1.13915	2294.88	1765.59	1549.92	1.82234e-67	5.76788e-06	1.37456e-63	7.49072e-31	0.999994
Nbr1	8325.21	7265.79	7007.34	6750.58	7067.14	19446.8	17559.3	16726	16903.1	16466.2	13432.5	11870.4	11233.7	11441.1	11209.9	1.47162	2.39184	1.62531	17420.3	11837.5	7283.21	1.99322e-67	3.37561e-21	4.79542e-69	1.02238e-13	1
Plag1	382.25	349.503	323.044	293.036	341.582	947.25	935.248	907.786	869.779	813.051	579.437	697.264	515.631	521.379	588.685	1.54117	2.64768	1.71797	894.623	580.479	337.883	2.21648e-67	1.47294e-19	7.92505e-68	1.03765e-15	1
Rdh5	19.1917	17.4691	24.5916	21.0897	17.501	131.141	119.538	119.538	114.015	107.356	76.2087	69.9719	49.4584	85.8624	61.3369	1.72545	5.92271	3.43256	118.317	68.5677	19.9686	2.93243e-67	3.41091e-26	3.24801e-69	1.0765e-10	1
Arrdc4	422.207	361.476	364.403	359.635	467.543	1103.12	1109.31	1081.73	973.545	985.684	1170.67	1125.69	1162.58	894.784	1029.58	0.975867	2.65955	2.72532	1050.68	1076.66	395.053	2.97719e-67	7.92749e-59	1.89451e-56	0.969861	0.0301393
Epcam	2475.84	2442.25	2618.23	2687.86	2494.43	1616.72	1693.68	1439.01	1614.39	1606.86	1325.94	1143.98	1364.74	1454.44	1555.64	1.16449	0.626694	0.538169	1594.13	1368.95	2543.72	3.31699e-67	6.17766e-61	3.26646e-36	0.0134035	0.986596
Mtrr	538.777	503.889	492.95	528.286	555.932	526.021	476.048	524.969	507.912	528.713	937.826	797.925	830.27	930.341	922.56	0.58016	0.978559	1.68671	512.732	883.785	523.967	3.57597e-67	1.21284e-45	0.964507	1.33461e-52	0.0354931
Rrp1b	381.626	385.637	390.47	423.881	445.796	395.158	464.845	453.904	459.631	464.478	841.803	1039.22	981.14	1088.23	981.47	0.453793	1.10388	2.43256	447.603	986.372	405.482	3.65293e-67	4.28958e-50	0.839432	5.3173e-44	0.160568
Fyb	45.1004	34.9382	43.5942	29.9696	43.2919	150.568	143.901	141.896	134.171	170.369	141.159	121.518	157.72	158.447	167.353	0.992908	3.76226	3.78913	148.181	149.24	39.3789	3.6683e-67	2.41651e-57	8.27892e-57	0.978647	0.0213528
Raph1	84.4434	65.845	89.424	89.9088	99.4792	117.835	138.356	202.678	165.444	146.253	439.066	653.059	584.031	551.467	592.348	0.273266	1.79568	6.57117	154.113	563.994	85.8201	4.04223e-67	4.60711e-54	0.000111181	1.08307e-31	0.999889
Rap1b	6115.13	6094.5	5927.32	5751.84	5971.58	4251.13	4546.86	3952.35	4478.47	4266.59	3820.51	3881.6	3847.75	3802.63	4332.14	1.09199	0.719864	0.659223	4299.08	3936.93	5972.07	4.21257e-67	1.04165e-60	1.43817e-38	0.119426	0.880574
Zfp536	2.87875	4.03133	12.2958	8.87988	5.52662	9.00132	4.42773	6.40037	9.07922	10.1132	53.6925	69.9842	62.0861	75.2402	61.3369	0.121194	1.1607	9.57716	7.80438	64.468	6.72248	4.43277e-67	4.79497e-58	1	9.46855e-58	1.46538e-19
Robo2	2764.23	2741.61	2898.5	2654.01	2489	1785.08	1906.09	1956.59	1709.31	1914.45	1390.9	1384.72	1503.85	1133.51	1387.31	1.3634	0.68438	0.501966	1854.3	1360.06	2709.47	5.5608e-67	5.42753e-68	1.84866e-20	8.06309e-14	1
Nsun2	2018.17	2154.07	1927.09	2068.51	2242.89	1834.14	1907.38	1682.64	1946.99	1778.78	3640.14	3622.48	3475.12	4213.05	4057.88	0.481357	0.878894	1.82587	1829.98	3801.73	2082.15	6.3878e-67	3.40258e-36	0.389353	4.02652e-57	0.610647
Gcsam	1.91917	0	0	1.10998	0.921104	203.757	178.216	173.877	138.206	184.372	193.12	152.22	122.068	78.781	115.664	1.3272	219.606	165.465	175.686	132.37	0.790051	6.76797e-67	4.91992e-58	9.72545e-67	0.688519	0.311481
Mthfd1l	742.948	697.42	652.817	718.16	731.356	529.081	392.961	412.824	491.287	457.43	880.739	853.031	914.592	966.642	884.119	0.507567	0.644593	1.26997	456.717	899.825	708.54	8.69535e-67	1.48506e-08	2.65135e-25	8.36522e-68	1
Stxbp6	306.194	293.521	294.574	275.276	263.288	384.103	416.483	346.804	383.345	356.461	188.833	171.861	164.181	134.547	167.31	2.28264	1.31708	0.576998	377.439	165.346	286.571	9.80045e-67	9.51051e-26	6.03888e-08	4.06185e-68	1
Stbd1	1223.47	1181.18	876.355	1234.94	1362.31	250.4	304.196	199.478	289.526	278.503	174.934	150.992	147.323	255.835	213.803	1.40217	0.224921	0.16041	264.421	188.577	1175.65	1.01335e-66	9.3242e-51	3.08765e-36	0.239765	0.760235
B9d2	150.655	158.566	172.197	143.188	131.838	395.461	347.577	304.028	380.319	387.322	339.475	333.901	356.048	323.976	355.763	1.06175	2.39891	2.25939	362.941	341.833	151.289	1.27919e-66	3.40462e-50	3.31061e-60	0.920676	0.0793238
Otud3	218.785	213.701	206.625	217.557	245.078	612.933	528.007	532.138	560.894	585.72	340.731	351.087	292.541	406.837	316.323	1.65132	2.55922	1.54981	563.938	341.504	220.349	1.34835e-66	1.19775e-12	6.37264e-65	9.61586e-22	1
Tmprss2	772.964	690.567	655.03	694.839	664.116	419.789	425.062	398.957	447.908	415.421	367.187	243.06	285.175	283.257	307.561	1.41775	0.605937	0.427394	421.427	297.248	695.503	1.45752e-66	1.47747e-65	2.8067e-25	1.97828e-09	1
Pthlh	12.4746	17.4691	19.0026	14.4298	22.1065	153.022	164.933	119.474	125.091	109.705	153.283	173.088	161.003	127.466	179.63	0.846141	7.85988	9.2891	134.445	158.894	17.0965	2.10038e-66	1.31526e-63	4.09145e-53	0.748353	0.251647
Alox12b	4.79792	1.34378	5.589	3.32995	3.68442	85.9217	75.2714	70.4041	87.7658	83.2398	24.2482	23.324	19.9938	27.4406	21.906	3.44258	21.4233	6.22305	80.5206	23.3825	3.74901	2.11172e-66	0.995855	4.1265e-75	7.08735e-23	0.00414471
Amer2	179.442	192.16	209.028	187.01	206.327	67.919	77.4853	76.8045	85.7482	90.2413	68.4146	71.1995	61.0338	63.7329	76.233	1.16904	0.408872	0.349751	79.6397	68.1228	194.794	2.33977e-66	6.54023e-69	2.02893e-54	1	1.14598e-18
Mid2	775.286	868.08	912.068	856.853	818.041	1442.72	1710.28	1620.36	1659.46	1569.36	1107.62	1236.56	1208.05	1203.84	1218.88	1.33928	1.89161	1.4124	1600.43	1194.99	846.066	2.44219e-66	2.59847e-19	1.4977e-67	5.33567e-15	1
Ang	1321.87	1417.56	1202.62	1402.14	1461.37	664.126	661.57	445.285	645.008	631.175	432.181	352.511	355.259	518.547	539.633	1.38624	0.44775	0.322996	609.433	439.626	1361.11	2.66846e-66	2.05695e-59	1.17595e-31	0.000267097	0.999733
Phyh	2892.86	2831.34	2737.83	2861.26	2679.49	1977.71	2248.94	1813.45	2033.05	1909.51	1570.2	1360.89	1539.67	1438.34	1673.68	1.31649	0.712908	0.541522	1996.53	1516.56	2800.55	3.39779e-66	4.27577e-67	1.80363e-21	1.77567e-12	1
Atxn1l	1104.37	1310.02	1348.02	1347.11	1310.72	2980.89	3472.88	3677.46	3304.89	3170.54	2530.72	3267.33	2955.87	2739.36	2767.17	1.16453	2.5866	2.22116	3321.33	2852.09	1284.05	3.7416e-66	3.16251e-45	2.2882e-64	0.421447	0.578553
Ppapdc1b	1452.84	1295.72	1219.52	1137.72	1296.55	669.371	635.623	611.236	568.965	627.255	592.115	424.3	538.781	532.86	503.839	1.20083	0.486146	0.40484	622.49	518.379	1280.47	4.24985e-66	2.07884e-56	2.0736e-37	0.138273	0.861727
Ppp6r1	2855.45	3176.63	3246.61	3290.72	3028.45	5820.88	6068.23	6729.64	6539.35	6312.61	4422.96	5061.47	4907.86	5401.21	4753.3	1.28207	2.01763	1.57373	6294.14	4909.36	3119.57	4.77016e-66	2.9848e-28	6.89451e-68	3.33229e-08	1
Mettl7a1	1627.43	1486.61	1433.72	1584.94	1651.4	846.574	773.547	737.056	784.868	829.87	719.6	501.686	615.579	805.442	748.144	1.1715	0.510263	0.435565	794.383	678.09	1556.82	4.93557e-66	5.62071e-56	1.15885e-38	0.311839	0.688161
Mrps27	413.053	407.164	374.463	379.637	379.357	548.598	523.159	493.501	586.225	514.539	1399.45	1179.7	1190.16	1569.73	1292.47	0.402028	1.36461	3.39432	533.204	1326.3	390.735	5.70909e-66	2.51971e-54	0.00426647	6.60175e-34	0.995734
Mms22l	59.4942	41.6571	60.3612	60.0502	63.5562	83.4668	80.795	72.5376	104.915	90.2179	198.281	174.255	187.342	206.247	179.63	0.456736	1.51483	3.31665	86.3865	189.151	57.0238	5.98994e-66	1.32819e-73	1	5.21896e-40	2.44552e-13
Ugt2a1	2.87875	0	1.1178	0	0.921104	29.4589	23.2456	19.2011	35.3081	17.1147	525.667	464.123	399.719	268.333	367.137	0.0614206	25.0376	407.643	24.8657	404.996	0.983531	7.42679e-66	1.45316e-49	1.99777e-12	1.45482e-24	1
Dbi	424.136	416.571	419.164	434.004	396.075	799.203	794.667	696.574	812.106	811.393	1101.57	955.055	1099.66	1284.16	1140.87	0.701262	1.87272	2.67051	782.789	1116.26	417.99	8.49619e-66	1.13055e-67	5.35271e-27	7.73335e-10	1
Dpp4	4443.54	4218.99	3589.21	3657.76	3367.54	1705.68	1666.74	1437.98	1629.22	1418.19	1185.56	856.849	1029.16	588.998	917.425	1.71642	0.407627	0.237486	1571.56	915.599	3855.41	8.58786e-66	1.32881e-61	7.25034e-25	1.12823e-08	1
Hook2	1130.83	1206.71	1158.88	1208.7	1023.34	750.448	694.147	753.27	739.452	805.186	581.966	537.704	495.637	625.698	542.981	1.34429	0.653321	0.485997	748.501	556.797	1145.69	9.09907e-66	9.10025e-66	2.32086e-23	1.10796e-10	1
Pes1	2086.75	1808.79	1602.92	1803.81	1901.16	1743.71	1475.94	1445.33	1549.18	1570.24	3163.92	2964.77	2777.28	3082.19	2986	0.519857	0.845815	1.62701	1556.88	2994.83	1840.69	1.12177e-65	3.3538e-31	0.00610144	7.96148e-60	0.993899
Sult1d1	866.504	956.648	869.178	732.59	712.934	333.073	364.181	263.482	287.509	255.165	219.966	154.675	217.828	108.001	159.476	1.74822	0.363338	0.207833	300.682	171.989	827.571	1.66264e-65	1.80843e-59	1.02454e-26	2.6195e-07	1
Lrwd1	185.718	237.916	259.609	236.693	220.144	287.15	297.599	332.723	292.018	314.491	516.305	491.154	498.836	580.536	493.14	0.590705	1.33672	2.26292	304.796	515.994	228.016	1.97751e-65	3.69319e-61	2.11151e-06	5.49248e-29	0.999998
Ireb2	5860.73	5590.03	5265.96	5360.25	5108.75	3525.04	3796.67	3715.42	3499.56	3266.97	3069.01	3190.54	3023.91	2739.31	3230	1.16724	0.65489	0.561059	3560.73	3050.55	5437.14	2.15249e-65	1.06888e-60	1.94613e-33	0.00277116	0.997229
Prok2	0.959584	0	0	1.10998	1.84221	111.289	105.159	116.967	69.6074	93.9443	25.0969	46.648	48.4061	44.259	40.3071	2.42723	125.453	51.6857	99.3932	40.9434	0.782355	2.18243e-65	2.53317e-33	2.48161e-65	5.77397e-09	1
Ube2l6	677.197	570.984	542.379	690.166	835.119	2288.28	2057.12	1874.95	2132.71	2091.7	2298.26	2009.57	1855.4	2356.37	2591.43	0.940035	3.14992	3.35086	2088.95	2222.21	663.169	2.1834e-65	2.87994e-60	4.51067e-54	0.972953	0.0270471
Aurkb	7.67667	5.37511	20.1204	3.32995	11.0532	2.45491	6.6416	6.40037	3.02641	3.11177	68.4146	66.2892	86.2892	65.5033	57.832	0.0629687	0.455517	7.23402	4.32701	68.8656	9.51107	2.2269e-65	1.20462e-32	0.24441	6.87899e-52	0.75559
Ipo9	2134.57	1905.58	2049.92	2019.62	2062.2	2040.92	2101.17	2190.87	2020.77	2078.75	3029.05	3221.72	3109.74	2939.68	2810.19	0.690419	1.02562	1.4855	2086.49	3022.07	2034.38	2.32442e-65	2.7202e-49	0.966667	1.34487e-47	0.0333332
Sqrdl	1089.79	1001.11	952.332	912.33	938.577	607.998	603.278	529.097	651.495	583.425	447.726	320.398	433.561	327.516	419.72	1.52662	0.607934	0.398221	595.059	389.784	978.828	2.8025e-65	1.53519e-65	1.73189e-20	4.35555e-13	1
Mcm6	580.548	486.447	557.782	567.202	636.483	454.157	493.692	490.695	508.245	526.667	1316.44	1108.49	1350.11	1526.97	1393.22	0.36944	0.87449	2.36707	494.691	1339.05	565.692	2.88486e-65	1.46608e-36	0.630027	1.00437e-52	0.369973
Bub1	14.3938	9.40643	19.0026	12.2098	13.8166	96.5596	67.5229	76.8045	78.6866	54.4559	830.501	651.169	705.046	511.607	521.329	0.116185	5.43095	46.7442	74.8059	643.93	13.7658	3.07051e-65	1.64648e-51	2.59719e-11	3.58948e-24	1
Dct	227.076	234.664	166.552	192.027	182.379	47.4615	63.0952	48.0028	60.5281	62.2354	48.4964	22.0964	28.4123	23.0147	32.4209	1.82129	0.280602	0.154067	56.2646	30.8881	200.54	3.23875e-65	7.47867e-56	4.24113e-31	0.00046054	0.999539
Rnase4	10807.5	12297.3	10123.3	12421.9	11371.6	4906.91	5145.21	3770.73	5578.33	5002.68	3633.58	2693.12	3078.08	4407.96	4355.5	1.34321	0.427976	0.318621	4880.77	3633.65	11404.3	3.29126e-65	3.35192e-57	9.47336e-33	0.0127963	0.987204
Suclg2	1793.2	1796.02	1612.02	1756.18	1816.58	1471.95	1610.69	1385.68	1489.89	1474.93	2609.28	2444.67	2393.21	2285.83	2550.74	0.605122	0.847177	1.40001	1486.63	2456.75	1754.8	3.87036e-65	1.79701e-26	9.79506e-06	7.27142e-63	0.99999
Elmo3	832.88	884.084	836.841	814.729	711.396	614.127	546.924	688.755	575.3	602.337	381.165	311.559	316.46	342.635	332.972	1.7969	0.742036	0.412953	605.489	336.958	815.986	5.29526e-65	3.82317e-66	1.09701e-07	2.58841e-29	1
Uchl5	596.861	593.949	479.178	533.348	546.196	461.972	460.528	391.489	439.828	454.054	848.532	756.188	787.136	805.894	838.038	0.547079	0.803002	1.4678	441.574	807.157	549.906	6.80024e-65	1.07374e-25	3.78006e-06	5.46349e-63	0.999996
Eif2b4	605.497	524.704	535.918	564.694	599.491	1970.93	1581.31	1483.41	1695.68	1565.24	661.413	590.588	567.457	585.281	580.957	2.77874	2.9313	1.0549	1659.31	597.139	566.061	7.83088e-65	0.854957	3.25803e-44	2.31572e-43	0.145043
Etnk2	21.1108	18.8129	27.945	31.0796	11.9743	15.5477	13.2832	14.9342	18.1584	21.7824	81.4047	101.889	91.5507	113.303	106.025	0.16947	0.754744	4.45355	16.7412	98.8345	22.1845	9.86367e-65	4.77658e-38	0.925246	3.07551e-50	0.0747537
Snrk	831.115	891.152	961.308	937.982	878.761	1396.09	1447.59	1562.75	1422.41	1482	1011.39	1127.59	1133.79	1084.02	1127.59	1.33302	1.62451	1.21866	1462.17	1096.88	900.063	1.2076e-64	2.06664e-09	2.70328e-63	2.95209e-24	1
Abcg1	1520.5	1761.42	1775.15	1822.51	1667.43	773.598	814.282	930.539	864.887	937.124	589.223	575.758	749.706	822.119	743.009	1.24157	0.505493	0.407142	864.086	695.963	1709.4	1.33913e-64	4.23761e-57	4.50723e-34	0.014201	0.985799
Ank3	869.546	884.245	1085.38	1061.15	1058.17	1834.95	1805.35	2190.13	2002.34	1989.2	2728.87	3345.14	3006.13	2726.79	2602.99	0.681613	1.98083	2.90609	1964.4	2881.98	991.699	1.4889e-64	1.13748e-66	6.30091e-28	1.00124e-08	1
Uox	111.264	115.565	110.662	107.846	86.5838	23.7308	30.9941	22.4013	28.2465	24.1162	32.0423	27.0067	23.1508	20.3591	19.2773	1.06279	0.243508	0.229122	25.8978	24.3672	106.384	1.49036e-64	1.16852e-60	2.51487e-58	1	1.17453e-19
Daxx	351.208	462.259	495.185	462.864	445.483	962.339	885.723	922.88	1007.75	949.066	512.703	567.129	606.129	647.96	621.878	1.59948	2.13248	1.33324	945.552	591.16	443.4	1.52834e-64	2.00531e-08	4.16628e-61	1.50109e-25	1
H2-DMa	43.1813	38.9695	60.3612	53.2793	60.7928	147.294	157.184	184.544	184.591	177.386	155.015	160.813	161.003	160.217	173.864	1.04943	3.3162	3.16	170.2	162.182	51.3168	1.64679e-64	6.87888e-64	8.63683e-71	1	3.82134e-19
Rtn4	8545.88	9214.45	8524.04	8996.65	8274.2	6318.25	7591.59	6200.69	6872.77	6352.18	4077.38	4135.57	4844.4	4149.25	4719.2	1.52038	0.765362	0.503403	6667.1	4385.16	8711.04	1.68088e-64	1.05337e-66	1.14733e-09	5.19989e-25	1
B3gnt9	162.601	186.785	171.191	179.207	208.842	72.2806	67.0026	77.4125	41.8552	66.0551	58.0139	58.2854	59.5711	44.3298	49.4901	1.20359	0.357285	0.29685	64.9212	53.9381	181.725	1.77894e-64	1.14191e-52	3.03117e-40	0.840012	0.159988
Gstp1	2866.22	3785.42	3595.6	3290.15	3284.94	1171.46	1473.95	1270.46	1515.98	1333.42	1177.6	1359.28	1467.97	1416.05	1366.39	0.996756	0.402162	0.403471	1353.06	1357.46	3364.47	1.79401e-64	1.0738e-45	8.90348e-47	0.976298	0.0237019
Atxn7l1	233.496	223.067	222.487	229.767	248.698	833.031	626.402	759.308	675.898	748.419	613.722	605.208	552.114	542.792	494.235	1.29735	3.14722	2.42589	728.612	561.614	231.503	1.99156e-64	3.2716e-37	6.9078e-65	0.000741385	0.999259
Pgpep1	516.256	669.201	619.261	632.702	561.873	1104.65	1284.32	1253.82	1364.17	1177.99	1063.44	1108.5	1132.31	1140.7	1080.08	1.11944	2.06212	1.8421	1236.99	1105.01	599.859	2.46778e-64	6.08573e-44	6.99139e-61	0.520849	0.479151
Agpat9	20.1513	9.40643	15.6492	17.7598	32.2386	242.217	211.424	214.348	182.593	188.262	236.42	182.737	178.892	182.347	134.065	1.13601	10.9064	9.60064	207.769	182.892	19.0411	2.48173e-64	1.8269e-54	3.77997e-61	0.879146	0.120854
Ybx1	3864.84	4815.48	4691.31	4658.38	4471.95	8719.46	10118.2	8062.68	9979.95	8851.41	10110.2	12192.2	11917.5	12398.9	12252.8	0.776804	2.03234	2.61629	9146.35	11774.3	4500.39	2.71888e-64	6.01503e-66	3.94061e-36	0.00102067	0.998979
Heatr3	868.423	803.592	717.627	801.409	828.726	613.718	595.53	586.978	571.991	567.89	985.621	945.935	931.039	912.363	981.277	0.617322	0.730419	1.18321	587.221	951.247	803.956	2.75681e-64	2.10415e-07	1.01914e-24	3.41968e-65	1
Nop58	2256.46	2170.9	1817.54	2058.71	2276.05	1476.22	1496.32	1303.34	1545.52	1436.8	3491.25	3120.92	3112.44	3684.97	3741.27	0.423199	0.686053	1.62111	1451.64	3430.17	2115.93	3.15998e-64	5.7467e-19	4.35844e-11	9.498e-64	1
Exo1	12.4746	10.7502	10.0602	5.54992	17.501	6.54641	13.2832	13.8675	11.0968	14.003	111.715	104.344	138.905	143.399	97.2628	0.0987901	1.04365	10.5643	11.7594	119.125	11.2672	3.30885e-64	4.99252e-39	0.912639	1.78363e-42	0.0873613
Slc20a2	372.319	373.57	443.99	467.304	406.207	709.378	627.631	676.199	611.334	613.796	1014.48	1091.32	1024.95	1257.62	1067.07	0.593602	1.56941	2.64388	647.668	1091.09	412.678	3.44352e-64	4.09654e-63	5.37768e-13	2.26293e-20	1
Mllt11	842.505	697.406	754.515	739.25	747.817	2230.68	1871.83	1766.47	1917.76	1981.44	1491.29	1389.62	1436.4	1678.3	1419.43	1.31735	2.58314	1.96086	1953.64	1483.01	756.298	3.44576e-64	1.33564e-32	1.90508e-65	1.29662e-05	0.999987
Bbs12	286.916	232.473	196.733	221.997	243.181	603.907	655.304	547.595	570.962	529.778	866.008	875.263	773.446	665.637	779.855	0.734193	2.46125	3.35232	581.509	792.042	236.26	3.66198e-64	2.41208e-65	1.11105e-35	0.000107182	0.999893
Ube2e1	1433.22	1490.95	1294.93	1313.8	1300.71	5069.28	5219.83	3976.24	4942.66	4058.82	3779.26	3539.95	3357.31	3307.38	3319.61	1.34463	3.40475	2.53211	4653.37	3460.7	1366.72	3.9528e-64	1.98255e-38	2.79627e-65	0.00401415	0.995986
H2-Q2	939.346	972.975	950.051	916.892	783.822	6270.34	5164.41	4757	4936.37	4716.58	2338.58	2204.01	2045.74	1484.55	1640.71	2.66067	5.66381	2.12872	5168.94	1942.72	912.617	4.05294e-64	1.30463e-11	1.64618e-58	2.24985e-21	1
Ugt2b35	108.433	175.847	175.495	106.559	134.481	1.6366	1.10693	4.26691	3.02641	4.66765	6.06205	3.68273	4.20923	4.4259	0.876242	0.764239	0.0210519	0.0275462	2.9409	3.85123	140.163	4.36708e-64	6.1303e-37	8.68749e-40	0.89826	0.10174
Wdr12	940.814	894.955	731.387	809.179	823.54	788.835	810.275	627.236	781.64	687.032	1672.83	1462.34	1434.66	1649.94	1606.76	0.472118	0.879794	1.8635	739.004	1565.31	839.975	4.5753e-64	2.93274e-35	0.423909	2.97234e-54	0.576091
Ttyh2	1571.22	1672.4	1662.31	1704.14	1495.1	2370.13	2438.32	2549.43	2592.62	2749.87	1048.68	1157.51	1156.33	1453.04	1122.41	2.13883	1.56694	0.732617	2540.07	1187.59	1621.03	5.13212e-64	4.00835e-09	2.68049e-21	2.16543e-62	1
Dtx1	78.6859	106.158	119.605	114.328	97.637	446.793	494.013	536.565	425.715	529.778	494.923	686.228	632.437	648.836	476.973	0.827677	4.71071	5.69149	486.573	587.88	103.283	5.51505e-64	4.93815e-62	1.48815e-50	0.783348	0.216652
Rps6ka3	2290.53	2049.86	2019.92	2111.19	2114.84	3259.26	3404.93	3242	3125.25	3114.77	2656.94	2874.24	2612.97	2592.29	2739.12	1.19818	1.52519	1.27292	3229.24	2695.11	2117.27	5.60858e-64	4.42458e-20	1.00719e-65	6.60322e-13	1
Pyy	16770.8	19058.9	24074.5	17280.5	20239.2	4989.51	3948.27	5340.72	4223.47	4737.6	3990.16	3031.95	5030.66	2641.86	2605.53	1.34332	0.238541	0.177577	4647.92	3460.03	19484.8	6.34774e-64	1.12985e-49	1.2262e-34	0.646714	0.353286
Map3k12	665.625	710.656	760.584	665.281	661.463	380.936	430.221	482.225	378.15	389.726	302.046	338.529	338.654	265.554	294.005	1.33952	0.595124	0.444281	412.251	307.758	692.722	6.89841e-64	8.68148e-62	5.98686e-27	5.68531e-07	0.999999
Popdc2	1.91917	0	5.589	2.21997	4.60552	60.5543	46.4912	43.7359	51.4489	49.7883	72.7447	77.3374	69.4523	86.7476	67.4706	0.674336	17.5247	25.988	50.4037	74.7505	2.86673	7.72732e-64	5.40103e-81	6.82072e-49	1	7.57073e-14
Ipo11	681.304	662.482	589.08	609.382	627.272	1411.67	1327.22	1217.14	1333.19	1215.15	1679.45	1484.82	1378.52	1349.9	1525.54	0.87681	2.05215	2.34047	1300.87	1483.64	633.904	7.83978e-64	1.87855e-61	1.24487e-43	0.391322	0.608678
Pop1	225.502	194.848	182.201	168.718	206.005	225.033	169.361	196.278	210.84	193.708	405.292	370.728	372.517	431.968	402.195	0.501964	1.01836	2.02875	199.044	396.54	195.455	1.01905e-63	5.26878e-46	0.974863	5.23895e-47	0.0251368
Nebl	452.924	431.352	430.353	440.941	387.785	268.043	298.772	262.447	247.157	252.45	195.718	126.342	172.578	133.689	193.185	1.61755	0.620004	0.383298	265.774	164.302	428.671	1.02519e-63	9.77978e-65	8.6374e-19	5.71219e-14	1
Gldc	24.9492	16.1253	23.4738	26.6396	28.5542	238.126	223.6	182.411	204.797	185.928	305.701	281.275	248.345	200.936	203.288	0.83488	8.63923	10.3479	206.972	247.909	23.9484	1.36384e-63	1.57409e-61	1.59171e-52	0.813261	0.186739
Stx4a	1057.37	1006.8	1000.93	1009.14	972.686	806.78	795.553	690.429	843.379	751.492	611.549	605.196	590.607	641.737	608.988	1.27126	0.770298	0.605932	777.527	611.615	1009.39	1.39347e-63	1.2913e-65	1.04178e-18	1.2166e-13	1
Rbpms	1160.22	1380.34	1416.43	1404.33	1225.74	734.017	954.553	939.948	857.553	924.187	446.869	477.675	515.631	452.539	498.362	1.84445	0.669535	0.363	882.051	478.215	1317.41	1.4873e-63	1.89396e-65	1.58672e-10	3.31263e-24	1
Ttyh1	279.383	194.821	254.087	275.898	275.567	4138.84	3030.87	2786.62	3013.56	3329.47	1862.62	1485.32	1317.63	2314.01	1775.38	1.86172	12.7358	6.84089	3259.87	1750.99	255.951	1.54366e-63	2.1416e-40	2.37807e-65	0.0004435	0.999556
Pnp	858.674	788.904	695.73	730.104	830.817	3129.51	2699.02	2398.21	2720.45	2476.63	2198.21	1965.93	1874.46	2440.08	2043.75	1.27573	3.43825	2.69512	2684.76	2104.49	780.846	1.64946e-63	8.90879e-42	1.45055e-63	0.0849702	0.91503
P2ry6	236.086	280.849	240.327	230.877	229.355	74.4655	91.8754	128.007	74.6514	98.7986	81.4047	82.2477	64.1697	54.8811	64.8419	1.34596	0.384256	0.285489	93.5597	69.509	243.499	1.68769e-63	2.0901e-54	7.24114e-35	0.0764431	0.923557
Fbxl2	632.941	546.447	581.77	582.92	530.565	394.405	416.273	400.343	425.664	384.459	320.172	272.485	257.131	290.507	298.264	1.40496	0.703099	0.500439	404.229	287.712	574.929	1.77305e-63	4.29427e-65	2.96821e-19	3.71892e-13	1
Cdhr2	117.108	144.295	165.434	150.958	153.824	41.7334	47.5981	55.4699	39.3433	31.1177	34.6403	40.5101	33.6738	23.8998	32.4209	1.30338	0.294276	0.225778	43.0525	33.029	146.324	1.81664e-63	7.79633e-51	1.39496e-38	0.76895	0.23105
Ttc25	54.6867	40.3133	39.123	42.1794	47.8974	197.211	128.294	146.142	144.259	151.699	193.501	179.226	190.468	204.149	194.71	0.797891	3.42321	4.29032	153.521	192.411	44.84	2.18089e-63	4.63144e-62	1.38382e-42	0.123792	0.876208
Elf1	1370.85	1182.21	1252.05	1295.87	1209.57	855.494	848.962	753.772	792.192	881.214	661.032	617.877	657.608	736.531	721.173	1.21725	0.654721	0.537868	826.327	678.844	1262.11	2.20301e-63	8.37778e-61	3.06338e-29	2.74624e-05	0.999973
Rrad	9.59584	10.7502	12.2958	9.98986	9.21104	186.565	127.297	170.997	135.18	153.255	21.6502	18.4137	39.9877	47.7997	22.7823	5.13223	14.9027	2.90375	154.659	30.1267	10.3685	2.27463e-63	1.26422e-06	5.79481e-51	4.34222e-27	0.999999
Ggt5	28.7395	12.094	17.6277	18.8697	31.3175	454.157	299.392	351.071	319.79	416.977	75.3427	78.565	69.4523	48.6849	35.0497	5.99535	16.9408	2.82566	368.278	61.4189	21.7297	2.40506e-63	2.70243e-06	1.11721e-48	2.57139e-27	0.999997
Gsap	547.462	423.384	392.348	428.454	491.869	1799.2	1455.4	1459.78	1354.24	1480.09	2880.35	2630.69	2144.62	2148.55	2252.34	0.626109	3.30568	5.27973	1509.74	2411.31	456.703	2.52582e-63	2.01197e-65	2.73936e-35	3.29683e-05	0.999967
Btnl2	0	0	0	0	0	58.0994	43.1704	45.8693	42.3697	59.1236	32.0423	20.8688	36.8308	105.336	42.0596	1.04846	4973.65	4743.76	49.7265	47.4276	0	2.56155e-63	2.07078e-69	1.3046e-71	1	6.56255e-19
Tm6sf1	15.8907	8.97643	18.6114	14.1301	14.7469	367.557	391.467	370.144	295.004	309.248	1008.04	1021.19	948.676	528.08	775.64	0.404858	23.9411	59.1347	346.684	856.325	14.4711	3.66846e-63	2.64724e-64	3.43145e-42	5.87291e-05	0.999941
Gprasp2	2970.63	2559.09	2409.54	2421.93	2619.39	1534.86	1480.61	1377.8	1335.22	1336.9	1049	799.89	1049.21	609.8	770.874	1.65126	0.544307	0.329632	1413.08	855.756	2596.12	4.16435e-63	6.31981e-63	2.5924e-19	6.46411e-13	1
Sh3rf2	0.959584	0	0	2.21997	0.921104	149.749	126.224	148.275	96.845	115.913	213.904	162.04	154.689	279.726	176.09	0.645775	153.483	237.673	127.401	197.29	0.820131	4.25393e-63	3.13141e-64	5.49161e-52	0.253543	0.746457
Frmd3	3.83834	1.19596	3.54342	3.32995	4.60552	18.8373	11.0693	11.8514	16.1509	24.8941	237.286	208.688	164.16	143.399	169.115	0.0897943	5.00224	55.7077	16.5606	184.53	3.30264	4.82875e-63	1.54501e-46	5.2239e-06	8.14209e-28	0.999995
Cdh3	0	1.34378	0	3.32995	0.921104	105.561	123.976	105.606	88.7746	98.7442	34.6403	71.1995	54.6884	25.6702	28.0397	2.4393	92.6001	37.9618	104.532	42.8476	1.11897	5.5387e-63	1.79191e-31	1.09387e-62	4.81018e-09	1
Srl	47.0196	51.0635	39.123	55.5991	44.213	115.381	146.115	160.063	118.03	112.024	188.79	186.592	195.698	224.836	189.268	0.661429	2.74884	4.1559	130.322	197.037	47.4036	1.01401e-62	1.42061e-64	1.26002e-27	2.25823e-08	1
Atp9b	1202.36	1226.88	1223.99	1116.83	1208.73	1429.98	1439.92	1388.88	1404.97	1474.2	1628.81	1680.55	1604.79	1730.59	1608.79	0.864837	1.19388	1.38047	1427.59	1650.71	1195.76	1.03706e-62	6.28304e-66	5.92349e-18	2.35318e-13	1
Bcmo1	189.998	180.066	184.437	189.807	253.304	374.619	336.519	308.679	346.009	346.184	449.328	436.379	436.676	459.258	417.187	0.778606	1.71607	2.20403	342.402	439.766	199.522	1.23299e-62	2.04439e-64	1.319e-27	2.38623e-07	1
Dennd4c	7337.36	7530.43	7506.3	6846.18	6415.99	5005.67	5269.09	5763.9	4826.36	5044.18	3557.5	3464.63	3591.52	2804.67	3263.25	1.55316	0.727047	0.468108	5181.84	3336.31	7127.25	1.40502e-62	6.32039e-65	8.35681e-11	2.30164e-22	1
Dcaf6	1897.67	1979.22	1923.5	1927.16	1856.86	1348.72	1574.6	1484.44	1411.3	1310.12	1142.71	1129.18	1187.52	978.105	1100.62	1.28729	0.743834	0.577829	1425.84	1107.63	1916.88	1.62957e-62	8.39757e-64	1.15216e-19	2.13311e-12	1
1810043G02Rik	697.617	776.783	679.387	696.638	600.56	430.427	434.593	447.343	443.873	435.648	338.609	316.715	323.058	267.324	297.922	1.41994	0.635152	0.447309	438.377	308.726	690.197	2.10432e-62	8.61286e-63	5.69302e-21	3.37514e-11	1
Slfn2	26.3981	16.1253	22.356	23.3097	41.4497	49.9164	46.4912	39.469	27.2377	47.3922	139.427	137.489	110.492	129.236	117.416	0.33205	1.62355	4.88948	42.1013	126.812	25.9278	2.36587e-62	2.38066e-52	0.0292207	2.90033e-33	0.970779
Apoa1	0	0	0	5.54992	0	193.095	136.153	147.209	140.516	178.927	681.548	489.803	533.278	947.213	616.874	0.243501	142.136	583.716	159.18	653.743	1.10998	2.36606e-62	9.41791e-61	6.04996e-38	6.34799e-08	1
Pex5l	1570.01	1578.25	1571.54	1593.15	1455.82	2786.67	3066.48	2835.54	2714.72	2535.98	2766.79	2969.78	2795.97	2530.97	2648.46	1.01659	1.79428	1.76501	2787.88	2742.39	1553.75	3.23274e-62	1.5535e-50	2.00835e-53	0.980826	0.0191741
Gpr161	123.786	173.347	143.078	160.948	134.481	535.169	411.779	478.951	405.539	420.073	124.688	130.123	125.225	142.514	109.6	3.56147	3.06047	0.859328	450.302	126.43	147.128	3.45222e-62	0.588575	8.74948e-36	5.77764e-47	0.411425
Tcf12	1342.73	1243.03	1263.05	1201.6	1288.5	1936.68	1829.62	1905.6	1900.98	1968.97	2063.52	1960.87	1898.8	2189.4	2199.17	0.925337	1.50528	1.62674	1908.37	2062.35	1267.78	3.54524e-62	8.17254e-59	8.56902e-41	0.427062	0.572938
F5	84.4434	81.9838	101.72	68.8191	102.243	383.784	293.337	396.823	324.935	387.547	245.946	259.019	296.751	308.042	257.615	1.30645	4.06703	3.11303	357.285	273.475	87.8417	3.70824e-62	5.60294e-39	4.06595e-62	0.00939882	0.990601
Cpne9	5.71912	1.38409	1.1178	4.52874	6.38325	93.3928	63.3387	73.6149	85.8188	79.8013	72.8226	78.5772	49.4584	69.106	51.5931	1.23137	20.6441	16.7652	79.1933	64.3115	3.8266	4.65905e-62	6.30327e-48	2.65615e-60	0.59611	0.40389
Slc25a44	2054.44	2163.68	2164.76	2247.56	2086.24	1286.24	1455.74	1378.21	1504.08	1461.21	1528.68	1572.16	1554.07	1666.79	1552.7	0.899814	0.661165	0.73478	1417.1	1574.88	2143.34	6.54462e-62	4.9321e-32	1.74802e-58	0.00496559	0.995034
Stxbp5l	611.255	485.103	562.678	543.893	612.534	353.49	352.248	369.088	301.632	332.959	203.512	271.295	198.886	176.151	195.411	1.63538	0.60716	0.371266	341.883	209.051	563.093	7.52206e-62	9.73037e-63	3.17041e-17	9.82799e-15	1
Samd10	750.74	704.3	770.164	713.754	723.988	515.481	526.9	490.695	497.34	481.857	510.079	513.127	486.155	440.819	439.742	1.05119	0.685866	0.652464	502.455	477.985	732.589	7.64664e-62	8.87294e-54	9.64647e-43	0.993443	0.0065567
Ctso	3844.28	3775.25	3190.2	3473.92	3509.41	2274.56	2412.01	2135.59	2411.11	2311.25	1880.1	1484.14	1600.55	1648.2	1890.05	1.35769	0.648822	0.477887	2308.9	1700.61	3558.61	8.10556e-62	9.31538e-62	5.9952e-22	8.6469e-10	1
Fmod	7.67667	2.68755	21.2382	16.6498	13.8166	140.748	131.725	149.342	121.056	125.249	109.117	98.2062	136.8	81.4365	79.738	1.3222	10.7563	8.13519	133.624	101.06	12.4137	9.03257e-62	1.09937e-44	4.1402e-61	0.170544	0.829456
Serpinb9	912.574	917.853	778.871	921.842	894.889	639.094	682.225	561.419	622.794	595.904	446.877	360.859	414.388	371.766	458.818	1.51089	0.70073	0.463787	620.287	410.542	885.206	9.92617e-62	1.62588e-63	9.4034e-15	2.97826e-17	1
Eri1	651.663	604.659	532.073	571.642	642.028	571.878	601.065	532.298	553.762	565.564	1059.04	888.754	983.855	975.326	974.381	0.578648	0.940876	1.62599	564.913	976.271	600.413	1.01398e-61	4.61376e-38	0.87096	1.73169e-51	0.12904
Taldo1	2269.62	2295.17	2146.17	2164.47	2311.68	4099.54	3567.11	3250.86	3904.1	3663.52	5186.44	4497.1	4475.52	4672.37	4612.54	0.788482	1.65236	2.09562	3697.02	4688.79	2237.42	1.05573e-61	1.53255e-63	1.79974e-29	4.13584e-06	0.999996
Whsc1l1	2434.52	2463.48	2383.85	2372.02	2473.21	3729.01	3812.64	4205.94	3937.95	4091.41	3505.97	4040.39	3624.57	3998.13	3800.6	1.04256	1.63081	1.56424	3955.39	3793.93	2425.42	1.20869e-61	6.79585e-46	1.81262e-55	0.955461	0.044539
Bach1	1768.79	1489.39	1431.9	1544.12	1583.75	1034.3	1033.2	1085.77	998.714	1042.43	825.314	843.567	805.015	770.106	850.831	1.26853	0.664424	0.523776	1038.88	818.967	1563.59	1.22852e-61	1.46979e-60	4.77031e-25	1.97433e-07	1
Epb4.1l3	6037.95	5634.87	5690.91	5364.57	5133.37	3546.68	3506.91	3311.24	3223.44	3396.25	3166.67	2558.47	2901.28	2313.42	2635.24	1.25115	0.609602	0.487232	3396.9	2715.01	5572.33	1.69722e-61	1.27638e-58	9.03569e-28	4.61959e-05	0.999954
Pla2g12a	726.405	933.925	755.632	832.489	805.091	1476.38	1512.62	1237.41	1680.86	1479.61	1841.58	1982.54	1793.16	2079.16	2055.15	0.757506	1.82232	2.40568	1477.38	1950.32	810.708	2.45812e-61	4.5624e-63	1.30593e-29	2.9181e-06	0.999997
Apof	73.6289	59.1262	74.8926	68.8191	73.7251	13.101	9.9624	17.313	8.07042	15.1388	7.86335	8.59304	9.3024	4.25771	10.5149	1.5681	0.18169	0.115867	12.7171	8.10628	70.0384	2.56945e-61	2.99228e-62	1.76129e-48	1	1.6496e-18
Ttf2	205.351	232.473	178.848	204.237	194.353	290.505	270.092	268.816	290.535	280.059	412.211	376.253	376.147	433.543	379.413	0.707952	1.37894	1.94779	280.001	395.513	203.052	2.6466e-61	1.48244e-63	6.63005e-11	2.51831e-19	1
Slc43a3	89.2413	65.845	81.5994	94.3487	136.323	646.458	426.966	606.969	560.965	650.134	3181.1	2881.82	3030.64	4643.67	3093.07	0.171805	6.18634	36.0079	578.298	3366.06	93.4716	2.94505e-61	2.06481e-53	6.07878e-17	1.07689e-17	1
Enc1	765.748	767.296	754.503	794.96	894.392	761.863	765.998	755.297	757.611	800.502	459.867	411.239	465.12	421.398	507.449	1.69586	0.965896	0.569563	768.254	453.015	795.38	3.24453e-61	1.70129e-51	0.9453	9.88555e-47	0.0546998
Ninj1	960.476	980.957	986.033	1072.66	928.473	3833.88	3288.63	2776.12	3818.98	3247.06	2213.93	2215.81	2038.28	2118.07	2065.43	1.5927	3.44207	2.16116	3392.94	2130.3	985.719	3.45097e-61	1.10037e-24	1.08324e-62	2.03557e-09	1
Fads1	562.306	655.763	774.859	754.79	718.461	1695.68	1723.55	1869.64	1751.32	1928.41	1599.52	1902.82	1865.73	2217.24	1868.94	0.948632	2.58744	2.72755	1793.72	1890.85	693.236	3.61919e-61	2.43852e-55	2.92396e-50	0.972419	0.0275813
Acap2	1708.92	1492.94	1551.49	1565.78	1563.56	1239.71	1317.06	1268.1	1197.93	1306.93	1043.58	993.11	1003.9	1010.87	1072.51	1.23531	0.802993	0.650031	1265.95	1024.8	1576.54	4.00558e-61	3.46602e-63	3.02493e-17	6.66322e-14	1
Uqcrfs1	1958.46	1889.35	1839.88	1831.36	1697.65	3000.27	2848.55	2683.51	2790.2	2805.13	2811.93	2484.24	2682.33	2612.1	2664.45	1.06583	1.53283	1.43815	2825.53	2651.01	1843.34	4.28762e-61	3.27109e-41	6.6158e-57	0.718922	0.281078
Dut	635.244	686.898	574.549	636.021	629.114	1333.43	1426.42	1102.97	1286.22	1255.19	2206.48	1964.12	2157.6	1709.16	1833.97	0.648772	2.02547	3.122	1280.84	1974.27	632.365	5.0598e-61	6.59116e-63	1.65711e-24	1.30126e-09	1
Mum1l1	1649.52	1561.47	1472.14	1459.3	1869.25	734.835	692.94	666.705	653.704	625.465	669.095	665.347	665.058	499.241	583.577	1.09452	0.421095	0.384732	674.73	616.464	1602.34	5.50879e-61	1.34074e-47	2.52038e-39	0.897463	0.102537
Oxtr	382.874	381.632	526.484	389.605	452.244	130.928	114.014	174.944	115.003	137.159	62.3526	65.0616	108.388	44.259	72.7281	1.90483	0.315112	0.165428	134.41	70.5578	426.568	7.48541e-61	2.15799e-54	6.94995e-25	9.14705e-07	0.999999
Smoc1	58.5346	55.0948	65.9502	95.4587	80.136	553.99	562.233	661.372	599.229	667.474	544.606	623.867	593.501	922.357	715.89	0.895325	8.57021	9.57218	608.86	680.044	71.0349	8.0149e-61	1.29184e-58	3.04898e-53	0.951	0.049
Krt7	6269.57	6315.79	5818.29	6175.91	5334.09	3258.04	2938.48	2540.96	3067.29	2990.48	2894	2181.98	2409.5	3111.26	2614.23	1.11992	0.494599	0.441638	2959.05	2642.2	5982.73	8.3204e-61	5.75916e-50	3.9657e-38	0.883652	0.116348
Ppp1r3b	139.188	153.204	150.981	170.871	194.353	33.5504	36.6173	64.8144	37.0029	40.453	32.8996	18.6592	25.4132	30.1227	26.2084	1.59342	0.26277	0.164909	42.4876	26.6606	161.719	9.14059e-61	1.513e-49	1.13634e-32	0.0935506	0.906449
Sssca1	190.237	188.129	191.58	206.457	163.035	210.983	194.831	167.658	193.69	186.706	361.991	362.135	356.732	364.508	333.839	0.536133	1.01536	1.89386	190.774	355.841	187.888	9.20961e-61	1.15083e-57	1	1.04081e-57	1.47493e-19
Atxn10	4285.87	4041.96	4195.53	4150.14	4077.77	4292.57	4457.71	3808.05	4065.47	4240.58	6276.83	5853.07	6025.53	5617.55	5924.46	0.702565	1.00545	1.43111	4172.87	5939.49	4150.25	9.38064e-61	1.40474e-44	0.979252	6.95381e-46	0.0207484
Slc35g1	2013.64	2102.41	2054.35	1920.27	1973.27	1115.92	1264.65	1323.31	1196.59	1163.02	1583.69	1689.11	1803.64	1551.7	1715.35	0.726735	0.602499	0.829049	1212.7	1668.7	2012.79	1.28124e-60	2.4486e-08	2.0439e-61	1.8683e-24	1
Thtpa	1158.93	1115.17	1112.48	1042.52	1087.51	686.146	761.548	731.392	753.928	694.617	720.475	623.536	776.971	737.301	740.652	1.00797	0.657586	0.652385	725.526	719.787	1103.32	1.33842e-60	4.19989e-46	5.33033e-47	0.985079	0.0149209
Pank2	580.097	654.137	617.215	615.02	612.866	658.455	676.38	679.272	636.635	647.458	964.213	1067.24	953.211	1078.52	939.769	0.659253	1.07107	1.62468	659.64	1000.59	615.867	1.53886e-60	1.13133e-49	0.817264	2.00758e-39	0.182736
Fibin	18.2321	14.7815	14.5314	9.98986	11.9743	103.72	92.9824	67.2039	103.907	71.5707	230.358	185.364	186.258	147.825	185.921	0.469592	6.3174	13.4529	87.8767	187.145	13.9018	1.73521e-60	2.65514e-61	1.56311e-28	9.28122e-09	1
Gfpt1	9097.97	10126.5	10019.8	9739.4	9407.63	7676.64	8870.2	8475.47	8109.25	8277.19	5623.04	5899.66	6335.15	5298.59	5874.08	1.42639	0.855706	0.599912	8281.75	5806.1	9678.26	1.83424e-60	1.02747e-60	0.000107212	3.32073e-30	0.999893
Sars	8274.63	7993.21	6874.9	7772.44	7662.6	4337.11	4112.34	3610.3	4655.53	4018.12	4613.92	4044.71	4158.23	4600.83	4386.93	0.950872	0.537445	0.565213	4146.68	4360.92	7715.56	1.87893e-60	1.14588e-40	4.76905e-49	0.969093	0.0309066
Ptpn3	384.793	413.883	447.109	469.524	448.578	869.192	910.364	986.724	913.975	844.993	593.215	721.914	696.196	650.607	606.359	1.38459	2.09123	1.51037	905.05	653.658	432.777	2.2809e-60	1.19287e-17	1.84634e-61	1.05942e-13	1
Bhlhe40	437.57	384.32	477.3	594.319	659.51	1590.73	1487.67	1681.16	1514.21	1611.9	745.633	693.557	664.006	1007.33	830.029	2.00114	3.08872	1.54348	1577.14	788.112	510.604	2.55226e-60	2.6285e-08	1.01595e-55	4.00589e-23	1
Syncrip	3704.55	3397.07	3118.33	3270.26	3370.25	3171.6	3307.68	3072.64	2925.35	3008.78	5077.28	4813.58	4770.79	5229.22	5426.65	0.611674	0.918484	1.50159	3097.21	5063.51	3372.09	2.79231e-60	1.98381e-33	0.512324	7.21322e-53	0.487676
Ift122	868.817	940.67	1041.58	948.249	853.053	1470.77	1386.27	1509.23	1449.7	1461.28	1431.61	1372.46	1374.46	1476.6	1311.82	1.04454	1.5642	1.4975	1455.45	1393.39	930.473	2.81852e-60	6.50239e-44	4.28633e-54	0.933613	0.0663871
Npm3	318.611	330.569	278.466	350.755	278.173	234.91	278.947	190.944	271.388	217.824	541.601	476.926	534.572	546.457	549.421	0.450755	0.767085	1.70178	238.803	529.795	311.315	3.51915e-60	2.09393e-25	0.000119655	1.00198e-56	0.99988
D10Wsu102e	491.307	397.758	418.057	439.554	482.658	603.064	650.567	539.765	610.325	607.573	769.777	778.542	768.195	817.906	821.039	0.761304	1.35075	1.77426	602.259	791.092	445.867	3.56382e-60	7.7533e-62	1.82593e-14	2.45548e-16	1
Greb1l	113.231	98.0957	95.013	119.878	138.166	139.111	164.313	149.342	183.753	173.481	380.177	440.7	383.04	501.277	411.834	0.382627	1.43516	3.7508	162	423.406	112.877	3.70914e-60	9.74599e-50	0.00653898	4.45029e-31	0.993461
Rgs7	387.605	327.881	315.532	331.919	354.312	337.14	311.048	279.483	332.653	301.064	707.935	622.382	649.274	785.154	752.411	0.443943	0.90924	2.0481	312.278	703.431	343.45	3.72052e-60	6.24968e-36	0.804042	8.1463e-49	0.195958
Mcph1	202.472	181.41	182.201	146.518	198.037	178.406	170.468	173.877	161.408	197.73	348.577	329.003	377.778	331.066	328.661	0.514209	0.96843	1.88334	176.378	343.017	182.128	4.96692e-60	2.68665e-41	0.989017	8.49114e-48	0.0109832
Daam1	2363.7	2125.4	2274.72	2284.35	2389.74	2526.9	2546.33	2601.52	2470.67	2549.36	1853.96	1800.84	1909.94	1962.49	1837.97	1.35553	1.10989	0.818786	2538.96	1873.04	2287.58	5.31338e-60	7.43284e-25	1.71024e-05	1.4192e-60	0.999983
Rundc1	1066.26	959.967	1095.62	1082.31	1088.04	802.026	883.886	884.137	842.643	881.572	688.459	633.749	714.148	667.832	668.651	1.27318	0.811433	0.637325	858.853	674.568	1058.44	5.83009e-60	2.0789e-62	1.46854e-14	7.18486e-16	1
Ola1	1124.64	1214.13	1068.45	1116.66	1150.39	1120.19	1177.37	1013.4	1136.97	1120.23	1644.9	1600.31	1592.57	1686.04	1793.79	0.669444	0.9813	1.46584	1113.63	1663.52	1134.85	6.99041e-60	2.3478e-41	0.968678	1.52404e-47	0.0313216
Jam2	548.882	536.167	445.991	442.873	506.607	675.099	708.437	729.632	659.757	678.365	292.719	224.647	308.326	136.318	245.348	2.85847	1.39135	0.486746	690.258	241.471	496.104	7.70835e-60	4.57861e-27	1.01361e-05	8.3906e-61	0.99999
Uba3	2236.72	2143.31	1806.97	1853.74	1975.1	3817.43	4350.25	3393.43	3992.85	3828.65	4561.18	4384.45	4273.45	5064.68	5024.96	0.831561	1.93519	2.32718	3876.52	4661.74	2003.17	8.55687e-60	3.61918e-60	4.44918e-36	0.0233071	0.976693
Epb4.1l5	867.464	799.144	728.805	771.495	740.77	544.997	598.851	551.499	554.841	571.445	446.055	454.204	445.063	440.262	458.257	1.2575	0.722078	0.574219	564.327	448.768	781.536	1.07285e-59	1.76958e-60	3.36965e-22	1.02224e-08	1
Slc2a5	3459.31	3177.02	3345.66	3328.18	2843.94	1853.77	1810.98	1689.31	1868.86	1839.84	1684.84	1280.36	1445.89	1140.92	1240.94	1.33414	0.56102	0.420511	1812.55	1358.59	3230.82	1.29986e-59	6.34779e-57	1.83809e-25	6.84214e-06	0.999993
Qtrtd1	482.584	403.119	425.882	408.896	457.328	549.923	493.692	516.318	499.357	559.535	826.717	827.375	725.987	845.851	864.78	0.640193	1.2025	1.87834	523.765	818.142	435.562	1.38864e-59	2.66938e-54	0.00127248	4.92153e-30	0.998728
Ugt8a	97.8775	87.3455	103.955	82.1389	98.5581	51.553	73.0576	73.6043	67.5898	65.3471	168.872	202.55	222.037	197.395	183.126	0.340033	0.704797	2.07273	66.2304	194.796	93.9751	1.44183e-59	4.6919e-26	0.00115109	7.81783e-56	0.998849
Map3k5	839.3	786.096	843.983	731.08	755.333	564.628	570.07	596.301	541.727	581.123	467.826	506.965	469.297	433.738	455.619	1.22301	0.721439	0.589886	570.77	466.689	791.158	1.5072e-59	5.92317e-60	1.19779e-23	1.75452e-07	1
Olfm3	138.18	154.534	166.552	153.178	175.931	33.5504	49.8009	54.4032	61.5369	48.2324	36.3723	52.7858	68.4	43.3738	49.9458	0.986634	0.314011	0.318264	49.5048	50.1755	157.675	1.61384e-59	7.8162e-43	7.12776e-44	0.980337	0.0196634
Atp6v1c2	3.83834	4.03133	5.589	3.32995	1.84221	102.28	81.913	91.5787	72.6338	73.9045	69.2806	50.3552	37.8831	50.4552	51.6983	1.6262	22.6093	13.9032	84.4619	51.9345	3.72616	1.79398e-59	1.18334e-37	2.19862e-60	0.00160453	0.998395
Pold2	145.857	161.253	184.437	144.331	177.773	205.377	203.676	203.745	187.637	190.596	420.888	362.111	396.299	480.582	404.973	0.479965	1.21799	2.53767	198.206	412.97	162.73	1.84034e-59	7.75051e-49	0.199951	1.7379e-34	0.800049
Rest	46.06	72.5639	77.1282	92.1287	107.705	201.302	209.244	215.479	193.69	225.603	276.265	220.056	245.188	237.972	262.873	0.841409	2.64225	3.14027	209.064	248.47	79.1171	1.99277e-59	8.55271e-58	2.01052e-39	0.199915	0.800085
Ifi30	1262.51	1159.68	1002.52	1128.09	1124.7	603.015	489.264	386.156	530.63	534.508	522.203	451.699	440.885	499.241	496.829	1.05505	0.448014	0.424638	508.715	482.172	1135.5	2.46591e-59	8.88527e-46	3.17142e-40	0.93586	0.0641401
Plekhb1	482.671	460.915	462.803	408.43	497.414	1414.52	1155.33	1133.11	1157.08	1211.52	620.062	506.99	490.375	422.231	496.829	2.39366	2.62581	1.09698	1214.31	507.297	462.447	2.60866e-59	0.741355	5.3508e-43	3.15087e-38	0.258645
Abcb10	2036.68	1998.01	1872.44	1806.7	1687.55	1188.31	1195.52	1288.11	1219.64	1211.67	1004.57	967.945	1012.57	813.834	908.514	1.29651	0.649188	0.50072	1220.65	941.487	1880.28	2.6896e-59	1.35377e-58	4.77924e-23	6.91127e-08	1
Ripply3	618.768	583.548	616.5	527.676	489.668	292.477	288.378	255.13	259.313	293.65	241.174	216.643	233.076	191.765	187.121	1.29834	0.489737	0.377204	277.789	213.956	567.232	3.26569e-59	1.17672e-53	1.40577e-29	0.00237466	0.997625
Cdc42ep5	9.59584	13.4378	20.1204	12.2098	10.1321	31.9138	37.6357	42.6691	50.4401	49.7883	84.0028	78.565	90.4984	107.107	96.3954	0.465371	3.24195	6.96638	42.4894	91.3136	13.0992	3.47491e-59	1.01785e-59	9.23215e-15	3.72503e-16	1
1700052N19Rik	352.167	323.85	285.039	306.356	331.597	445.974	443.88	400.023	399.486	432.279	699.847	651.856	702.941	650.554	583.577	0.645122	1.32684	2.05672	424.329	657.755	319.802	3.54732e-59	3.2689e-57	1.52223e-07	8.35034e-24	1
Csrp1	514.068	517.972	637.146	678.201	664.116	1441.58	1365.99	1348.33	1457.11	1510.76	1713.59	1680.92	1852.02	2256.44	1943.49	0.754123	2.3655	3.13675	1424.75	1889.29	602.3	3.66555e-59	2.1594e-60	1.87939e-34	0.00188619	0.998114
Ruvbl2	638.977	607.803	656.148	662.661	633.719	547.444	552.072	522.505	650.678	558.578	988.366	901.042	951.286	1010.82	897.902	0.596135	0.884967	1.48451	566.255	949.884	639.862	4.80615e-59	3.98971e-30	0.0688458	5.55364e-54	0.931154
Cmpk2	913.927	743.095	681.489	676.003	717.798	2801.18	2810.75	2182.69	2483.73	2252.1	1068.7	930.516	898.734	760.387	884.277	2.7584	3.35726	1.2171	2506.09	908.522	746.462	6.65227e-59	0.388692	2.76167e-44	3.47304e-34	0.611308
Plk3	518.175	571.038	555.558	642.681	503.171	232.398	191.975	259.93	212.857	219.38	249.566	181.632	261.025	219.516	206.793	0.998219	0.400115	0.400829	223.308	223.706	558.125	6.90101e-59	3.20448e-42	4.64366e-43	0.953438	0.0465616
Hspd1	18842.5	15880.9	13828.7	16844.7	17319.5	6393.2	6569.76	5590.91	6497.5	6510.61	13430.4	11666.7	12009.1	13866	13455.6	0.489882	0.38157	0.778901	6312.4	12885.6	16543.2	7.29777e-59	0.00630234	4.69899e-59	1.16544e-33	0.993698
Znrf1	470.234	491.822	592.646	515.033	612.516	1253.7	1405.64	1494.24	1321.32	1423.3	739.38	878.958	761.66	985.568	832.815	1.64306	2.57177	1.56523	1379.64	839.676	536.45	7.91687e-59	1.02483e-12	6.9141e-58	1.31054e-17	1
Slc46a3	391.51	363.129	308.513	352.975	371.205	423.373	358.646	370.155	380.308	332.959	158.462	141.171	177.84	154.021	158.6	2.36095	1.0437	0.442068	373.088	158.019	357.466	1.0692e-58	1.90254e-44	0.938332	2.71674e-51	0.061668
Arhgef10	74.8475	107.502	127.429	98.7887	116.98	263.485	250.167	292.284	260.21	284.727	167.139	171.861	191.636	154.906	156.847	1.60358	2.57026	1.60282	270.175	168.478	105.11	1.08318e-58	1.55501e-11	1.47318e-58	2.06355e-18	1
Wwc1	84.4434	106.158	146.935	129.868	140.008	473.134	501.441	631.493	659.918	623.132	735.223	1037.32	1108.05	1150.73	1001.51	0.574058	4.75612	8.28509	577.823	1006.57	121.482	1.1423e-58	1.57449e-60	2.05865e-34	9.95253e-05	0.9999
Tmed8	3659.94	3616.12	3705.47	3396.49	3492.5	2518.01	2604.59	2907.96	2428.19	2578.92	2018.25	1890.54	2027.86	1476.4	1806.47	1.41413	0.729564	0.515908	2607.53	1843.9	3574.1	1.25454e-58	1.11285e-60	1.37413e-13	1.31721e-16	1
Dpp8	5339.46	4732.22	4453.5	4254.31	4571.53	9548.28	9115.22	8759.59	8704.04	8781.26	7854.16	8042.43	7211.76	6596.77	7109.85	1.21984	1.92319	1.57659	8981.68	7362.99	4670.2	1.54645e-58	4.83287e-28	4.13032e-60	2.86556e-05	0.999971
Sh3bp4	510.94	569.761	617.025	573.84	550.82	355.143	370.823	425.625	388.389	373.412	258.936	286.026	314.64	283.257	265.501	1.35858	0.67794	0.499005	382.678	281.672	564.477	1.70359e-58	2.05888e-59	4.98771e-20	4.7655e-10	1
Kcnk1	621.81	553.528	575.667	587.138	603.434	1110.3	1004	944.055	998.714	992.67	720.51	654.299	620.914	625.822	665.067	1.53645	1.71667	1.11729	1009.95	657.322	588.315	1.85977e-58	0.146047	1.83677e-49	4.17919e-34	0.853953
Prkrir	1744.52	1749.95	1497.08	1600.03	1540.53	2434.44	2451.94	2177.6	2350.02	2176.92	3431.37	3246.16	3070.41	2873.81	3197.27	0.732721	1.42532	1.94525	2318.18	3163.8	1626.42	1.94598e-58	4.62545e-60	1.65158e-16	8.17037e-14	1
Brca2	115.15	130.346	105.073	112.108	136.323	153.841	163.826	204.833	162.417	192.93	337.743	452.682	358.837	396.56	383.794	0.454948	1.46548	3.2212	175.569	385.923	119.8	2.23149e-58	9.03766e-52	0.000121639	2.51021e-27	0.999878
Slc6a12	2.87875	4.03133	4.4712	3.32995	3.21465	986.324	664.248	675.431	579.234	735.933	351.599	320.41	259.92	707.258	378.536	1.80457	202.561	112.249	728.234	403.545	3.58518	2.835e-58	1.14041e-49	9.41838e-60	0.421619	0.578381
Tor3a	1983.44	1851.6	1780.63	1998.81	1906.58	1552.65	1622.51	1327	1608.03	1488.98	1062.05	917.001	951.202	1081.66	1088.63	1.48987	0.798144	0.535713	1519.83	1020.11	1904.21	3.19994e-58	1.11868e-59	6.83771e-08	4.75754e-24	1
Jak2	1511.21	1580.25	1408.43	1577.29	1623.9	2143.14	2278.36	2005.45	2139.69	2120.62	1168.24	1071.83	1181.74	1379.18	1287.18	1.7554	1.38776	0.790564	2137.45	1217.64	1540.22	3.66285e-58	1.01695e-08	5.72887e-19	1.03608e-57	1
Preb	2407.61	2420.3	2560.88	2321	2390.26	1737.34	1701.93	1822.88	1736.15	1699.08	1748.01	1731.61	1752.44	1914.2	1662.83	0.987319	0.718789	0.728021	1739.48	1761.82	2420.01	3.69997e-58	8.89202e-43	4.92248e-47	0.980717	0.0192826
Dll4	254.29	196.783	253.215	258.626	276.331	1483.37	1019.24	1237.05	1081.33	1162.26	324.753	229.557	211.514	266.412	238.338	4.70895	4.82799	1.02528	1196.65	254.115	247.849	3.79861e-58	0.825679	1.5056e-36	3.19614e-38	0.174321
Bnip1	206.311	275.474	245.916	249.747	227.513	468.069	480.675	422.382	531.8	511.03	452.056	473.845	460.016	496.577	445.49	1.03693	2.00331	1.93196	482.791	465.597	240.992	4.04749e-58	3.86943e-45	3.04859e-51	0.959683	0.0403168
Mcm3	122.827	106.158	118.487	147.628	191.59	107.198	115.121	117.34	142.241	129.138	586.287	460.342	596.637	713.401	574.771	0.208457	0.88984	4.26871	122.208	586.288	137.338	4.43016e-58	1.84371e-33	0.819905	1.88869e-42	0.180095
Vps33a	1711.9	1671.68	1723.65	1672.87	1608.17	1320.68	1285.76	1340.82	1341.71	1312.47	1238.24	1271.77	1294.34	1170.81	1229.37	1.06397	0.786986	0.739669	1320.29	1240.91	1677.65	5.02346e-58	2.64519e-69	8.16771e-44	1	5.67121e-17
Tmem56	2041.09	1941.76	1750.53	1730.43	1724.31	1134.22	1282.92	1159.25	1150.08	1141.24	943.948	875.877	950.233	949.337	1019.09	1.23831	0.638621	0.515721	1173.54	947.696	1837.62	5.16805e-58	1.97349e-55	1.00772e-26	9.65283e-05	0.999903
Nutf2	1266.87	1224.18	1090.97	1302.01	1219.54	1023.15	938.712	882.185	1043.1	929.641	1758.86	1540.18	1607.72	1675.66	1693.78	0.582008	0.789176	1.35596	963.357	1655.24	1220.72	5.58246e-58	5.54517e-18	2.0559e-09	2.82824e-58	1
Mpp5	1211.95	1055.31	951.247	937.937	975.449	2233.11	2202.4	2125.95	2131.67	1996.24	1718.3	1626.29	1483.17	1872.57	1759.55	1.26353	2.08292	1.64849	2137.87	1691.98	1026.38	7.67843e-58	6.73316e-28	4.70522e-59	1.74207e-05	0.999983
Pdxk	561.27	721.971	769.415	802.586	671.512	2088.56	2510.16	2757.07	2539.26	2397.97	3742.06	4831.88	4780.35	3299.19	3965.85	0.59619	3.48561	5.84648	2458.6	4123.87	705.351	8.18064e-58	4.1096e-60	1.26473e-31	4.82339e-05	0.999952
Tcf19	95.9584	80.6266	87.1884	93.2609	105.006	59.736	50.9189	49.0589	82.7218	70.7927	367.187	254.109	359.889	294.358	296.17	0.199317	0.677959	3.40142	62.6457	314.342	92.408	8.31857e-58	1.42007e-27	0.0337556	8.38283e-48	0.966244
Cd97	297.471	197.468	289.51	226.426	330.778	5820.57	3435.83	4708.9	4241.61	5352.43	1113.82	959.966	1032.88	1429.56	1039.49	4.22532	17.5593	4.15574	4711.87	1115.14	268.33	8.40107e-58	5.76721e-15	1.34994e-51	1.74126e-16	1
Otoa	90.2009	96.7519	101.72	98.7887	79.2149	25.3674	34.3149	45.8693	19.1672	36.5633	16.4541	20.8688	13.68	19.4739	18.4011	1.81419	0.345668	0.190536	32.2564	17.7756	93.3352	1.02752e-57	1.70349e-53	1.41523e-28	0.0178873	0.982113
Xpot	4375.98	4454.2	3974.96	4492.45	4535.48	4242.58	4547.55	4366.77	4695.79	4615	5836.12	6380.32	6215.2	6097.08	6247.07	0.730045	1.02907	1.40959	4493.54	6155.16	4366.62	1.06332e-57	3.35242e-45	0.963753	5.54736e-41	0.0362468
Rnf130	4398.36	4392.62	3910.07	4110.01	3833.97	3175.54	3380.16	2686.4	2972.02	2938.29	2178.73	1966.4	2156.75	1821.09	1961.13	1.5026	0.733951	0.488453	3030.48	2016.82	4129.01	1.11266e-57	7.15314e-60	1.2799e-10	9.04602e-20	1
2014-09-03	360.343	456.871	420.751	436.257	420.963	1392.03	1324.92	1514.46	1305.86	1425.66	2541.91	3002.16	2577.13	1847.33	2368.74	0.564383	3.32325	5.88828	1392.59	2467.45	419.037	1.46081e-57	1.39685e-59	3.41955e-29	2.59452e-06	0.999997
Eef1g	6833.45	8753.96	8166.6	8133.54	7862.27	8018.89	9239.34	8042.46	9313.7	8880.73	15077.7	16963	17567.3	19234.5	17420.3	0.504217	1.09422	2.17014	8699.02	17252.6	7949.96	1.78969e-57	1.06419e-44	0.954874	3.36123e-37	0.0451262
Nudt3	1210.22	1485.57	1535.42	1456.59	1416.71	2717.2	2946.27	2678.19	3026.47	2705.67	2134.12	2478.1	2457.31	2115.18	2373.91	1.2176	1.98096	1.62694	2814.76	2311.72	1420.9	1.9399e-57	4.75374e-29	2.03605e-58	0.000130566	0.999869
BC027231	402.948	340.661	317.131	302.06	343.535	621.247	555.094	625.156	583.915	635.446	1215.3	1093.19	1178.44	1525.69	1264.41	0.48126	1.77036	3.67858	604.172	1255.41	341.267	1.95293e-57	1.33221e-54	2.73573e-10	1.27734e-19	1
Tceal3	1019.8	973.929	1011.32	972.302	857.446	615.027	652.825	496.893	667.827	564.591	448.427	335.951	416.514	337.776	385.108	1.55794	0.61992	0.397909	599.433	384.755	966.959	2.05061e-57	2.76665e-58	1.29605e-16	6.29748e-13	1
Vldlr	3652.44	3448	2966.64	3229.47	3272.78	1871.42	2144.12	2071.83	2186.07	2046.55	1813.41	1878.07	1777.57	1834.02	1850.82	1.12739	0.622838	0.552462	2064	1830.78	3313.87	2.244e-57	1.03098e-50	2.74434e-33	0.320079	0.679921
D030056L22Rik	400.146	339.975	331.126	376.252	394.942	480.212	508.082	459.056	450.743	448.118	624.92	598.223	666.142	615.2	623.683	0.750031	1.27342	1.69782	469.242	625.633	368.488	2.85062e-57	2.28878e-58	9.25327e-09	2.69436e-20	1
B3galt2	822.363	819.704	661.737	659.131	583.04	224.215	230.242	225.08	196.737	194.485	171.47	125.188	159.951	77.8958	137.57	1.59317	0.301974	0.189543	214.152	134.415	709.195	2.88909e-57	1.08252e-48	4.47864e-27	0.00155133	0.998449
Adk	1300.24	1363.93	1222.87	1264.24	1116.44	3489.46	3553.77	2927.1	3338.26	2796.01	5780.39	5270.97	5160.46	4032.22	5267.69	0.631263	2.56944	4.07031	3220.92	5102.35	1253.54	3.36147e-57	1.56765e-59	1.46932e-27	2.15341e-06	0.999998
Lrrc10b	1097.38	1311.5	1374.6	1438.19	1065.18	691.007	766.064	666.641	749.328	625.839	319.6	315.487	387.944	204.432	301.427	2.28847	0.556543	0.243195	699.776	305.778	1257.37	3.75736e-57	8.6756e-59	2.31423e-10	4.89377e-21	1
Hhatl	39.3429	48.3759	51.4188	31.0796	39.6075	4.90981	7.74853	3.20019	4.03521	3.11177	3.46403	2.45516	4.20923	0	0.876242	2.08559	0.109854	0.0526727	4.6011	2.20093	41.9649	4.10476e-57	3.57403e-45	5.4439e-36	0.996616	0.00338413
Large	67.1709	83.3141	117.369	109.889	117.901	231.579	309.941	334.953	333.914	336.553	400.13	487.348	547.2	459.541	509.964	0.643444	3.12086	4.85024	309.388	480.837	99.1287	4.20628e-57	9.60973e-59	4.66326e-30	1.52788e-05	0.999985
Idi1	500.116	499.992	546.604	512.813	547.117	3108.52	2889.17	2576.13	2575.27	2664.4	7567.63	6885.81	6646.33	4434.14	5839.11	0.4403	5.29926	12.0356	2762.7	6274.61	521.328	4.74075e-57	1.57592e-58	5.13242e-29	5.46243e-07	0.999999
E2f7	32.6258	41.6571	39.123	42.1794	44.213	12.2745	17.7109	30.9351	16.1408	24.8941	140.328	126.441	168.232	155.951	113.035	0.144887	0.510415	3.52286	20.3911	140.797	39.9597	4.79609e-57	5.64356e-24	0.000394198	8.61334e-50	0.999606
Gart	1089.24	864.048	923.537	1013.42	969.149	965.531	765.832	764.823	836.529	869.739	1800.4	1707.04	1716.42	2025.53	1710.53	0.469031	0.864812	1.84383	840.491	1791.99	971.879	4.82466e-57	1.49275e-30	0.340882	3.91635e-49	0.659118
Cd109	47.0196	36.282	72.657	41.0694	63.5562	317.501	264.557	353.087	239.086	321.29	231.224	209.916	298.855	287.683	269.006	1.15334	5.7382	4.97531	299.104	259.337	52.1168	7.92498e-57	1.36749e-45	3.25537e-54	0.840247	0.159753
Gpn1	606.889	595.683	531.357	549.809	590.114	656.425	671.233	599.704	639.934	606.079	907.143	876.871	813.602	870.043	869.109	0.731741	1.10422	1.50903	634.675	867.354	574.77	8.32331e-57	2.77046e-51	0.398955	6.51797e-33	0.601045
Rpp14	750.433	697.541	595.351	601.612	629.114	615.469	690.726	540.319	627.455	570.231	1095.85	1038.53	1020.74	1074.47	1076.9	0.573679	0.929798	1.62076	608.84	1061.3	654.81	8.75621e-57	4.9458e-34	0.800331	5.06415e-48	0.199669
Strip2	122.827	114.221	112.898	103.229	122.507	1040.24	789.453	865.192	674.132	889.927	325.619	277.518	240.978	215.107	214.101	3.34465	7.39755	2.21175	851.789	254.665	115.136	9.74525e-57	3.96683e-08	8.22813e-49	1.39407e-21	1
A1cf	637.144	634.262	684.093	525.023	520.414	220.95	224.165	280.55	195.708	218.602	140.293	177.999	202.043	100.91	133.189	1.511	0.379883	0.251412	227.995	150.887	600.187	1.05034e-56	1.45789e-50	7.12763e-26	0.000221571	0.999778
Wdr76	182.935	162.436	174.354	165.277	188.062	265.326	259.089	250.543	214.905	244.437	475.317	412.245	430.636	414.45	371.605	0.586584	1.41373	2.41011	246.86	420.851	174.613	1.1674e-56	4.65492e-54	8.82779e-07	2.37312e-23	0.999999
Cass4	5.51761	4.19258	2.21324	5.78302	5.56347	44.1065	59.8961	69.1347	79.302	46.7543	71.0213	90.8407	77.8813	82.6669	75.5934	0.751767	12.8321	17.0693	59.8387	79.6007	4.65398	1.33634e-56	2.13885e-56	1.0743e-40	0.203011	0.796989
Klhdc8b	334.3	388.351	479.547	407.364	370.284	161.205	130.662	168.543	154.347	149.365	99.5909	116.62	114.701	72.5847	88.5004	1.55305	0.385966	0.248522	152.825	98.3995	395.969	1.35936e-56	3.41361e-51	2.80583e-25	7.5327e-05	0.999925
Papss2	9296.93	9422.69	10522.8	9076.79	7865.89	5077.1	5512.3	5406.44	5122.85	5110.28	3699.4	3394.68	4248.55	3152.21	3396.08	1.46605	0.567911	0.387375	5245.79	3578.19	9237.01	1.37637e-56	2.74378e-56	9.19939e-20	8.53235e-09	1
Spa17	251.411	271.443	234.738	256.407	223.828	636.639	654.208	444.826	621.422	561.674	1510.53	1303.69	1449.23	1028.28	1384.47	0.437195	2.35792	5.3933	583.754	1335.24	247.565	1.47794e-56	5.15344e-55	5.98634e-15	3.35472e-15	1
Zwilch	64.081	56.4386	78.246	53.2793	79.2149	42.7563	43.591	49.5282	47.8172	51.0719	199.693	152.711	194.751	158.642	164.436	0.269815	0.708746	2.62679	46.9529	174.046	66.252	1.51492e-56	1.55197e-27	0.0478119	2.10322e-49	0.952188
Herpud1	4099.71	4135.06	4097.42	4490.09	4183.76	3031.76	3190.38	3002.08	3372.39	3038.89	2806.41	2956.71	2963.57	3070.4	2931.13	1.0616	0.744334	0.701143	3127.1	2945.65	4201.21	1.76511e-56	5.40656e-50	1.91824e-35	0.727763	0.272237
Ranbp1	1027.66	1143.34	1004.79	1105.54	1077.7	1003.24	935.203	733.92	969.298	940.501	1685.31	1705.09	1618.68	1874.21	1839.12	0.525335	0.855037	1.6276	916.432	1744.48	1071.81	1.79168e-56	1.48749e-28	0.0786711	1.28471e-50	0.921329
Gsr	1469.95	1692.53	1568.27	1513.82	1544.72	841.198	912.146	840.998	976.551	912.899	872.563	874.502	884.969	1060.78	994.604	0.956559	0.575639	0.601781	896.758	937.484	1557.86	2.35918e-56	3.55567e-38	2.72665e-46	0.934645	0.0653554
Ankrd54	693.76	686.67	762.328	685.971	616.918	445.786	447.201	420.291	448.917	444.205	402.642	351.91	387.249	375.369	336.477	1.1903	0.64035	0.537974	441.28	370.729	689.129	2.39812e-56	3.12989e-53	1.28012e-28	0.00437436	0.995626
Fan1	378.076	283.537	343.522	303.026	338.045	568.556	459.377	538.847	485.163	521.999	764.2	716.807	724.366	819.561	690.96	0.692689	1.56354	2.25721	514.789	743.179	329.241	2.52485e-56	9.95183e-58	2.56569e-16	3.3364e-13	1
B630005N14Rik	834.953	845.222	794.744	841.369	911.893	600.478	650.257	570.743	554.851	564.537	514.409	510.672	470.381	422.231	481.057	1.22599	0.695543	0.567329	588.173	479.75	845.636	2.74859e-56	1.24194e-55	4.55547e-24	6.29005e-06	0.999994
Serbp1	4910.42	5024.27	4248.04	4807.33	4498.17	5477.96	4928.03	4061.12	5165.55	4567.44	8556.44	7832.6	7835.7	8253.36	8396.02	0.592065	1.03031	1.74019	4840.02	8174.82	4697.65	2.80909e-56	2.05825e-42	0.975294	8.67248e-40	0.0247059
Rrn3	1307.9	1257.73	1255.59	1257.61	1349.46	1215.05	1238.66	1134.55	1239.82	1276.59	1570.41	1625.35	1598.45	1648.96	1661.83	0.753199	0.949654	1.26083	1220.93	1621	1285.66	3.11528e-56	1.04283e-32	0.899346	1.77949e-51	0.100654
Prox1	834.838	1043.71	1266.43	1029.97	1066.95	3721.42	4399.05	5140.49	4225	4466.44	2572.87	3637.94	3305.51	2617.79	3009.97	1.44957	4.18784	2.88903	4390.48	3028.82	1048.38	3.11928e-56	3.78059e-32	5.25978e-58	0.00120095	0.998799
Myo1c	857.196	1060.27	1181.51	1185.46	1208.76	3380.57	3791.06	4243.53	4299.52	4126.26	4499.2	5552.33	5583.55	6888.17	5482.18	0.708468	3.61189	5.09817	3968.19	5601.09	1098.64	3.9064e-56	5.79683e-58	6.65328e-37	0.0662847	0.933715
Fgf1	125.993	86.0151	183.319	143.188	148.298	401.794	375.959	361.546	351.608	406.21	233.277	182.909	219.827	203.237	228.699	1.77638	2.76207	1.55489	379.424	213.59	137.363	4.0043e-56	6.58456e-09	9.17684e-54	2.41556e-20	1
Trim59	151.461	149.159	141.446	115.438	152.903	103.106	137.26	118.407	111.977	101.895	355.063	327.8	378.831	285.913	308.437	0.34581	0.806092	2.33102	114.529	331.209	142.082	4.55362e-56	5.38808e-29	0.171976	5.69769e-48	0.828024
Rab11b	1717.79	1706.29	1822.91	1865.63	1825.75	2572.59	2659.72	2746.56	2849.21	2720.04	2312.29	2472.5	2391.19	2626.87	2525.19	1.09897	1.51573	1.37923	2709.62	2465.61	1787.67	4.68247e-56	1.6231e-32	7.76787e-55	0.0450522	0.954948
Eif4b	7520.33	7044.95	6874.53	7154.83	6648.37	9686.22	9020.83	8219.61	8950.2	8410.39	11870.3	10935.3	11104.9	11328.8	11215.3	0.784476	1.25662	1.60187	8857.45	11290.9	7048.6	5.18187e-56	1.17177e-57	7.10782e-13	1.49288e-15	1
Klhl18	260.959	282.193	279.45	278.595	268.041	576.903	554.618	685.267	574.009	555.451	520.713	627.231	523.996	562.115	531.528	1.06532	2.1517	2.01976	589.249	553.117	273.848	6.26526e-56	3.76855e-42	8.37112e-51	0.913934	0.0860655
Hspa1b	9114.27	9963.73	9916.93	15974.1	10255.6	749.303	577.963	435.567	635.949	847.443	378.939	401.406	236.243	606.357	392.285	1.61083	0.0587831	0.0364924	649.245	403.046	11044.9	8.1052e-56	2.09217e-37	4.59098e-29	0.725414	0.274586
Fmo2	201.455	159.909	164.171	136.55	168.59	41.7334	43.1704	33.2286	51.7617	52.8923	45.8984	19.6412	31.5692	15.9421	28.0397	1.57882	0.268243	0.1699	44.5573	28.2181	166.135	9.10724e-56	3.77099e-46	3.28759e-29	0.0537772	0.946223
Taf6l	128.824	151.887	167.804	160.948	172.246	299.629	313.594	321.085	352.072	325.156	292.841	342.445	318.849	346.486	295.293	1.00979	2.06149	2.0415	322.307	319.183	156.342	9.55897e-56	1.73917e-45	2.11583e-47	0.985167	0.0148326
Clstn2	47.0196	76.5953	105.073	69.929	68.1617	94.2029	114.014	150.409	126.1	146.261	299.63	368.273	374.621	292.109	319.557	0.381466	1.72025	4.50957	126.197	330.838	73.3557	9.64022e-56	2.22163e-49	6.19248e-06	7.1805e-24	0.999994
Usp35	803.172	740.421	818.229	784.759	770.052	544.171	545.718	648.614	525.586	582.78	432.138	406.328	448.283	333.713	382.918	1.42102	0.72687	0.511512	569.374	400.676	783.327	9.98932e-56	1.32816e-57	1.03089e-13	5.21534e-15	1
Ddx51	465.398	506.59	492.95	446.214	528.4	542.812	557.894	613.348	538.7	582.826	744.767	795.519	777.645	823.226	829.573	0.714125	1.16233	1.62763	567.116	794.146	487.91	1.06049e-55	2.51101e-52	0.00239323	8.34251e-28	0.997607
Gtpbp8	850.527	721.971	632.06	685.826	695.47	1010.68	963.596	997.018	896.331	940.073	1376.67	1350.42	1335.4	1550.57	1424.52	0.683148	1.34073	1.96258	961.539	1407.52	717.171	1.68836e-55	6.44663e-55	2.27741e-09	1.69254e-19	1
Wwc2	89.2413	99.4394	118.487	116.548	134.481	322.411	328.228	438.426	347.028	359.409	270.194	301.984	316.744	310.698	314.571	1.18578	3.21641	2.71249	359.1	302.838	111.639	1.69743e-55	1.7202e-38	1.23453e-53	0.40779	0.59221
Urb2	547.922	470.335	496.303	565.77	611.668	575.266	520.258	633.69	567.007	581.901	982.546	991.748	973.332	1095.06	932.269	0.578526	1.06914	1.84804	575.625	994.992	538.4	1.87093e-55	8.36742e-43	0.907378	7.19911e-38	0.0926219
Emid1	237.372	239.192	202.724	214.105	166.757	72.0106	66.416	60.5049	68.5784	61.4574	55.4245	24.5516	45.2492	14.1629	38.5546	1.84849	0.310335	0.167886	65.7934	35.5886	212.03	1.98079e-55	4.35202e-49	9.47216e-25	0.000115666	0.999884
Csrnp2	117.559	104.815	117.369	91.0188	96.7159	346.96	329.866	373.344	353.928	399.255	387.971	402.498	366.203	527.567	403.071	0.863964	3.4186	3.95688	360.671	417.462	105.495	2.10089e-55	4.40094e-53	2.60681e-42	0.772399	0.227601
Dnajb9	5989.1	7247.86	6116.74	6619.54	6199.18	3517.13	4370.35	3268.55	3779.04	3686.65	2624.32	2608.28	2819.13	2925.08	3228.75	1.31087	0.578811	0.441546	3724.35	2841.11	6434.48	2.25028e-55	4.53342e-53	3.54348e-24	6.48263e-05	0.999935
Slc44a4	15.3533	8.06266	14.5314	11.0998	22.1065	97.3861	85.2338	90.6719	87.7658	85.5736	77.0747	71.1995	75.7661	56.6515	50.5066	1.34848	6.27329	4.65212	89.3263	66.2397	14.2307	2.26197e-55	4.95047e-33	3.54409e-59	0.903482	0.0965185
Myo1a	3.83834	4.03133	2.2356	0	1.84221	18.8209	17.7109	19.2011	19.1672	17.1147	47.6304	69.9719	70.5046	77.0106	57.832	0.285031	7.6737	26.9223	18.403	64.5899	2.38949	2.42703e-55	6.29697e-52	1.23884e-11	3.69784e-18	1
Abca13	3.83834	1.34378	5.589	6.65991	1.84221	238.944	158.291	149.299	150.312	158.7	349.867	247.652	307.337	209.788	199.205	0.65119	44.2781	67.9958	171.109	262.77	3.85465	2.4798e-55	1.94157e-56	4.06824e-46	0.493392	0.506608
Rsl24d1	894.466	802.463	773.26	840.214	870.36	739.049	726.391	590.968	709.148	672.142	1148.33	1127.27	1123.83	1224.2	1235.31	0.586746	0.822268	1.4014	687.54	1171.79	836.153	2.63103e-55	8.26977e-21	4.62678e-06	2.07476e-54	0.999995
Ing2	612.205	619.441	624.861	517.253	521.695	323.229	350.964	296.551	292.553	281.615	275.39	243.797	233.623	260.296	250.815	1.22231	0.533573	0.436529	308.982	252.784	579.091	2.67373e-55	2.41292e-49	2.85775e-30	0.0691846	0.930815
Mlph	335.163	364.163	412.401	425.724	327.158	154.561	149.436	182.709	146.357	183.19	547.265	410.097	484.756	481.422	466.213	0.341577	0.437776	1.28163	163.251	477.951	372.922	2.89459e-55	0.00164032	3.44586e-29	4.1673e-55	0.99836
Golga4	9159.91	8476.18	8064.81	8332.69	8611.02	7067.93	6578.9	7088.24	6757.57	7016.71	6078.62	5656.64	5527.51	5423.97	5427.04	1.22749	0.809232	0.659258	6901.87	5622.76	8528.92	3.08751e-55	1.6082e-57	3.53569e-14	8.37331e-14	1
Inpp5b	881.752	880.174	886.415	848.028	894.392	1132.86	1137.95	1165.92	1142.8	1134.29	1275.63	1311.65	1319.68	1291.48	1242.51	0.88711	1.30133	1.46693	1142.77	1288.19	878.152	3.33992e-55	3.20757e-73	5.28165e-28	1	3.78626e-10
Prmt3	602.619	604.713	523.13	576.082	568.339	521.258	503.654	421.358	508.436	447.317	989.847	974.979	860.682	845.346	945.132	0.520376	0.835523	1.60562	480.405	923.197	574.977	3.36369e-55	6.53406e-26	0.00819599	5.21595e-51	0.991804
Upp1	750.989	601.985	698.804	611.757	635.562	461.522	317.69	379.755	383.345	360.156	239.018	155.902	226.246	203.591	166.442	1.91931	0.57667	0.300456	380.494	198.24	659.819	3.87594e-55	2.02995e-56	1.33157e-12	1.60555e-16	1
Cdc42se2	2469.52	2335.67	2188.38	2352.02	2376.28	1638.25	1723.48	1583.01	1701.82	1625.85	1586.85	1366.29	1485.86	1646.17	1602.56	1.07605	0.705726	0.655846	1654.48	1537.54	2344.38	4.10757e-55	3.88979e-48	4.62408e-35	0.781557	0.218443
Tab3	583.427	600.655	537.684	571.653	562.794	864.953	924.289	870.269	884.72	817.757	651.879	617.472	615.579	569.17	655.771	1.40262	1.52718	1.08881	872.398	621.974	571.243	4.47029e-55	0.377055	4.83649e-48	1.53226e-32	0.622945
Arl2bp	1429.77	1339.72	1328.11	1366.2	1320.77	906.056	1015.06	827.781	922.893	896.967	982.893	920.683	929.187	855.853	946.648	0.985652	0.673406	0.683209	913.751	927.053	1356.92	5.90108e-55	1.83932e-40	3.52399e-44	0.979526	0.0204739
Rock1	3199.18	3096.89	3019.38	2959.26	3048.09	2239.34	2465.97	2418.32	2357.29	2364.34	2062.96	2299.78	2037.44	2023.43	2244.5	1.11034	0.773049	0.696226	2369.05	2133.62	3064.56	7.23824e-55	5.23286e-53	3.00914e-27	0.00194377	0.998056
Tmem38a	652.536	764.609	756.594	658.21	637.45	461.489	471.553	424.547	398.447	428.654	347.979	347.355	317.797	342.272	327.714	1.29799	0.629708	0.48514	436.938	336.624	693.88	1.04025e-54	9.63602e-54	9.07675e-23	3.33332e-06	0.999997
Csnk2b	819.475	812.985	964.56	830.269	833.663	1162.65	1146.73	1002.78	1146	1035.44	1876.64	1741.88	1834.39	2116.69	1709.45	0.592045	1.28929	2.17768	1098.72	1855.81	852.19	1.16696e-54	2.54871e-50	0.000101391	6.24353e-25	0.999899
Zcchc12	334.703	368.06	343.164	367.405	387.785	144.029	211.424	148.275	219.919	170.369	90.0648	112.949	105.231	131.892	141.075	1.53815	0.496382	0.322714	178.803	116.242	360.223	1.20922e-54	4.76129e-52	7.38477e-23	5.4017e-06	0.999995
Gm572	470.618	526.559	570.234	489.659	410.803	215.213	201.473	174.944	195.264	189.826	179.662	122.5	151.532	99.1401	122.683	1.44585	0.395786	0.273739	195.344	135.103	493.575	1.31445e-54	1.62883e-48	3.13261e-26	0.00177232	0.998228
Tm4sf4	7154.95	5795.34	5877.96	5438.07	6068.47	3328.89	2849.79	2436.22	2687.54	2510.64	2354.91	1716.12	1971.31	1743.69	1914.27	1.42398	0.455355	0.319776	2762.62	1940.06	6066.96	1.72615e-54	3.03886e-50	2.66167e-24	0.000378673	0.999621
F11r	1384.94	1226.83	1292.13	1227.79	1445.59	3180.39	2881.32	2748.65	2856.96	2727.18	2477.88	2323.82	2166.12	2720.92	2238.8	1.20683	2.18851	1.81344	2878.9	2385.51	1315.45	1.74402e-54	1.16291e-31	9.76516e-55	0.0165232	0.983477
Kctd12b	1956.54	1633.66	1751.55	1486.31	1534.93	815.847	749.438	733.045	766.69	663.546	579.307	375.872	535.572	242.734	450.388	1.7073	0.445845	0.26114	745.713	436.775	1672.6	1.88233e-54	3.92943e-52	8.88015e-20	4.35109e-08	1
Cabp7	1415.46	1397.97	1555.61	1465.96	1162.36	629.65	685.8	692.712	573.958	576.681	501.41	320.214	525.891	273.813	351.25	1.60134	0.451432	0.281908	631.76	394.515	1399.47	2.50033e-54	2.2411e-51	2.46967e-21	9.83738e-07	0.999999
Sez6	3.83834	4.03133	13.4136	5.54992	14.7377	22.0941	27.6733	21.3346	28.2465	33.4515	84.8688	98.2062	108.388	115.073	78.8618	0.273665	3.19191	11.6636	26.56	97.0795	8.31417	2.68584e-54	3.75073e-48	3.58366e-07	1.09958e-21	1
Tmem243	257.12	251.824	214.137	249.547	213.825	564.661	547.943	487.484	638.965	599.327	218.866	175.691	209.851	279.602	246.829	2.50991	2.39227	0.953127	567.676	226.168	237.291	2.86093e-54	0.835847	2.61729e-35	6.68149e-40	0.164153
Pklr	304.706	241.248	322.999	262.9	301.044	127.09	130.541	99.5578	117.122	126.361	124.852	93.4064	109.777	84.809	93.4249	1.18645	0.419221	0.353341	120.134	101.254	286.58	2.92845e-54	5.09195e-45	4.677e-33	0.673945	0.326055
Rasa2	635.235	584.341	622.614	573.973	606.39	395.24	432.811	437.359	365.499	410.753	364.589	369.501	342	354.975	374.278	1.1309	0.675481	0.597297	408.332	361.069	604.511	3.02459e-54	1.92229e-65	1.35386e-40	1	1.01992e-16
Gm5148	19.3068	16.5956	21.3947	14.8405	12.1862	109.35	95.9157	91.2373	96.5827	115.944	121.154	88.4101	140.188	95.2453	105.359	0.924914	6.03362	6.52344	101.806	110.072	16.8648	3.22694e-54	1.53243e-49	2.37001e-45	0.925234	0.0747659
Agpat4	145.857	178.722	204.591	190.917	215.391	273.313	229.135	256.068	262.309	273.299	527.468	608.228	587.187	722.926	592.988	0.425877	1.38336	3.24827	258.825	607.759	187.096	3.5526e-54	3.30565e-46	0.00338597	5.24067e-27	0.996614
Ddx21	2810.18	2186.49	2135	2336.48	2737.52	2266.62	1941.53	1941.74	2050.52	2143.21	5055.74	4593.78	4777.34	5889.04	5243.24	0.404695	0.847445	2.09403	2068.72	5111.83	2441.13	3.96994e-54	1.70575e-28	0.510762	3.64394e-46	0.489238
Tmem19	673.148	741.778	771.282	794.771	744.261	1115.33	1306.19	1191.54	1338.74	1264.05	1173.71	1291.55	1284.71	1278.2	1289.56	0.983873	1.66857	1.69592	1243.17	1263.55	745.048	5.26931e-54	2.38099e-46	2.45939e-43	0.972515	0.0274848
Fkbp1a	4043.71	4175.54	4383.37	4406.55	4148.81	5242.34	5781.21	5088.91	5620.02	5271.05	6023.85	6419.29	6632.66	6632.99	6562.9	0.836756	1.27628	1.52527	5400.71	6454.34	4231.6	5.47307e-54	2.75491e-56	6.95093e-18	3.3152e-10	1
Ndrg4	584.377	546.89	780.224	701.699	668.721	1263.91	1487.08	1385.68	1314.92	1396.32	679.825	767.236	811.329	633.788	773.73	1.86799	2.08654	1.117	1369.58	733.182	656.382	5.93932e-54	0.570008	3.87376e-42	1.16404e-33	0.429992
Cpt1a	1129.68	1132.32	1214.04	1283.14	1149.55	733.64	863.408	890.718	890.561	836.288	614.034	608.879	687.157	684.244	614.096	1.31361	0.713288	0.542999	842.923	641.682	1181.75	6.15839e-54	6.56189e-55	5.49129e-18	9.30896e-10	1
Hspe1	5583.36	5004.26	3836.58	5013.22	4685.53	1463.57	1489.93	1115.8	1671.59	1345.89	2326.17	2015.63	1990.24	2152.8	2203.72	0.663026	0.293779	0.443088	1417.36	2137.71	4824.59	7.63365e-54	5.26051e-22	2.03187e-50	2.29129e-05	0.999977
Mpp7	1153.94	1090.33	933.418	1006.58	966.993	3274.84	3485.1	2682.5	3150.05	3006.09	4251.45	4203.25	3458.8	2985.01	3828.85	0.83293	3.02809	3.63547	3119.72	3745.47	1030.25	7.84427e-54	3.25926e-53	4.26915e-40	0.848947	0.151053
Gstcd	304.226	266.068	262.683	266.396	268.962	224.215	237.991	226.146	240.095	231.827	431.272	381.777	380.935	446.13	404.824	0.567399	0.847951	1.49445	232.055	408.988	273.667	8.03831e-54	1.81651e-25	0.141832	3.77415e-52	0.858168
Plekhf1	9.59584	14.7815	7.8246	9.98986	5.52662	185.755	136.153	144.008	174.523	176.593	336.877	278.366	257.815	468.26	321.66	0.491322	17.105	34.8143	163.406	332.595	9.54369	8.4643e-54	2.85097e-55	1.72294e-36	0.00149985	0.9985
Lrrc36	224.456	198.865	174.377	193.137	177.635	130.92	125.072	115.207	96.845	106.212	70.1466	62.6065	59.9815	52.2256	57.832	1.89639	0.592973	0.312685	114.851	60.5584	193.694	1.00228e-53	1.77336e-55	9.87549e-14	6.34946e-14	1
Topbp1	878.998	783.422	759.746	813.497	810.571	526.561	505.868	552.587	485.991	537.698	982.919	807.746	960.746	958.649	901.591	0.565682	0.644729	1.13974	521.741	922.33	809.247	1.07797e-53	0.0129188	2.10576e-28	2.88407e-52	0.987081
Csf2rb2	32.0213	40.7433	32.6845	22.5105	43.9551	198.332	241.488	307.901	217.457	225.922	132.672	165.06	154.195	145.329	141.338	1.61262	6.92672	4.29532	238.22	147.719	34.3829	1.2049e-53	4.38759e-30	9.32576e-55	0.000150477	0.99985
Dck	217.826	227.085	236.973	244.174	251.461	798.663	704.009	621.305	634.506	651.962	738.705	666.562	715.569	569.17	600.226	1.03654	2.89622	2.79413	682.089	658.046	235.504	1.2717e-53	2.46455e-44	3.18958e-48	0.956075	0.0439246
Hsp90aa1	57200.3	54434.7	41795.1	55707.6	54714.6	20885.2	20428.1	16652.9	19505	19238.4	24466	20486	21261	25623.5	24045	0.834556	0.366529	0.439191	19341.9	23176.3	52770.5	1.31404e-53	2.67302e-30	4.16405e-46	0.860585	0.139415
Chi3l4	0	0	0	0	0	0.818302	0	2.13346	6.05281	110.468	227.76	39.2825	0	2.65554	14.0286	0.421184	2390.45	5675.53	23.8945	56.7453	0	1.37999e-53	4.85879e-72	2.40879e-25	0.999969	3.11711e-05
Pacsin2	796.627	963.515	995.959	1114.42	1086.85	2110.6	2743.39	2582.57	2733.85	2478.01	2213.52	2850.45	2515.8	2704.29	2661	0.977086	2.55142	2.61126	2529.69	2589.01	991.475	1.45443e-53	8.14517e-48	2.77007e-45	0.983202	0.016798
Slco1a6	983.19	943.25	717.348	893.26	710.908	294.728	297.71	245.465	265.769	260.377	218.459	158.591	180.828	145.072	225.361	1.46936	0.321115	0.21854	272.81	185.662	849.591	1.50913e-53	3.85613e-45	9.55589e-27	0.0179459	0.982054
Gucy2g	4.79792	4.03133	6.7068	5.54992	6.44773	29.4589	22.1387	17.0677	18.1584	21.0044	168.006	123.985	134.695	123.04	99.0591	0.166264	3.91094	23.5224	21.5656	129.757	5.50674	1.58077e-53	2.43798e-43	2.46514e-06	2.62327e-22	0.999998
C8b	770.546	747.14	729.99	602.722	607.928	387.859	348.684	324.286	294.55	283.863	196.584	192.73	228.351	105.336	135.817	1.90867	0.474006	0.248344	327.848	171.764	691.665	2.26634e-53	6.83772e-53	7.03744e-16	1.01324e-11	1
Pcsk2	72403.5	72722.4	77362.1	68569.5	63155.3	44669.8	42649	41136	42670.2	39762.8	34998	31746	36392.4	24816.9	29001.4	1.34362	0.595371	0.443109	42177.6	31391	70842.5	3.24033e-53	3.84192e-53	2.02064e-20	4.47673e-06	0.999996
Spats2l	27.8279	25.5318	53.6544	27.7496	57.1084	145.658	118.442	179.21	119.039	142.363	208.708	216.054	243.083	206.822	179.63	0.668435	3.67213	5.49362	140.942	210.859	38.3744	3.35766e-53	1.73264e-54	3.658e-30	0.000468299	0.999532
Ramp1	60.4538	68.5326	54.7722	56.6092	60.7928	232.398	234.094	183.477	218.91	200.771	115.179	117.847	129.434	127.466	81.4905	1.87185	3.55134	1.89723	213.93	114.283	60.2321	3.51443e-53	4.66722e-11	4.76435e-52	1.58413e-16	1
Cct7	7601.63	7268.92	6427.38	7384.32	7348.89	4507.84	4324.02	3610.81	4431.82	4153.51	6545.66	5901.09	6154.22	6490.51	6282.01	0.670248	0.583607	0.870733	4205.6	6274.7	7206.23	3.55285e-53	0.0113103	8.48409e-52	1.13882e-29	0.98869
Phf1	865.084	1007.36	1171.4	1082.25	873.731	995.03	1024.43	1138.16	1040.66	953.92	393.168	431.003	464.078	428.427	387.29	2.44877	1.03048	0.420814	1030.44	420.793	999.964	5.19051e-53	8.8095e-42	0.95424	9.79959e-47	0.0457595
Tmem40	61.4421	50.7947	41.3586	76.589	69.0736	1.6366	1.10693	1.06673	1.0088	3.88971	4.33004	2.45516	3.15692	3.54072	1.75248	0.573019	0.0292634	0.0510689	1.74176	3.04706	59.8516	5.2728e-53	1.71131e-31	4.23186e-36	0.939251	0.0607491
Fam135a	7981.17	7552.41	6434.62	7234.67	7323.83	4214.52	4773.18	4465.02	4513.38	4262.56	3955.89	3845.56	3674.5	3162.65	4015.4	1.19163	0.60856	0.510695	4445.73	3730.8	7305.34	5.88825e-53	6.27153e-49	2.77377e-27	0.0322687	0.967731
Fam175b	1718.61	1510.42	1361.75	1388.75	1451.52	3138.03	3042.93	2594.65	2853.4	2793.47	2767.97	2511.46	2394.79	2618.32	2550.96	1.12294	1.94083	1.72835	2884.49	2568.7	1486.21	5.93764e-53	5.10269e-35	3.12659e-51	0.525879	0.474121
Slc40a1	2253.1	1854.42	2025.45	1924.71	2184.06	1017.98	876.691	937.655	825.2	837.844	1108.48	821.249	954.432	691.334	871.922	1.01078	0.438928	0.434247	899.073	889.484	2048.35	6.6794e-53	9.01102e-39	3.41113e-38	0.969563	0.0304372
Polr3e	693.779	698.764	691.918	660.452	692.707	531.896	539.076	597.389	536.037	575.677	845.224	817.567	781.264	892.261	818.41	0.66914	0.808724	1.2086	556.015	830.945	687.524	7.236e-53	8.55028e-12	9.86545e-12	1.27834e-55	1
Glra1	12.4746	9.40643	12.2958	14.4298	10.1321	67.1007	79.6992	73.4976	78.6866	72.3486	114.313	145.038	95.76	87.6328	120.921	0.658812	6.31724	9.58883	74.2665	112.733	11.7478	8.33337e-53	6.7304e-54	1.32367e-32	0.00379414	0.996206
Eif2b3	610.391	580.511	498.539	526.133	558.198	1003.69	1059.33	893.247	1098.55	1003.56	1184.67	1134.38	1081.51	1273.58	1331.89	0.842218	1.82363	2.16527	1011.68	1201.21	554.754	8.49225e-53	6.53384e-53	5.33734e-31	0.0173262	0.982674
Zfp663	0	0	0	0	0	56.4628	53.1328	50.1362	41.3609	53.9036	45.8984	35.5998	37.8831	36.0622	23.5271	1.42468	5100.93	3580.41	50.9993	35.7941	0	1.03512e-52	1.05298e-46	2.04071e-69	1	9.93893e-16
Prkd1	306.107	360.132	404.643	366.295	387.785	783.933	1085.68	963.352	976.914	975.072	860.119	1130.6	1002.85	1039.2	1034.11	0.944359	2.6219	2.77638	956.99	1013.38	364.992	1.07379e-52	4.4643e-48	7.85246e-43	0.956501	0.0434992
Tmsb15b2	4359.96	4067.71	3918.71	2811.65	3101.01	815.078	851.043	620.836	545.833	523.368	630.462	361.669	649.631	103.38	337.493	1.61148	0.18381	0.114063	671.232	416.527	3651.81	1.17243e-52	7.58717e-41	3.72404e-26	0.112756	0.887244
Trap1	1544.79	1373.34	1359.12	1366.39	1433.21	1433.66	1305.2	1232.07	1378.12	1314.82	2564.45	2333.63	2179.33	2219.76	2199.4	0.579642	0.941645	1.62453	1332.77	2299.31	1415.37	1.27366e-52	1.22352e-32	0.89874	1.06602e-43	0.10126
Cdca5	5.7575	14.7815	4.4712	9.98986	10.1321	5.72811	6.6416	6.40037	4.03521	7.77942	72.7447	45.4204	82.08	67.2736	65.7181	0.091917	0.678025	7.3765	6.11694	66.6474	9.02645	1.28615e-52	4.43636e-30	0.900855	5.30559e-39	0.0991446
Trip12	5567.1	5008.74	5010	5118.76	5350.77	7945.41	7759.34	8811.7	7665.74	8319.37	7642.12	8483.52	7608.26	8297.17	7820.02	1.01632	1.55444	1.52948	8100.31	7970.22	5211.08	1.45186e-52	6.5819e-42	7.85646e-46	0.988511	0.0114887
Pip5k1b	1487.11	1451.28	1432.73	1522.98	1406.38	1263.46	1256.35	1164.97	1264.88	1066.4	884.272	861.563	918.454	862.811	933.197	1.3488	0.824064	0.610962	1203.21	892.059	1460.1	1.46095e-52	2.55015e-54	1.11345e-08	3.51886e-19	1
Hn1l	2425.47	2314.98	2368.36	2306.29	2260.16	1626.69	1693.62	1572.27	1630.63	1601.66	2085.34	1816.86	2126.54	2098.82	2056.93	0.797768	0.695905	0.872315	1624.97	2036.9	2335.05	1.83557e-52	9.42598e-07	4.58712e-53	1.64685e-21	0.999999
Larp1b	665.999	632.919	632.607	620.126	639.209	366.035	397.433	310.418	410.583	360.187	454.654	380.549	391.458	405.633	446.112	0.887536	0.578113	0.651368	368.931	415.681	638.172	1.89118e-52	2.56383e-29	1.97293e-48	0.196501	0.803499
Fam76a	1277.03	1447.25	1476.09	1389.32	1304.34	989.36	1120.22	1037.01	1134.9	1005.06	774.211	692.354	756.725	652.395	786.366	1.4436	0.766832	0.531195	1057.31	732.41	1378.81	1.92283e-52	2.27131e-54	7.18514e-10	9.15162e-18	1
Numb	495.145	513.323	533.134	518.341	498.317	708.649	700.733	732.843	715.231	714.929	413.952	448.066	439.864	509.598	447.873	1.58114	1.3964	0.883162	714.477	451.871	511.652	2.35079e-52	1	2.28675e-33	3.10396e-64	1.43497e-15
Rplp0	11993.1	12617.9	11464.9	11743.2	11759.5	12590.3	10900.2	9831.99	12366.1	11197.2	24625.4	21859.6	22016.5	27145.2	22571.5	0.481195	0.954805	1.98424	11377.2	23643.6	11915.7	2.40917e-52	1.47568e-34	0.990892	5.45435e-41	0.00910806
Mctp2	237.977	204.254	273.861	198.687	271.716	65.4641	69.7368	99.2058	73.6426	93.9754	51.9605	49.1031	62.0861	43.3738	42.9358	1.61146	0.338862	0.210282	80.4049	49.8919	237.299	2.4961e-52	5.50166e-46	1.02767e-24	0.00157067	0.998429
Rbmxl1	902.018	812.985	734.908	778.099	855.705	900.132	812.068	784.003	796.096	773.516	1471.38	1287.24	1426.93	1597.22	1433.49	0.563428	0.995616	1.76707	813.163	1443.25	816.743	2.71566e-52	2.02859e-36	0.957301	9.11592e-40	0.0426995
Nptn	3743.65	3186.04	3163.42	3216.74	3277.84	7420.61	7051.34	6174.67	6452.03	6390.01	4725.22	4261.23	4437.11	4073.36	4558	1.51842	2.01888	1.32959	6697.73	4410.98	3317.54	3.45848e-52	7.16185e-08	8.42239e-51	7.27393e-19	1
Coch	17.2725	12.094	14.5314	12.2098	5.52662	64.6458	52.0258	62.937	45.3961	60.6795	8.66008	11.0482	14.7323	6.19626	4.38121	6.34006	4.6322	0.730624	57.1369	9.00361	12.3269	3.67719e-52	0.979601	4.88486e-31	6.1625e-42	0.0203985
Srsf6	5108.66	4831.4	5138.03	4729.1	4883.11	4830.08	4866.02	4955.7	4729.25	4781.13	5796.48	5647.64	5857.82	5843.42	5829.65	0.833898	0.97861	1.17354	4832.44	5795	4938.06	6.37943e-52	6.94018e-33	0.944246	1.16802e-45	0.0557539
Dpy19l3	135.301	118.252	116.251	129.48	109.611	281.496	261.236	333.886	268.341	302.798	181.862	195.185	205.2	178.806	197.154	1.51088	2.37756	1.57363	289.552	191.641	121.779	9.01445e-52	9.86395e-12	1.76102e-52	1.2202e-14	1
Ypel3	581.508	666.513	792.475	685.826	587.591	895.222	876.669	802.041	821.801	747.47	339.51	348.632	342.074	280.611	329.94	2.52512	1.25024	0.495122	828.641	328.153	662.783	9.62149e-52	9.68996e-28	0.00944561	9.14322e-52	0.990554
Pdlim5	896.923	1028.97	1094.33	966.797	1154.14	2130.92	2166.09	1993.69	2062.24	2326.03	2405.17	2800.45	2538.27	3200.86	2829.64	0.775279	2.07714	2.67922	2135.8	2754.88	1028.23	1.16914e-51	6.0947e-53	1.38922e-29	0.00661099	0.993389
Arhgap18	359.009	294.932	262.683	291.926	303.043	1116.47	1150.1	918.453	1022.91	911.732	573.297	561.015	574.56	392.037	497.705	1.97013	3.38685	1.7191	1023.93	519.723	302.319	1.28555e-51	2.49026e-09	5.38355e-49	1.88667e-17	1
S100a10	630.466	628.887	617.282	693.741	743.331	2271.28	2322.28	1642.76	2481.99	1999.31	2294.92	1811.9	2057.26	2377.59	2174.85	1.0001	3.2343	3.23397	2143.52	2143.31	662.741	1.32134e-51	3.85868e-46	2.5872e-45	0.984418	0.0155816
Eno1	6140.48	5658.16	5613.39	5819.91	5761.17	20348.8	16801.1	15012.8	18668.3	17583.7	15090.5	12329.3	12353.3	12714.2	11649.3	1.37854	3.0495	2.21213	17682.9	12827.3	5798.62	1.33464e-51	2.17869e-27	8.39235e-54	0.00148139	0.998519
AY358078	0.959584	0	0	1.19878	0	31.5292	31.1159	24.5881	40.8262	22.7548	60.3521	44.426	46.533	60.918	42.4013	0.592366	68.3148	115.325	30.1628	50.9261	0.431673	1.38027e-51	3.02245e-53	1.37979e-31	0.00123049	0.99877
Zfp930	296.55	337.261	236.806	283.979	293.676	716.186	775.606	606.211	591.774	650.017	929.945	789.529	711.781	823.093	871.904	0.809404	2.30601	2.84903	667.959	825.25	289.654	1.42526e-51	9.37253e-52	2.39208e-32	0.054195	0.945805
Upb1	1349.27	1323.62	1313.69	1234.27	1231.96	997.019	971.832	873.491	887.454	865.219	832.216	800.958	820.905	710.843	758.589	1.17115	0.712097	0.608034	919.003	784.702	1290.56	1.4277e-51	1.99866e-50	1.05725e-23	0.000240116	0.99976
Tmem106a	242.775	200.223	242.562	280.504	271.726	106.379	95.1962	126.941	102.898	107.356	81.4047	98.2062	67.3477	94.723	82.3667	1.27051	0.435291	0.342612	107.754	84.8097	247.558	1.48844e-51	1.06577e-44	5.04969e-29	0.244467	0.755533
Nfkbia	487.459	341.306	368.941	360.667	489.134	3296.02	2355.31	2264.69	2602.46	2712.12	2109.24	1958.05	1680.97	2724.07	2100.91	1.25133	6.46167	5.16385	2646.12	2114.65	409.501	1.75042e-51	6.7175e-41	1.68321e-51	0.901247	0.0987527
Amigo1	1372.21	1562.81	1620.81	1676.6	1426.04	2130.8	2569.17	2643.57	2452.72	2399.85	1041.81	1108.83	1258.56	985.169	1156.71	2.19706	1.59249	0.72483	2439.22	1110.22	1531.7	1.95566e-51	9.86405e-08	1.21672e-16	1.57818e-50	1
Tmem251	636.146	620.825	511.952	651.139	640.167	316.683	330.973	238.947	295.579	297.174	287.515	223.419	271.495	285.957	299.675	1.08135	0.483422	0.447054	295.871	273.612	612.046	2.2864e-51	7.85502e-41	9.75308e-35	0.921847	0.0781534
Hapln2	0.959584	4.03133	2.2356	0	0.921104	102.288	71.3197	90.6719	59.5193	77.0163	15.5881	11.0482	8.41846	15.9155	7.00993	6.90786	48.9002	7.07892	80.163	11.5961	1.62952	2.28761e-51	7.27991e-07	2.5336e-41	8.91328e-21	0.999999
Kank2	110.352	143.784	216.853	137.638	186.975	912.112	985.17	1386.93	1105.88	1239.04	413.952	512.931	560.88	513.112	447.742	2.29887	7.07492	3.07756	1125.83	489.723	159.12	3.08592e-51	1.43865e-17	2.08589e-50	6.18918e-11	1
Slc16a9	502.237	477.041	520.738	408.474	393.311	203.937	194.82	198.508	187.587	157.922	148.087	104.344	144.166	59.307	104.264	1.68296	0.409594	0.243377	188.555	112.034	460.36	3.11324e-51	9.81117e-48	8.70648e-21	5.69615e-06	0.999994
Pola1	345.45	296.975	295.099	326.336	330.676	252.855	316.583	245.348	287.509	254.387	625.258	490.773	597.795	559.433	617.75	0.469285	0.850836	1.81305	271.336	578.202	318.907	3.16937e-51	2.92604e-26	0.139234	1.93014e-45	0.860766
H2-Q7	272.848	213.177	200.053	251.256	347.035	2526.68	1869.55	2097.22	2155.76	2709.09	1091.83	1033.01	855.021	1603.42	1047	2.01735	8.84319	4.38356	2271.66	1126.06	256.874	3.20012e-51	9.14508e-26	2.20488e-52	4.0304e-06	0.999996
Lpin2	984.562	851.229	1017.79	995.124	1046.72	550.521	662.355	677.629	566.947	602.267	531.772	504.363	530.868	534.648	554.661	1.15186	0.625019	0.542615	611.944	531.262	979.086	4.28044e-51	6.87496e-46	3.66997e-29	0.226513	0.773487
Jazf1	525.746	601.931	604.081	566.092	544.133	309.334	369.716	344.553	390.407	323.663	269.363	306.894	317.513	290.339	322.457	1.15339	0.611436	0.530119	347.535	301.313	568.397	4.55033e-51	3.98863e-46	1.90641e-29	0.306708	0.693292
Sybu	283.077	256.661	224.678	250.857	278.201	957.413	868.942	918.944	850.299	788.678	669.251	678.961	649.095	444.36	532.755	1.47399	3.38944	2.29951	876.855	594.884	258.695	4.89249e-51	9.5368e-24	1.87425e-52	4.53318e-06	0.999995
Ppp1r14b	549.438	686.67	651.632	664.881	567.4	433.561	436.132	382.956	489.269	437.188	807.985	774.614	791.461	852.437	816.543	0.538983	0.698431	1.29583	435.821	808.608	624.004	5.07776e-51	4.41804e-10	2.19633e-14	1.9623e-52	1
Cxx1c	592.888	650.173	637.727	619.238	609.706	517.772	548.895	504.659	553.56	531.163	379.563	372.607	430.804	321.506	362.23	1.42284	0.854111	0.600286	531.21	373.342	621.947	5.5201e-51	1.38784e-51	0.000246513	4.44096e-24	0.999753
Phf21a	1084.33	1084.32	1082.53	1052.22	1119.25	1687.37	1640.21	1858.76	1618.51	1791.44	1655.35	1814.47	1563.83	1639.65	1576.8	1.04196	1.58525	1.52141	1719.26	1650.02	1084.53	5.80131e-51	3.30279e-37	2.90261e-46	0.93086	0.06914
Enox1	178.483	161.293	196.733	223.107	173.168	290.489	295.551	269.882	266.324	280.051	467.644	532.032	426.184	406.625	472.347	0.608425	1.50332	2.47084	280.46	460.967	186.557	6.22748e-51	2.17482e-50	3.4044e-09	2.57246e-17	1
Fmnl2	2130.13	2273.63	2391.24	2316.47	2158.97	1489.65	1629.36	1704.3	1537.52	1550.86	1066.94	1088.85	1196.46	1255.13	1417.19	1.31323	0.701987	0.534548	1582.34	1204.91	2254.09	6.31051e-51	8.37628e-52	3.28838e-17	6.65284e-09	1
Clspn	2.87875	13.4378	19.0026	7.76989	25.7909	18.0026	14.3901	10.6673	9.07922	10.8912	240.534	149.764	218.88	190.314	148.085	0.0665668	0.915139	13.7477	12.6061	189.515	13.776	6.8518e-51	5.97789e-29	0.813199	4.64232e-33	0.186801
Negr1	1017.23	1085.77	951.247	973.457	946.83	2810.09	2808.1	2462.37	2397.1	2371.51	1897.22	1975.28	1745.43	1426.93	1769.36	1.45777	2.58297	1.77186	2569.83	1762.84	994.906	7.14404e-51	8.38808e-19	2.14366e-52	1.16106e-08	1
Nxph1	237.017	227.098	302.924	195.357	245.925	67.1007	78.5922	91.7387	59.5395	69.2368	49.3624	38.0549	61.0338	53.1108	49.0695	1.46105	0.3031	0.207454	73.2416	50.1263	241.664	7.17912e-51	4.79453e-42	3.96825e-27	0.110771	0.889229
Dstn	8668.4	7936.91	7391.68	7096.19	7321.63	17141.3	18608.8	14836.2	17899.8	16818.1	21912.8	20720.1	20784.4	27214.7	24778.4	0.739138	2.2206	3.00432	17060.8	23082.1	7682.96	7.19658e-51	2.02273e-53	1.0677e-27	0.00372078	0.996279
Paqr7	89.2413	90.033	92.7774	95.3255	95.7948	250.4	209.21	273.904	273.133	256.721	236.42	198.892	226.246	188.543	191.021	1.21346	2.72746	2.24767	252.674	208.224	92.6344	7.54763e-51	8.55925e-31	2.2331e-50	0.0609569	0.939043
Dlat	1062.82	1221.67	1333.62	1240.96	1138.48	1646.42	1969.23	1728.16	1909.82	1806.79	2701.58	3474.43	3193.95	3587.45	3475.67	0.551355	1.51068	2.73995	1812.09	3286.62	1199.51	9.23455e-51	6.88404e-49	8.2151e-08	2.15032e-18	1
Acaca	936.554	999.783	1035.08	1036.73	1011.37	1594.75	1601.71	1904.35	1747.25	1739.48	1906.01	2326.22	2231.94	2428.06	2194.1	0.774606	1.71082	2.20863	1717.51	2217.27	1003.9	9.28411e-51	1.49116e-52	5.5022e-24	2.89918e-05	0.999971
Rras2	539.286	573.792	487.26	535.013	531.514	323.262	380.785	295.484	323.826	284.727	304.835	270.067	313.577	283.257	294.172	1.09698	0.602994	0.549683	321.617	293.182	533.373	1.08933e-50	2.19241e-43	2.4887e-33	0.908488	0.0915117
Slc35f5	3511.15	3579.08	3010.82	3225.59	3038.88	2100.84	2277.2	1897.76	2104.29	1932.69	1779.06	1703.23	1584.89	1628.78	1798.71	1.21403	0.630155	0.51906	2062.56	1698.93	3273.1	1.2546e-50	5.0454e-48	2.46018e-24	0.00255139	0.997449
Spg21	1525.86	1651.27	1505.69	1534	1600.87	1214.36	1247.45	1034.64	1227.48	1226.03	1037.76	999.555	978.646	1023.27	1041.85	1.171	0.76109	0.649949	1189.99	1016.22	1563.54	1.4443e-50	5.54418e-51	1.76413e-20	3.83327e-06	0.999996
Uhrf1	21.1108	17.4691	42.4764	36.6295	47.8974	23.7308	21.0317	36.2688	17.1496	24.1162	217.42	139.882	248.345	217.754	196.322	0.119975	0.738663	6.15681	24.4594	203.945	33.1166	1.46791e-50	1.24374e-26	0.532733	2.30261e-37	0.467267
Jmjd6	751.911	665.169	688.922	644.324	715.559	418.856	382.999	368.064	385.736	403.441	505.749	412.466	447.925	480.652	430.077	0.860437	0.565257	0.656942	391.819	455.374	693.177	1.50361e-50	2.20734e-26	1.53218e-47	0.0301584	0.969842
Clcn2	125.705	135.721	159.856	126.538	140.929	324.097	297.765	369.088	313.748	304.113	288.381	294.68	263.077	244.717	248.853	1.20086	2.33574	1.94506	321.762	267.941	137.75	1.56985e-50	6.28823e-29	2.08769e-50	0.0219115	0.978088
Mpp3	352.196	280.849	343.164	290.794	248.541	89.3258	75.2714	87.4718	90.7922	65.3471	85.7348	67.5168	90.5721	38.0627	62.2132	1.18628	0.269372	0.227072	81.6417	68.8199	303.109	1.64575e-50	3.8896e-38	3.89887e-31	0.800648	0.199352
Fam69a	82.0348	68.8551	76.4128	65.7888	88.9878	271.013	307.561	239.854	254.057	243.371	266.947	241.219	249.891	182.825	232.616	1.12131	3.44362	3.07108	263.171	234.7	76.4159	1.66695e-50	1.65151e-38	2.42708e-47	0.842012	0.157988
Xiap	1839.46	1726.75	1698.05	1648.13	1689.9	2679.09	2676.76	2632.6	2497.04	2383.21	1885.96	1811.92	1795.31	1722.56	1917.12	1.40905	1.49596	1.06168	2573.74	1826.57	1720.46	1.6808e-50	0.629136	1.29787e-41	5.5719e-32	0.370864
Map4k4	1773.12	1802.1	1947.78	1932.81	1997.26	2789.26	2774.91	3270.4	2975.96	2908.17	2831.01	3107.99	3167.48	2976.41	3031.83	0.973799	1.55703	1.59892	2943.74	3022.94	1890.61	1.70649e-50	2.43846e-44	1.18031e-39	0.976052	0.0239484
Cenpv	506.66	526.76	530.955	504.999	442.13	258.583	276.744	225.08	291.544	281.599	278.023	290.469	316.376	284.143	314.571	0.898876	0.530986	0.590723	266.71	296.716	502.301	1.81564e-50	1.28697e-31	4.75645e-44	0.813347	0.186653
Gpt2	524.912	610.074	513.07	589.202	626.351	866.811	872.263	932.321	851.389	820.986	535.193	553.638	574.244	580.678	552.032	1.55368	1.51688	0.976316	868.754	559.157	572.722	1.91012e-50	0.930493	3.21766e-34	3.71497e-40	0.0695067
Rbp4	1875.68	2218.57	2656.8	1914.85	2236.5	735.653	755.061	860.85	798.961	761.605	549.517	650.653	790.283	573.596	566.061	1.24983	0.358835	0.287106	782.426	626.022	2180.48	1.91738e-50	2.07413e-41	3.16151e-28	0.478836	0.521164
Foxa3	247.592	269.293	270.507	259.681	271.32	146.476	131.725	167.476	159.391	147.809	97.8589	79.7925	123.12	128.351	106.726	1.40498	0.571073	0.406463	150.575	107.17	263.679	2.03352e-50	2.66355e-65	3.27199e-27	1	7.56194e-12
Itpa	963.998	1091.12	908.782	981.182	902.691	1869.7	1884.01	1526.52	1842.05	1569.26	2249.91	1884.33	2098.27	2013.7	2040.84	0.844901	1.79288	2.12201	1738.31	2057.41	969.555	2.15841e-50	1.12048e-50	6.36152e-30	0.038078	0.961922
Klf7	59.4942	69.8764	72.657	84.3588	89.3471	156.738	183.751	190.944	184.611	157.113	181.862	212.555	213.808	229.235	202.412	0.839686	2.3237	2.76734	174.631	207.974	75.1467	2.35279e-50	6.80141e-50	3.94904e-31	0.151862	0.848138
Brd3	892.73	1093.97	1188	1103.32	985.12	2198.5	2270.61	2707.39	2338.33	2513.43	1430.27	1808.52	1626.82	1585.72	1576.32	1.49835	2.28536	1.52525	2405.65	1605.53	1052.63	2.51397e-50	7.20065e-13	8.27508e-51	4.86433e-13	1
Ttc12	47.9792	52.4073	52.5366	76.589	69.0828	180.845	185.965	158.943	177.549	168.035	121.241	111.71	83.1323	115.958	119.169	1.58072	2.9178	1.84587	174.267	110.242	59.719	2.9156e-50	1.46141e-13	5.69393e-52	7.13413e-12	1
Eef1e1	506.66	469.072	401.29	465.084	470.712	560.537	527.996	403.223	513.48	498.661	1072.98	957.474	975.489	1163.15	1210.97	0.465407	1.08262	2.32617	500.779	1076.01	462.564	3.20903e-50	1.13095e-37	0.884842	2.25716e-33	0.115158
Slc4a10	2108.92	2108.4	1673.88	1854.78	1855.84	1107.19	1263	1067.61	1146	1058	930.82	917.025	877.614	811.709	948.094	1.25785	0.587578	0.467129	1128.36	897.052	1920.36	3.79586e-50	3.16912e-47	8.88347e-24	0.00167255	0.998327
Mta3	645.31	767.323	775.753	760.34	665.037	1048.21	1068.18	1058.19	1085.68	1106.23	740.437	789.332	818.832	731.158	755.285	1.39933	1.48501	1.06123	1073.3	767.009	722.753	3.87654e-50	0.692774	8.56974e-42	6.98578e-32	0.307226
Clvs1	11.5726	9.86332	19.9415	21.3117	20.7525	180.886	132.124	199.041	173.353	206.396	635.97	643.263	629.122	1054.29	757.301	0.239744	10.6819	44.5554	178.36	743.99	16.6883	3.88629e-50	2.13844e-47	5.43991e-21	2.8148e-10	1
Arrb1	83.4838	110.19	141.961	125.428	121.586	537.002	523.513	722.666	496.169	599.793	606.205	645.706	706.098	459.408	529.101	0.977135	4.94114	5.05677	575.829	589.304	116.53	4.05622e-50	1.60654e-45	8.1109e-45	0.964985	0.0350146
Mgat4b	468.354	726.983	741.101	788.089	663.186	1756.08	2238.15	2389.47	2461.31	2091.12	2126.04	3010.41	2935.94	2575.9	2685.88	0.820158	3.22814	3.936	2187.22	2666.83	677.542	4.17412e-50	6.3221e-50	3.57794e-37	0.805867	0.194133
Nono	5596.47	5012.51	4491.58	4589.59	4632.23	10442.2	9438.34	8341.32	9071.8	8345.35	11889.8	10569.7	10296.4	10403.8	10403.9	0.852052	1.87642	2.20223	9127.79	10712.7	4864.47	4.35703e-50	2.45284e-50	5.34233e-32	0.414588	0.585412
Polr1e	178.483	171.587	156.749	162.158	168.562	225.663	188.179	206.945	209.831	237.272	459.72	370.409	404.086	505.437	450.45	0.48761	1.27502	2.61483	213.578	438.02	167.508	4.42883e-50	5.47767e-43	0.0300982	1.54957e-26	0.969902
Slc35a4	1168.93	1169.18	1256.51	1239.98	1203.35	1234	1377.02	1326.27	1423.42	1337.63	1729.55	1958.49	1841.92	1994.26	1874.27	0.712706	1.10938	1.55657	1339.67	1879.7	1207.59	5.26685e-50	2.59909e-44	0.155394	2.10187e-28	0.844606
Rgs13	0	1.34378	0	1.10998	0	52.3713	45.3842	38.4022	53.4665	54.4559	81.4047	93.2959	98.9169	53.9959	60.4607	0.629	97.5054	155.016	48.8161	77.6148	0.490752	5.31752e-50	7.57819e-51	6.5268e-38	0.143468	0.856532
Ccm2l	13.4342	9.40643	17.8848	9.98986	14.7377	54.0243	69.7368	70.4041	55.4841	49.7883	155.89	174.316	149.428	117.755	113.911	0.421013	4.57213	10.8598	59.8875	142.26	13.0906	6.41895e-50	1.11845e-49	2.3179e-17	7.77691e-11	1
Itpr2	1170.69	1101.82	1079.79	1056.71	856.636	494.254	470.446	590.968	502.031	523.555	400.096	396.434	431.446	344.335	340.858	1.34919	0.490212	0.363336	516.251	382.634	1053.13	6.4818e-50	4.2636e-46	3.30934e-23	0.0010661	0.998934
Dgcr6	328.178	332.786	278.332	294.146	268.962	1205.38	980.82	928.545	1080.79	998.084	1205.48	1053.24	1043.96	1471.65	1059.82	0.89021	3.45679	3.88312	1038.72	1166.83	300.481	7.64764e-50	9.86403e-48	3.19953e-40	0.938571	0.0614287
Xrcc2	84.9903	108.725	101.463	85.9905	91.7788	157.482	149.857	155.657	144.43	158.521	257.542	203.361	231.539	226.075	204.865	0.681837	1.61945	2.37513	153.189	224.676	94.5894	8.76624e-50	2.34376e-52	1.0613e-12	3.60933e-12	1
Tbc1d22a	931.65	839.081	941.176	915.738	903.658	770.03	711.769	683.773	701.118	718.818	629.588	593.227	612.443	620.511	552.909	1.19172	0.791278	0.66398	717.102	601.735	906.261	9.096e-50	6.8685e-52	5.09119e-17	4.54762e-08	1
Dbp	424.174	505.542	482.677	549.565	453.284	331.42	293.869	244.174	329.172	277.935	186.789	169.123	146.376	115.604	165.303	1.88526	0.611363	0.324286	295.314	156.639	483.048	9.80205e-50	2.47207e-51	2.89379e-10	2.80902e-16	1
Cdkl3	193.51	162.1	174.533	132.443	175.12	348.523	311.48	331.027	351.396	321.765	321.168	334.134	288.206	280.443	304.135	1.08907	1.98655	1.82408	332.838	305.617	167.541	1.05317e-49	4.49827e-34	5.74474e-47	0.893902	0.106098
Cldn6	157.372	196.191	215.735	160.948	197.116	73.6472	57.5605	56.5366	52.4577	68.4589	51.0945	29.4619	61.0338	40.7182	34.1734	1.42571	0.332873	0.23348	61.7322	43.2964	185.472	1.09394e-49	1.66259e-42	2.44674e-26	0.0842531	0.915747
Stk11ip	886.636	864.062	877.741	889.287	892.54	836.092	743.859	824.005	755.966	798.511	636.135	619.927	637.614	585.086	563.423	1.30118	0.897551	0.6898	791.687	608.437	882.053	1.12092e-49	1.50617e-50	0.0289802	9.139e-25	0.97102
Hexdc	151.489	124.071	171.526	156.508	153.502	403.022	335.965	358.261	323.18	358.787	263.067	209.879	252.922	255.365	239.1	1.45796	2.34996	1.61182	355.843	244.067	151.419	1.18969e-49	3.50948e-14	8.77496e-51	1.49286e-11	1
Esrp1	3283.57	3382.14	3393.9	3813.62	3721.67	1815.77	2244.79	2104.52	2345.61	2187.66	1686.99	1789.72	1902.18	1849.92	2014.5	1.15741	0.608038	0.525342	2139.67	1848.66	3518.98	1.2145e-49	1.02711e-44	1.34341e-27	0.224814	0.775186
Thbs3	283.806	317.131	353.068	349.745	314.096	2968.16	2202.46	2732.36	2447.82	2662.98	4715.76	4205.18	3967.66	6812.44	4655.25	0.53431	8.04367	15.0543	2602.76	4871.26	323.569	1.35033e-49	5.13937e-52	4.08436e-33	0.0161073	0.983893
Rnf13	1509.43	1472.78	1307.83	1368.61	1366.6	2516.62	2548.16	2265.93	2491.44	2228.8	2211.78	2055.53	1985.63	2025.53	2212.75	1.14867	1.71537	1.49336	2410.19	2098.24	1405.05	1.38627e-49	9.83803e-28	1.5171e-49	0.0188922	0.981108
Tat	904.887	657.12	652.46	695.972	723.066	329.023	268.907	283.75	281.456	293.284	220.884	170.633	225.194	203.786	204.164	1.42135	0.400839	0.282013	291.284	204.932	726.701	1.47036e-49	7.2669e-44	5.99361e-24	0.00568665	0.994313
Isl1	3455.56	2715.29	2957.48	2548.55	2757	14742.3	12175.1	10752	11181.2	11544.4	5285.67	4345.61	3890.3	3173.58	3868.97	2.93691	4.18425	1.42471	12079	4112.83	2886.78	1.47468e-49	0.066818	6.52618e-40	6.36541e-25	0.933182
Hgfac	690.92	741.859	810.371	774.758	687.097	477.234	436.109	501.373	451.58	461.32	424.534	395.403	373.716	322.745	329.362	1.26105	0.628241	0.498187	465.523	369.152	741.001	1.47792e-49	3.09119e-48	8.19907e-22	9.12139e-05	0.999909
Rbfox2	1645.69	1863.8	1941.6	1820.67	1833	3491.97	3655.13	4418.17	3664.66	3888.46	2901.06	3241.55	3082.42	3385.03	3110.96	1.2161	2.09982	1.72668	3823.68	3144.21	1820.95	1.48176e-49	2.02843e-27	2.29967e-50	0.00917724	0.990823
Sqle	3146.13	3022.25	3166.45	3305.63	3172.26	1999.93	1930.57	1866.78	1973.29	2135.03	1953.37	1708.79	1943.61	2260.75	2165.18	0.98743	0.626433	0.634408	1981.12	2006.34	3162.54	1.72759e-49	2.72803e-36	3.72842e-39	0.976778	0.0232221
Nipal1	2872.61	2354.59	2250.14	2153.71	2112.56	953.272	877.953	806.906	681.153	742.164	856.889	628.52	728.197	575.632	659.81	1.17755	0.345846	0.293698	812.29	689.809	2348.72	1.77761e-49	5.77716e-39	4.61425e-30	0.859469	0.140531
Gnat2	417.342	448.405	323.044	369.625	334.361	275.678	310.052	267.738	323.745	251.275	674.741	639.568	561.848	644.411	652.8	0.450158	0.754711	1.67655	285.698	634.674	378.555	1.93841e-49	1.08882e-19	0.000119292	3.06168e-47	0.999881
Ica1	2337.55	2211.87	2112.46	1933.59	2051.44	1157.08	1289.09	1126.47	1140.95	1117.9	1334.17	1047.19	1189.08	1020.61	1204.8	1.00615	0.547718	0.544371	1166.3	1159.17	2129.38	2.16041e-49	1.03316e-36	2.5988e-37	0.972998	0.0270023
H2-M10.6	0	0	0	0	0	54.0488	43.4914	45.944	46.4049	30.3164	39.9576	26.798	23.1192	63.2284	38.5634	1.14886	4405.11	3834.33	44.0411	38.3333	0	2.18412e-49	3.34214e-55	3.05184e-61	1	1.12963e-18
Fkbp1b	1297.29	1036.08	1127.86	1094.8	959.385	585.88	553.489	464.027	505.41	505.336	424.465	294.619	395.657	261.128	346.992	1.51731	0.473975	0.312378	522.828	344.572	1103.08	2.30514e-49	7.4693e-47	5.40893e-20	1.0727e-05	0.999989
Slc12a4	124.746	120.94	203.439	177.598	197.116	847.204	810.983	976.761	894.576	835.58	476.85	570.198	576.591	852.649	583.682	1.42651	5.29823	3.71412	873.021	611.994	164.768	2.41792e-49	3.67115e-32	2.66084e-50	0.0479107	0.952089
Tssc4	1467.41	1522.73	1438.89	1457.8	1237.05	785.03	766.983	778.925	778.795	686.145	834.546	661.664	782.875	698.486	624.936	1.05368	0.532842	0.505698	759.176	720.501	1424.78	2.59534e-49	5.23999e-39	2.44032e-34	0.951299	0.0487011
2014-03-08	5647.36	5516.24	4946.39	4915.01	5177.16	4576.62	4717.14	4630.61	4583.45	4371.64	3453.66	3237.79	3305.12	2865.33	3319.19	1.41396	0.87319	0.617549	4575.89	3236.22	5240.43	2.75306e-49	2.81218e-49	0.00300597	1.15476e-25	0.996994
Sass6	104.384	96.9131	97.1479	104.927	91.9998	875.534	868.5	681.949	736.285	621.21	967.054	926.637	845.14	541.526	724.179	0.944799	7.63699	8.08319	756.695	800.907	99.0743	2.82508e-49	1.06872e-46	1.32932e-44	0.972085	0.0279148
Slc39a9	2879.01	2486.31	2403.54	2480.63	2573.19	4339.06	4168.06	4282.21	4075.89	3970.58	3376.74	3314.04	3174.78	2971.77	2971.67	1.31797	1.62492	1.23289	4167.16	3161.8	2564.53	2.85608e-49	3.41905e-08	5.12858e-49	3.99822e-17	1
Cast	817.316	703.937	704.202	725.786	877.701	2541.24	2251.66	2049.46	2050.11	2188.25	1017.46	1109.73	975.594	1420.88	1207.49	1.93341	2.89391	1.49679	2216.14	1146.23	765.789	3.37764e-49	1.85836e-06	1.11325e-45	3.67718e-19	0.999998
Dhx40	1935.48	2022.34	1798.49	1820.39	1831.15	1285.55	1582.91	1376.7	1409.3	1401.95	1113.87	1073.3	1190.19	1128.44	1176.79	1.24176	0.750057	0.604028	1411.28	1136.52	1881.57	3.75899e-49	3.27752e-50	3.9472e-17	3.50284e-08	1
Nfatc2	414.003	600.668	693.013	618.217	503.457	383.751	352.005	546.165	425.008	427.09	37600.3	58780.7	54343.8	89098	52659	0.00729641	0.754246	103.372	426.804	58496.4	565.872	4.39844e-49	3.16658e-25	0.958614	3.40914e-30	0.0413856
Ndrg1	4572.45	4795.56	4768.48	4722.84	4636.8	7349.46	8021.33	7168.66	8049.13	7164.83	8679.34	9567.49	9448.6	7769.24	8729.06	0.854271	1.60679	1.88089	7550.68	8838.75	4699.22	4.49524e-49	7.54499e-50	4.11867e-28	0.0460043	0.953996
Rab43	866.197	1056.19	1114.94	1184.35	1068.92	1100.09	1109.15	1206.8	1223.18	1157.45	592.349	518.038	602.972	584.218	598.482	2.00156	1.09565	0.547401	1159.34	579.212	1058.12	4.66033e-49	1.2428e-32	0.763714	5.94334e-46	0.236286
Fbxo9	1189.69	1216.4	1154.69	1184.39	1136.64	947.593	1044.94	944.151	1059.19	998.706	780.36	789.332	803.91	710.595	833.306	1.27494	0.84916	0.66604	998.917	783.501	1176.36	5.31962e-49	5.86603e-51	3.78545e-08	2.25923e-17	1
Cdca7l	23.9704	21.6482	19.7515	14.5741	27.7989	33.4358	29.7544	39.693	24.4433	32.1368	231.631	143.283	164.591	172.946	169.851	0.180782	1.47981	8.18561	31.8926	176.46	21.5486	5.40628e-49	8.96819e-35	0.419361	6.4827e-28	0.580639
Dock11	1756.98	1750.74	1866.26	1573.05	1548.41	2992.79	3231.29	3093.52	3039.36	2749.32	4003.54	4605.53	4011.9	3408.2	3991.43	0.754538	1.77816	2.35662	3021.26	4004.12	1699.09	5.43417e-49	4.47203e-51	5.56076e-23	4.03796e-05	0.99996
Homer1	287.875	259.349	321.926	299.696	311.315	356.019	333.187	361.621	371.239	374.968	517.873	520.554	512.474	503.685	565.176	0.685959	1.21407	1.76989	359.407	523.952	296.032	6.88873e-49	3.68599e-62	1	3.09947e-29	3.53073e-13
Tmem229b	1098.72	1170.43	1212.29	1255.63	1051.89	648.913	761.426	697.641	726.338	712.595	608.587	636.106	725.008	602.692	671.201	1.09351	0.612707	0.560311	709.382	648.719	1157.79	6.89999e-49	4.01619e-42	7.57522e-31	0.777917	0.222083
Camsap2	1329.84	1195.87	1230.54	1254.28	1334.8	1704.44	1550.56	1821.41	1679.68	1832.83	2080.59	2108.72	1944.61	2093.47	1957.04	0.843338	1.35358	1.60502	1717.78	2036.89	1269.07	6.98822e-49	1.11653e-50	2.02379e-20	2.74676e-06	0.999997
Cnot8	989.331	874.812	915.433	876.089	892.55	1342.83	1317.45	1242.72	1280.5	1281.43	1071.23	1036.08	1016.5	961.296	973.461	1.27801	1.42142	1.11221	1292.98	1011.71	909.643	7.08477e-49	0.00809958	9.11833e-46	1.26138e-24	0.9919
Nnat	347.734	321.149	407.997	221.997	228.434	2612.59	1797.85	1783.67	1987.25	2233.99	806.374	691.139	631.437	838.938	609.864	2.91112	6.81921	2.34247	2083.07	715.55	305.462	7.11774e-49	1.15876e-09	1.45227e-44	7.93792e-16	1
Tm9sf4	1768.51	1712.24	1922.34	1731.58	1825.62	2474.97	2254.28	2325.47	2189.12	2494.18	2998.99	3059.81	2991.83	3346.67	2868.54	0.768908	1.31	1.70372	2347.6	3053.17	1792.06	7.43174e-49	1.43549e-50	6.79562e-13	3.29415e-12	1
Mink1	985.454	1406.99	1592.77	1556.27	1229.14	3381.28	3950.72	4339.39	4169.77	3948.27	1794.48	2508.17	2331.01	2093.87	2034.67	1.83879	2.92282	1.58954	3957.89	2152.44	1354.12	8.3865e-49	1.25392e-08	5.36118e-47	2.58419e-16	1
Sgms2	1321.39	1472.12	1526	1372.49	1441.32	1923.87	2048.36	2089.07	2164.23	2039.35	898.05	1027.38	1148.31	1294.62	1089.74	1.88066	1.439	0.765158	2052.98	1091.62	1426.66	9.7628e-49	8.87633e-08	2.41683e-15	1.45201e-48	1
Nhp2	331.056	370.882	348.787	382.945	352.792	547.444	432.811	369.088	526.595	423.978	1291.3	1117.1	1116.5	1536.06	1246.02	0.364668	1.28741	3.53035	459.983	1261.39	357.292	9.96687e-49	1.35477e-38	0.226684	6.70308e-27	0.773316
Ntrk3	5.7575	4.03133	5.589	3.32995	2.76331	36.0053	46.4912	48.0028	35.3081	52.1843	298.773	328.708	322.006	531.975	357.507	0.118564	10.1315	85.4519	43.5983	367.794	4.29422	1.26471e-48	4.46435e-40	1.12952e-11	5.72691e-16	1
Arhgef25	132.423	149.32	201.204	150.958	159.075	313.819	334.139	384.022	295.579	305.249	438.832	422.287	463.005	541.092	445.937	0.706497	2.05901	2.9144	326.562	462.231	158.596	1.3177e-48	2.5413e-50	1.94273e-21	2.15445e-06	0.999998
Siae	978.775	901.674	755.632	799.189	824.388	2541.69	2354.75	2191.06	2278.57	2251	4897.27	4515.39	4695.58	3223.41	3904.49	0.547044	2.72721	4.98536	2323.41	4247.23	851.932	1.40974e-48	1.96923e-50	1.197e-20	3.31818e-07	1
Colgalt1	1573.6	1556.35	1486.06	1566.54	1708.99	1626.95	1527.05	1486.74	1526.15	1502.15	2050.55	2069.02	1991.59	2083.21	1988.28	0.753149	0.971805	1.29032	1533.81	2036.53	1578.31	1.42545e-48	1.09494e-31	0.958636	1.05731e-41	0.0413636
Fam107b	131.463	120.94	172.141	146.518	182.379	527.936	541.246	493.895	475.146	448.88	456.386	360.908	435.655	324.861	342.611	1.29507	3.30084	2.54877	497.421	384.084	150.688	1.46707e-48	1.1007e-29	7.5019e-49	0.0286865	0.971314
Zmynd19	699.114	644.18	595.418	599.836	645.878	440.672	525.682	464.102	483.489	451.72	748.006	723.866	738.162	788.102	749.984	0.631165	0.74289	1.17701	473.133	749.624	636.885	1.55561e-48	1.25485e-05	1.67901e-18	1.17149e-49	0.999987
Lgr4	562.316	575.136	630.439	516.143	545.293	815.683	890.007	932.321	905.915	909.438	456.351	515.583	550.02	517.83	580.396	1.69963	1.57399	0.92608	890.673	524.036	565.866	2.22309e-48	0.664891	9.67046e-29	7.38827e-41	0.335109
Tram1	6346.01	6398.74	5962.09	5836.03	6134.44	4447.24	5045.48	4415.35	4724.88	4675.1	4134.87	3925.79	4257.12	3694.2	4224.08	1.15181	0.759782	0.659643	4661.61	4047.21	6135.46	2.53589e-48	4.29249e-48	3.90101e-21	0.000141649	0.999858
Fabp5	206.205	198.879	200.086	188.697	224.427	399.397	385.722	299.697	345.01	329.879	576.761	482.438	561.153	471.526	516.106	0.674744	1.72805	2.56105	351.941	521.597	203.659	2.54735e-48	7.52682e-50	9.11045e-16	5.11646e-10	1
Lmbr1l	202.472	197.508	215.735	197.577	212.775	633.104	495.308	631.503	565.938	536.002	539.748	597.83	514.505	667.399	495.199	1.01676	2.78906	2.74309	572.371	562.936	205.214	2.6106e-48	5.69588e-41	1.40476e-42	0.960209	0.0397913
Hmox2	1940.4	1964.82	1595.99	1796.92	1848.89	1446.63	1339.65	1135.58	1347.86	1228.7	928.958	777.278	887.137	879.895	881.149	1.49237	0.710442	0.47605	1299.68	870.883	1829.41	2.67088e-48	3.04571e-50	1.5139e-10	1.48561e-14	1
Fbp1	175.604	133.034	191.144	143.188	167.641	54.0079	34.3149	45.8693	38.3244	49.0103	56.2905	55.241	64.1907	38.9479	43.8121	0.857057	0.273329	0.318916	44.3054	51.6964	162.122	3.05044e-48	1.25318e-31	2.53365e-37	0.920574	0.0794261
Senp8	604.442	533.493	439.284	448.434	484.316	770.84	759.234	724.309	701.118	725.96	1186.74	1102	1029.44	964.491	1069.96	0.687788	1.46673	2.13253	736.292	1070.53	501.994	3.08821e-48	3.25459e-49	7.09875e-12	4.00681e-13	1
D4Wsu53e	7588.01	6151.81	6143.45	6190.14	6462.97	4084.51	3973.41	3670.67	3444.94	3901.7	3334.62	3024.9	2698.08	2707.72	2802.07	1.30945	0.586274	0.447727	3815.05	2913.48	6507.28	3.18614e-48	7.37931e-47	2.08955e-20	0.000124016	0.999876
Pkp4	2451.51	2606.98	2853.82	2651	2484.22	1403.26	1631.79	1577.69	1622.31	1472.26	1399.48	1441.19	1638.1	1178.2	1451.93	1.08418	0.590711	0.544848	1541.46	1421.78	2609.5	4.05917e-48	1.41475e-40	4.24904e-31	0.888658	0.111342
Rnmtl1	137.22	120.94	115.133	157.618	144.613	149.733	141.687	133.714	148.294	154.81	280.587	263.929	233.612	280.602	294.408	0.538202	1.07803	2.00302	145.648	270.628	135.105	4.20157e-48	3.09002e-38	0.974711	1.50703e-33	0.0252888
Dus4l	159.291	139.753	130.783	129.868	156.588	171.843	183.651	174.944	191.672	179.705	297.5	294.619	253.606	323.09	313.677	0.608324	1.259	2.06963	180.363	296.498	143.256	4.42653e-48	1.49044e-44	0.0323319	1.02636e-24	0.967668
Lrrc27	244.694	231.17	226.913	230.877	215.566	445.974	432.811	447.013	474.894	439.529	329.083	321.625	296.751	243.424	253.234	1.55125	1.9493	1.2566	448.044	288.823	229.844	8.87615e-48	0.000656171	1.52763e-44	3.10278e-22	0.999344
Dpysl2	756.238	749.854	853.183	767.987	856.986	1485.38	1556.17	1753.09	1458.68	1548.67	1055.66	1285.54	1248.18	1187.66	1145.25	1.31739	1.9582	1.48642	1560.4	1184.46	796.85	9.60179e-48	4.04873e-16	3.12494e-49	4.81758e-09	1
Rpl10a	4781.38	4953.16	4189.52	4459.18	4430.52	4351.16	4271.12	3334.99	4555.56	3742.54	8580.53	7302	7349.22	8586.9	8138.4	0.506929	0.887858	1.75144	4051.07	7991.41	4562.75	1.04923e-47	1.00347e-26	0.815024	3.31971e-41	0.184976
Gid4	568.86	656.005	660.362	707.071	637.367	1156.26	1415.77	1408.51	1450.36	1365.44	1213.32	1545.24	1457.52	1495.94	1501.42	0.942177	2.10433	2.23348	1359.27	1442.69	645.933	1.05317e-47	9.17959e-44	1.76955e-37	0.954186	0.0458137
Lamp5	0	0	4.4712	0	0	70.374	59.7744	54.4032	71.6048	67.681	164.541	109.254	147.323	87.6328	98.1391	0.533639	71.6375	134.243	64.7674	121.378	0.89424	1.07181e-47	4.92245e-49	1.16845e-34	0.0222648	0.977735
Limd1	1508.48	1694.5	1739.3	1718.27	1617.46	2286.35	2498.56	2358.35	2212.69	2010.94	1221.94	1250.9	1275.96	1141.01	1187.78	1.87028	1.37314	0.734188	2273.38	1215.52	1655.6	1.08237e-47	5.19774e-11	1.75128e-11	1.03557e-48	1
Gucy2c	603.319	610.074	553.311	498.383	473.447	256.947	276.733	242.147	202.769	235.716	242.482	182.909	190.468	166.414	211.174	1.22231	0.443427	0.362777	242.863	198.689	547.707	1.08373e-47	1.61996e-40	2.02483e-27	0.392884	0.607116
Eaf1	2540.34	3288.95	2994.52	3297.62	3068.1	5242.43	6233.98	5610.9	5820.93	5605.87	3822.16	4483.69	4281.89	4264.01	4289.29	1.34876	1.87722	1.39181	5702.82	4228.21	3037.91	1.12454e-47	2.28817e-13	4.21145e-49	5.49061e-11	1
Dhcr7	193.903	253.974	306.132	307.466	276.331	653.938	696.46	755.244	831.253	811.526	483.128	576.962	589.261	510.748	503.839	1.40709	2.80185	1.99124	749.684	532.788	267.561	1.13824e-47	3.47349e-21	4.63433e-49	4.79732e-06	0.999995
Mcee	326.959	348.011	310.122	342.264	287.587	1747.56	1622.9	1270.03	1539.4	1325.63	1003.64	906.112	813.16	620.555	832.184	1.79744	4.64743	2.58559	1501.1	835.131	322.989	1.23283e-47	2.78976e-19	1.25137e-48	9.90468e-08	1
Fkbp2	995.088	1058.86	1030.61	1001.21	961.632	737.29	701.795	507.763	690.021	617.686	519.605	448.778	486.166	524.911	498.065	1.31363	0.644803	0.490857	650.911	495.505	1009.48	1.27723e-47	1.83483e-47	1.98188e-18	1.99504e-06	0.999998
Cacng4	34.5546	71.2201	74.8926	67.7091	71.8461	300.317	328.471	449.103	334.085	323.608	58.8885	88.3856	107.335	63.0425	69.2231	4.48571	5.41924	1.20811	347.117	77.375	64.0445	1.56648e-47	0.562923	2.14882e-32	7.56318e-29	0.437077
Il6ra	1121.48	1222.98	1375.55	1194.19	1055.58	556.265	616.75	701.395	580.082	540.685	433.861	410.698	561.953	366.464	460.071	1.34129	0.501726	0.374063	599.035	446.61	1193.96	1.57078e-47	7.33071e-44	1.83601e-22	0.00286484	0.997135
Phf17	2819.26	2899.94	2650.35	2761.69	2709.81	2180.8	2358.24	2226.22	2522.01	2242.46	1786.56	1836.63	1725.62	1611.05	1900.46	1.30128	0.833011	0.640149	2305.95	1772.06	2768.21	1.61682e-47	2.05537e-49	4.2248e-08	6.94781e-17	1
Ptrf	148.803	165.284	233.62	219.777	195.569	637.457	540.46	695.368	590.624	710.261	342.298	358.416	441.011	447.016	365.428	1.62429	3.29583	2.02909	634.834	390.834	192.611	1.69075e-47	1.17187e-16	2.43444e-48	3.51177e-09	1
2014-03-02	687.503	675.503	621.496	684.861	678.835	1156.26	1017.74	893.919	1086.5	1014.16	1198.58	1222.64	1164.9	1142.74	1157.53	0.878054	1.54368	1.75807	1033.71	1177.28	669.64	1.7716e-47	5.44237e-47	3.69381e-28	0.0846109	0.915389
Arpc1a	3292.16	3320.86	3245.27	3230.1	3090.41	2505.75	2352.23	2178.27	2425.36	2389.78	2533.38	2191.77	2348.21	2330.68	2313.02	1.01146	0.732526	0.724223	2370.28	2343.41	3235.76	2.07399e-47	4.33443e-38	1.02887e-35	0.980915	0.0190852
Bop1	482.671	509.291	536.544	556.102	542.53	528.623	475.981	536.586	497.34	514.22	968.266	964.987	880.781	1147.19	966.503	0.518042	0.971685	1.87569	510.55	985.546	525.428	2.1127e-47	5.84135e-32	0.943197	1.09467e-36	0.0568033
Trim24	1332.89	1177.15	1264.22	1174.36	1329.12	891.949	856.766	860.818	889.764	834.071	793.254	768.979	872.373	719.704	819.269	1.09054	0.690278	0.632966	866.673	794.716	1255.55	2.36053e-47	1.39419e-42	1.38506e-28	0.57887	0.42113
Atic	1544.08	1507.72	1381.76	1471.84	1635.79	1585.05	1462.26	1457.12	1527.33	1582.15	2655.45	2511.86	2585.52	3119.76	2639.24	0.563501	1.00964	1.79173	1522.78	2702.37	1508.24	2.89214e-47	4.78909e-34	0.966591	4.88894e-35	0.0334091
Map2k1	1915.38	1732.68	1777.78	1647.04	1774.92	1928.3	1788.5	1561.69	1683.73	1618.17	1047.42	977.152	977.246	1018.82	1062.88	1.68788	0.969778	0.574555	1716.08	1016.7	1769.56	2.90125e-47	4.56777e-40	0.958524	3.34536e-37	0.0414755
Sv2a	2519.89	2297.15	2341.79	2349.03	2137.88	1876.93	1867.68	1802.79	1753.24	1704.42	1476.71	1182.91	1336.43	1141.88	1188.16	1.42348	0.773252	0.543212	1801.01	1265.22	2329.15	2.98554e-47	2.91717e-49	1.32795e-08	2.91297e-16	1
Ormdl2	636.319	620.905	493.017	599.37	592.518	363.13	385.722	300.647	389.156	342.995	280.171	277.862	258.478	236.493	263.074	1.35374	0.605571	0.447331	356.33	263.216	588.426	3.89433e-47	1.91959e-46	5.73731e-19	8.35169e-06	0.999992
Idh3a	1529.34	1548.03	1273.16	1367.5	1409.7	1385.65	1342.71	1127.53	1355.82	1310.33	2495.45	2157.42	2275.05	2140.31	2255.77	0.575951	0.915024	1.58872	1304.41	2264.8	1425.55	4.08517e-47	1.37626e-27	0.788921	1.77612e-40	0.211079
Mthfd1	2645.57	2474.85	2536.38	2320.01	2015.38	3705.2	3419.02	3117.87	3367.47	3241.2	4658.41	4254.98	4357.59	4489.51	4124.74	0.769961	1.40514	1.82495	3370.15	4377.05	2398.44	4.61073e-47	3.18819e-49	1.39494e-15	4.90611e-09	1
Hcfc1r1	796.819	798.956	824.902	802.641	736.155	1752.76	1547.66	1397.66	1731.91	1537.12	1713.6	1542.88	1637.91	1435.89	1444.27	1.02477	2.01215	1.96352	1593.42	1554.91	791.895	4.77977e-47	2.51449e-38	1.18434e-41	0.972671	0.0273292
Dbpht2	1211.57	1216.12	1295.55	949.969	1349.44	586.706	582.191	648.582	511.513	554.206	400.962	410.011	467.245	273.52	324.209	1.53691	0.478731	0.311488	576.64	375.19	1204.53	4.90395e-47	4.55094e-45	2.55098e-18	5.53962e-06	0.999994
Nudt9	522.014	538.774	477.3	559.432	511.213	1669.96	1373.71	1222.48	1462.15	1326.66	1160.45	1067.99	957.6	1090.92	1041.41	1.32652	2.70433	2.03866	1410.99	1063.68	521.747	5.33743e-47	9.21209e-25	3.001e-48	0.00105332	0.998947
Adpgk	410.702	467.634	451.613	456.159	484.501	508.247	614.857	581.367	564.042	631.634	823.002	972.094	878.687	1003.63	932.891	0.629061	1.27725	2.0304	580.029	922.062	454.122	5.36728e-47	2.24676e-44	0.00013711	8.0416e-21	0.999863
Got2	1939.07	2479.16	2494.2	2708.36	2346.19	2485.91	2682.59	2595.8	2939.51	2618.43	3982.65	4340.57	4478.64	4544.09	4189.36	0.618624	1.11325	1.79956	2664.45	4307.06	2393.4	5.39542e-47	9.54747e-40	0.594033	4.69792e-28	0.405967
Slco2b1	16.3129	32.2506	27.945	16.6498	14.7377	378.874	235.777	289.041	261.976	368.745	194.852	142.399	126.277	177.036	134.792	1.97891	14.2151	7.18328	306.882	155.071	21.5792	5.48313e-47	2.05557e-27	6.20399e-48	0.000198052	0.999802
Tmem145	71.9688	79.2828	97.2374	99.8986	66.3195	258.583	218.066	268.816	221.644	252.831	116.911	157.13	96.8123	113.214	109.53	2.05507	2.94146	1.43131	243.988	118.72	82.9414	5.67129e-47	0.0011509	1.11198e-41	3.31375e-22	0.998849
Kctd1	86.3625	131.69	125.227	139.858	121.586	250.4	256.831	250.681	231.016	271.502	245.098	208.688	227.298	254.046	238.434	1.07401	2.08422	1.94059	252.086	234.713	120.945	6.29435e-47	6.93374e-35	4.10316e-43	0.971959	0.0280415
Ccpg1	5096.62	5332.83	5111.4	4954.58	4873.07	4748.11	5234.52	4253.86	4840.84	4470.68	3199.16	2940.52	3278.85	2676.78	3083	1.55142	0.928238	0.598314	4709.6	3035.66	5073.7	6.75336e-47	5.41479e-43	0.869194	9.21369e-33	0.130806
Scrn2	88.2817	94.0643	100.602	114.328	85.6627	191.483	174.895	173.877	179.567	203.035	265.882	235.695	243.083	262.898	239.214	0.740207	1.91082	2.58147	184.571	249.354	96.5878	8.1712e-47	1.05031e-65	3.44995e-21	1	1.43744e-08
Eef1b2	6872.07	6560.91	5919.68	6076.81	6233.96	6641.39	6477.18	4932.44	6780.04	6047.74	12276.2	10270.2	11282.4	12796.8	12239.7	0.524567	0.975219	1.85909	6175.76	11773.1	6332.68	8.22506e-47	6.58778e-32	0.986896	2.052e-36	0.0131039
Gemin5	486.499	475.697	505.335	519.584	490	459.468	470.325	537.631	476.155	528.635	910.417	1134.34	1064.67	1240.42	1060.23	0.456969	0.998022	2.184	494.443	1082.02	495.423	8.79551e-47	3.12833e-32	0.944376	1.49628e-34	0.0556244
Galt	148.851	154.534	173.259	133.986	139.335	339.562	268.985	316.84	302.61	323.834	353.34	300.757	303.064	343.087	293.541	0.973675	2.06913	2.12507	310.366	318.758	149.993	9.03649e-47	1.27588e-40	5.37618e-38	0.967986	0.0320138
Grip1	427.802	431.285	375.145	410.705	368.442	227.93	236.884	211.202	212.292	230.847	261.396	201.163	197.834	212.443	210.298	1.03325	0.55587	0.53798	223.831	216.627	402.676	9.45688e-47	3.44764e-37	1.64037e-34	0.980567	0.0194334
Fzd5	86.3625	122.284	136.372	184.257	156.588	421.319	506.975	544.032	566.947	491.799	177.54	262.702	230.539	175.921	204.164	2.40849	3.69015	1.53214	506.214	210.173	137.173	9.47041e-47	0.000549157	2.94161e-40	1.95495e-21	0.999451
Ints3	1962.33	2187.74	2187.77	2203.35	2029.62	4062.81	4432.35	4843.84	4814.87	4528	3103.15	3655.91	3631.15	4069.49	3416.47	1.26883	2.1457	1.69108	4536.38	3575.23	2114.16	9.99952e-47	5.4556e-23	2.75772e-48	0.000499696	0.9995
Acbd3	2776.73	2863.67	2766.56	2763.37	3025.17	2279.85	2557.19	2329.76	2316.2	2380.35	1655.38	1743.32	1874.13	1862.93	1995.2	1.29924	0.835713	0.64323	2372.67	1826.19	2839.1	1.08667e-46	1.33238e-48	5.29974e-08	1.62196e-16	1
Hjurp	1281.89	1189.34	1290.04	1203.23	1460.26	1863.15	1931.03	2260.33	1857.52	2181.25	2729.16	2678.78	2813.38	2513.88	2424.55	0.766982	1.57099	2.04828	2018.66	2631.95	1284.95	1.28713e-46	1.09556e-48	5.65192e-19	1.41746e-06	0.999999
Ust	282.732	260.693	262.683	304.824	242.886	132.565	152.757	124.807	174.553	148.587	105.653	112.888	129.434	115.958	124.426	1.24627	0.541648	0.434614	146.654	117.672	270.763	1.33877e-46	4.87368e-43	4.14265e-25	0.125846	0.874154
Klhl5	41.2621	59.1262	69.3036	58.8292	85.6627	155.256	169.361	156.809	170.488	157.144	165.407	168.178	199.938	162.873	151.59	0.954096	2.57486	2.69875	161.812	169.597	62.8367	1.49421e-46	1.77331e-41	2.80518e-37	0.975377	0.0246235
Wee1	225.502	219.036	233.62	208.677	236.724	96.5596	101.838	84.2716	96.845	91.7972	105.74	110.482	130.486	131.892	116.54	0.791951	0.419507	0.529712	94.2622	119.028	224.712	1.81975e-46	5.61805e-34	2.86109e-58	1	2.29476e-16
Unc5b	347.907	474.353	595.787	591.622	589.497	1756.88	2202.86	2564.42	2267.81	2080.33	624.392	946.45	918.443	693.095	726.501	2.78141	4.18293	1.50389	2174.46	781.776	519.833	1.82311e-46	0.00640043	2.21847e-38	2.93476e-22	0.9936
Ak1	732.143	728.394	841.725	709.28	635.783	356.78	309.908	360.554	327.76	316.583	282.319	274.965	348.314	185.888	275.14	1.22314	0.458312	0.374701	334.317	273.325	729.465	1.87466e-46	2.7459e-40	1.29902e-25	0.209826	0.790174
Fn3k	535.448	455.54	446.002	426.234	472.526	274.908	296.658	248.548	258.253	256.721	216.502	166.951	165.212	94.7142	145.456	1.69244	0.571598	0.337737	267.018	157.767	467.15	1.93609e-46	4.406e-47	1.27547e-13	2.27735e-10	1
Smyd2	1336.07	1318.51	1120.58	1190.99	1224	1002.42	953.069	844.849	1040.33	962.999	1787.44	1656.19	1585.82	1759.79	1583.76	0.573712	0.776019	1.35263	960.733	1674.6	1238.03	2.06742e-46	1.47745e-13	2.5467e-08	3.94986e-47	1
Hspa12a	1353.01	1307.49	1319.08	1254.28	1055.66	637.473	596.77	581.367	555.79	557.816	575.575	497.169	532.467	314.23	443.378	1.23971	0.465733	0.37568	585.843	472.564	1257.91	2.36561e-46	1.11204e-40	8.26608e-25	0.135761	0.864239
Fbxo17	78.7818	94.1047	90.81	82.1056	97.1396	196.777	170.744	166.186	179.718	165.725	299.708	295.453	258.51	231.235	236.796	0.665178	1.98469	2.9837	175.83	264.34	88.5883	2.5414e-46	4.42447e-48	1.88749e-17	6.63846e-08	1
Slc2a13	184.24	145.128	197.851	178.708	182.388	304.408	314.369	310.354	286.5	327.514	357.289	387.915	410.4	343.45	334.829	0.841468	1.73712	2.06439	308.629	366.776	177.663	2.66622e-46	1.3085e-46	5.69512e-26	0.0326683	0.967332
Baiap3	1717.11	1934	2348.4	1937.77	1681.19	683.29	712.544	971.79	666.385	751.399	526.351	431.837	588.934	231.634	327.855	1.7969	0.393559	0.219021	757.081	421.322	1923.69	2.68835e-46	6.69156e-44	6.40853e-17	1.20847e-06	0.999999
Cycs	3162.34	3157.69	2558.73	2829.06	2969.91	2540.93	2592.61	1855.56	2493.75	2276.64	4979.54	4284.77	4397.08	4950.55	4847.01	0.501281	0.80118	1.59827	2351.9	4691.79	2935.54	2.86422e-46	2.88619e-19	0.00213342	3.73954e-44	0.997867
Pink1	1288.65	1375.96	1374.2	1300.9	1144.93	1296.09	1263.48	1207.55	1299.17	1176.21	807.007	800.381	811.329	664.77	783.22	1.61441	0.962657	0.596289	1248.5	773.341	1296.93	3.005e-46	3.32296e-39	0.95035	6.70023e-36	0.0496498
Frem2	116.11	102.127	103.967	103.229	100.4	31.9138	30.9941	30.9351	39.3433	34.2294	30.3103	20.8688	21.0461	47.7997	23.6585	1.16511	0.318447	0.273319	33.4832	28.7367	105.166	3.06309e-46	3.88892e-50	1.21114e-43	1	2.51293e-19
Drd3	0.959584	0	1.1178	1.10998	0	39.2785	30.972	45.8693	38.3345	31.1177	12.9901	11.0482	11.5754	2.65554	6.13369	4.1757	57.3373	13.7312	37.1144	8.88059	0.637474	3.2728e-46	1.00093e-05	7.31268e-43	3.6234e-18	0.99999
Mrps6	260.93	187.846	206.167	257.006	256.067	394.061	352.846	295.132	348.793	340.272	576.016	534.094	524.754	646.827	566.893	0.607714	1.48207	2.43876	346.221	569.717	233.603	3.28407e-46	1.91233e-45	7.97109e-08	2.6963e-16	1
Ccne2	343.454	326.175	282.77	281.281	311.103	292.747	302.613	238.478	272.881	254.939	855.789	663.751	783.264	632.301	706.628	0.373913	0.88146	2.3574	272.332	728.347	308.957	3.35824e-46	6.94109e-27	0.780363	2.93935e-37	0.219637
Reep3	1273.86	1212.66	1296.49	1271.95	1286.53	1038.16	1030.65	1070.25	942.615	1053.2	813.917	824.466	884.454	929.704	918.363	1.17479	0.809728	0.689256	1026.98	874.181	1268.3	3.40711e-46	4.88551e-48	8.49265e-16	1.04312e-07	1
Ffar1	491.307	520.055	627.085	508.451	416.339	158.751	122.87	187.744	116.012	130.694	134.231	78.565	142.061	43.3738	53.4507	1.58528	0.279376	0.176232	143.214	90.3364	512.647	3.59912e-46	6.57634e-39	3.50921e-22	0.0125484	0.987452
Sars2	94.9988	120.94	121.84	133.198	105.927	160.387	143.901	173.877	170.488	173.302	271.06	289.721	268.338	267.36	265.501	0.603514	1.42473	2.36073	164.391	272.396	115.381	3.64112e-46	3.36762e-61	1	7.01781e-21	1.34981e-09
Ywhah	3420.63	3155.29	3503.05	3556.45	3708.8	2017.1	2028.13	1893.44	2035.54	2133.18	2097.58	1843.97	2327.41	2404.55	2361.45	0.915943	0.582754	0.636234	2021.48	2206.99	3468.84	3.71609e-46	4.87912e-28	1.15477e-40	0.745545	0.254455
Ttc9	313.784	313.1	318.573	358.525	366.599	1293.74	1535.37	1406.8	1702.96	1506.16	1430.02	1763.32	1700.29	2374.11	1962.83	0.806563	4.45645	5.52523	1489.01	1846.11	334.116	3.82888e-46	2.06563e-46	7.72333e-36	0.865075	0.134925
Senp3	1492.13	1624.71	1521.39	1560.63	1398.23	2690.63	2474.06	2496.24	2414.04	2234.77	1679.93	1720.07	1638.14	1592.77	1602.61	1.49508	1.62032	1.08377	2461.95	1646.7	1519.42	3.84786e-46	0.476493	1.91899e-38	4.92667e-28	0.523507
Tmem132b	1206.77	1613.43	1501.2	1626.29	1338.36	521.266	648.663	827.685	783.839	732.246	362.857	403.726	459.858	340.05	423.225	1.76591	0.482253	0.27309	702.74	397.943	1457.21	3.8938e-46	1.17711e-45	7.77516e-15	9.90858e-09	1
Tmem255a	434.691	335.944	338.235	328.556	364.425	187.391	169.361	134.408	125.091	154.81	104.38	94.5235	128.381	61.0774	94.6341	1.59635	0.427943	0.268076	154.212	96.5993	360.37	4.04283e-46	2.70821e-43	4.88588e-19	3.54553e-05	0.999965
Actr10	2386.93	2381.56	2137.09	2120.74	2038.05	4709.74	4645.96	3840.24	4464.59	3911.36	5792.09	5113.89	5085.21	4522.13	5161.54	0.840195	1.94967	2.32049	4314.38	5134.97	2212.87	4.05952e-46	1.41088e-46	3.16077e-29	0.320196	0.679804
Bcl6b	313.496	313.154	347.602	308.753	295.674	225.033	191.378	238.937	242.113	252.053	152.417	138.716	166.265	167.299	145.456	1.49254	0.728157	0.487863	229.903	154.031	315.736	4.15977e-46	9.98387e-49	7.51747e-10	2.03448e-13	1
Cog8	1295.07	1345.16	1399.65	1418.43	1311.96	1724.69	1676.95	1618.41	1606.57	1761.51	1825.73	1949.32	1822.28	1851.43	1812.44	0.905727	1.23896	1.36792	1677.63	1852.24	1354.05	4.27324e-46	4.1987e-47	1.96869e-22	0.00172476	0.998275
Ccnf	50.8579	53.7511	45.8298	55.4992	61.714	40.9151	42.0634	29.8684	33.2905	38.1192	167.139	133.806	169.421	168.184	120.045	0.242941	0.688477	2.83392	36.8513	151.719	53.5304	4.58964e-46	1.69277e-22	0.104866	9.77004e-40	0.895134
Klhl13	339.693	317.131	442.269	308.576	417.278	112.107	100.731	110.694	104.915	94.1388	101.323	110.482	124.172	93.8379	87.6242	1.00995	0.286377	0.283556	104.517	103.488	364.989	4.61527e-46	1.48693e-32	6.82642e-32	0.924962	0.0750381
Trabd2b	8.63625	12.094	21.2382	9.98986	8.28993	327.321	318.763	515.283	347.462	450.506	86.6008	109.254	87.3415	204.414	155.971	3.04426	32.4949	10.6741	391.867	128.716	12.0496	4.94423e-46	3.41753e-23	2.8282e-45	6.3143e-07	0.999999
Enkur	28.7875	25.5318	23.4738	26.6396	27.6331	209.502	192.606	139.741	184.611	147.085	81.4047	73.6424	74.7243	93.829	83.1291	2.14759	6.61235	3.07896	174.709	81.3459	26.4132	5.37907e-46	4.6221e-15	1.16421e-45	2.93665e-10	1
E330009J07Rik	329.137	351.599	386.747	351.865	345.414	610.429	541.7	650.609	656.74	609.875	563.84	672.713	600.762	657.918	650.171	0.975822	1.73922	1.78232	613.871	629.081	352.953	5.63809e-46	8.80154e-40	6.06744e-37	0.969457	0.0305428
Agfg2	211.108	213.499	217.96	224.217	230.672	547.419	473.723	534.783	496.462	575.646	460.223	413.706	449.272	334.598	423.838	1.26248	2.3946	1.89674	525.607	416.327	219.491	7.00646e-46	1.00216e-23	9.46533e-47	0.00103181	0.998968
Tgfb3	41.2621	33.5944	55.89	47.7293	56.1873	154.659	197.045	187.744	173.514	176.593	162.809	192.73	257.826	225.659	213.803	0.844928	3.79018	4.4858	177.911	210.565	46.9326	7.3282e-46	1.60603e-44	3.93899e-34	0.680983	0.319017
Sntg2	23.03	9.40643	15.6492	21.0897	22.1065	38.4602	43.1704	46.9361	46.4049	52.9001	150.685	98.2062	129.434	107.107	132.961	0.368541	2.49553	6.77138	45.5743	123.679	18.2564	7.44784e-46	1.41404e-42	2.76676e-07	6.1483e-17	1
Tubb4b	3335.11	3379.38	3428.04	3456.27	3459.22	2013.5	2117.57	2180.36	2351.5	2280.7	3342.29	3203.93	3881.91	3629.94	3235.94	0.6328	0.641554	1.01383	2188.73	3458.8	3411.61	8.56964e-46	0.943876	6.49081e-35	1.04159e-38	0.0561241
Noc2l	1470.08	1722.87	1534.59	1800.74	1665.22	1234.27	1374.46	1334.59	1424.98	1399.7	2451.78	2581.93	2503.31	3008.38	2666.11	0.512283	0.826023	1.61243	1353.6	2642.3	1638.7	9.2276e-46	8.76928e-21	0.0171445	1.13755e-42	0.982855
Rab12	1344.66	1496.95	1511.22	1411.63	1387.62	1585.34	1711.73	1613.06	1738.92	1741.83	997.572	994.866	1171.13	1048.96	1132.69	1.56979	1.17321	0.747366	1678.18	1069.04	1430.42	1.00225e-45	2.27707e-17	1.57943e-05	6.36185e-47	0.999984
Pde5a	1268.24	1255.56	1220.75	1261.03	1305.72	2086.42	2196.97	2028.67	2122.26	2194.89	2428.65	2451.19	2273.09	1917.09	2237.12	0.940046	1.68415	1.79156	2125.84	2261.43	1262.26	1.34931e-45	6.08449e-42	2.54389e-34	0.948237	0.0517633
Pfkfb3	253.34	249.942	366.638	326.158	390.548	248.821	228.028	279.483	224.963	298.714	982.919	972.242	1209.33	1399.65	1076.9	0.226917	0.806755	3.55529	256.002	1128.21	317.325	2.1752e-45	1.37109e-24	0.705964	2.2998e-35	0.294036
Gss	526.811	541.542	443.766	468.414	472.526	1031.05	958.604	868.371	959.21	856.553	1237.52	1180.93	1212.1	976.857	1067.27	0.823624	1.90527	2.31328	934.758	1134.93	490.612	2.31292e-45	9.42355e-46	3.80976e-27	0.0567866	0.943213
Clta	2334.76	2573.76	2413.32	2424.28	2284.72	6211.18	5576.53	4280.1	5618.53	5429.55	5163.2	5406.24	4757.48	5552.68	5183.87	1.04038	2.25386	2.16638	5423.18	5212.69	2406.17	2.34094e-45	3.31024e-37	1.58138e-41	0.987447	0.0125528
Scn9a	1387.8	1025.41	1106.65	1111.19	1229.03	669.715	563.683	628.378	574.432	639.297	499.375	498.482	510.969	473.155	449.389	1.26492	0.524827	0.414909	615.101	486.274	1172.02	2.56786e-45	1.19571e-41	2.27087e-22	0.0136389	0.986361
Got1l1	4.79792	4.03133	2.2356	6.65991	8.28993	406.712	377.508	367.915	291.544	301.064	769.439	705.857	649.242	305.387	427.623	0.61058	66.9409	109.635	348.949	571.51	5.20294	2.64796e-45	5.48145e-47	3.00272e-39	0.753691	0.246309
Ppa1	902.968	920.487	821.616	903.528	898.076	801.117	741.645	641.104	804.016	731.118	1324.33	1185.56	1236.46	1429.66	1350.29	0.569851	0.836357	1.46768	743.8	1305.26	889.335	2.76386e-45	9.3356e-20	0.00366	3.10256e-43	0.99634
Sugt1	1420.22	1279.29	1139.08	1201.3	1170.28	2495.28	2345.25	1951.68	2359.89	2179.95	2664.65	2353.13	2243.4	2506.58	2484.86	0.924867	1.82475	1.97298	2266.41	2450.52	1242.04	2.83691e-45	1.0422e-42	2.18025e-33	0.922775	0.0772249
Top1	3722.54	3130.72	3094.39	3080.21	3198.46	5637.66	5390.62	4711.89	5043.25	5046.21	5576.14	5268.24	5357.56	5959.99	5514.26	0.93328	1.59183	1.70563	5165.93	5535.24	3245.26	3.11439e-45	8.25513e-43	1.99978e-32	0.9312	0.0688002
Plagl1	381.914	348.038	390.112	360.745	423.247	205.394	249.06	203.809	248.105	274.497	180.13	158.358	157.846	172.61	169.991	1.40755	0.620193	0.440618	236.173	167.787	380.811	3.16457e-45	1.83673e-45	7.47207e-17	1.29842e-06	0.999999
Med22	1782.1	1713.17	1699.06	1671.49	1684.55	1714.69	1623.79	1504.2	1569.79	1516.85	2257.08	2152.19	2065.87	2213.83	2140.65	0.73219	0.927367	1.26657	1585.87	2165.93	1710.07	3.3007e-45	2.6101e-23	0.214196	2.03063e-42	0.785804
Gm10406	103.923	119.986	99.1376	91.7846	138.921	145.65	103.908	118.663	91.5892	134.327	289.489	278.353	252.459	245.867	268.235	0.445266	1.07292	2.40962	118.827	266.881	110.75	4.41242e-45	2.64568e-34	0.91588	9.2619e-31	0.0841205
Fbrsl1	459.641	632.932	770.32	690.666	513.423	1949.27	1816.07	2278.49	2099.57	2202.94	1217.53	1871.82	1458.37	1329.52	1304.55	1.44063	3.37342	2.34163	2069.27	1436.36	613.396	4.49118e-45	1.95833e-22	9.68545e-47	0.00019761	0.999802
Zfp72	21.1108	37.6257	22.356	31.0796	39.6075	71.1759	78.5922	59.7368	70.6162	57.9722	115.179	112.937	113.649	98.2549	131.436	0.59167	2.22712	3.76413	67.6187	114.291	30.3559	4.51141e-45	3.6316e-47	2.03525e-12	1.27564e-10	1
Net1	609.883	541.542	518.212	480.734	480.614	1230.12	1160.18	1044.33	1247.89	1256.21	1502.56	1541.84	1447.99	1993.81	1720.61	0.723635	2.2572	3.11925	1187.74	1641.36	526.197	4.77865e-45	8.10602e-47	3.59333e-24	0.0016103	0.99839
Mcm5	135.301	109.813	139.58	136.351	191.59	130.92	128.404	115.228	152.329	137.696	653.793	439.485	631.395	706.382	538.012	0.223847	0.932569	4.1661	132.915	593.813	142.527	5.1849e-45	3.65423e-27	0.877359	1.87e-32	0.122641
Colgalt2	126.665	124.971	147.55	145.408	161.193	835.502	785.922	829.851	769.787	749.119	804.521	796.698	712.412	399.216	602.854	1.19739	5.62486	4.69762	794.036	663.14	141.157	5.48856e-45	1.00091e-35	2.34748e-44	0.867669	0.132331
Poc1b	395.349	389.628	424.741	409.562	407.109	644.781	743.859	654.566	653.694	701.89	565.442	576.348	561.038	552.511	573.062	1.20166	1.67725	1.39577	679.758	565.68	405.278	6.65996e-45	2.35043e-17	1.03777e-63	1	6.83381e-08
Wdr72	9.59584	1.34378	5.589	5.54992	7.36883	99.0145	89.6616	88.5385	68.5986	65.3471	126.437	116.62	93.6553	81.4365	77.9855	0.828745	13.9406	16.8213	82.2321	99.2269	5.88947	7.07589e-45	8.13258e-44	3.06084e-37	0.802679	0.197321
Knop1	1129.96	992.889	996.854	1020.14	1060.11	986.037	1022.64	922.144	1003.68	987.893	1560.65	1379.02	1383.47	1558.01	1536.67	0.663592	0.946623	1.42651	984.478	1483.57	1039.99	7.85267e-45	2.64992e-27	0.856739	7.20952e-39	0.143261
Pdk4	559.437	571.105	910.347	501.713	700.96	61.3726	53.1328	103.729	51.4489	63.0133	38.9703	34.3722	75.7661	13.2777	36.8022	1.67009	0.102585	0.0614249	66.5393	39.8377	648.712	8.02897e-45	5.99837e-32	5.07613e-23	0.278362	0.721638
Nudt11	403.303	475.791	554.842	433.283	497.046	175.027	222.482	230.36	211.506	236.432	165	166.791	186.227	136.902	175.809	1.295	0.455039	0.351383	215.161	166.146	472.853	8.43385e-45	1.07713e-39	1.66426e-23	0.0694513	0.930549
Map6	287.875	306.636	412.468	386.275	318.343	633.685	535.756	582.434	561.832	651.915	683.28	759.871	748.19	720.819	672.095	0.827405	1.73264	2.09407	593.124	716.851	342.319	8.82851e-45	4.21451e-45	1.04423e-25	0.0279197	0.97208
Ccdc109b	126.665	155.878	133.018	146.518	135.402	54.8262	65.309	65.0705	65.5722	72.3486	43.3004	47.8755	45.2492	73.4699	53.4507	1.22696	0.463315	0.377611	64.6253	52.6692	139.496	8.84042e-45	6.17847e-41	1.19664e-28	0.99422	0.0057797
Tnfrsf11a	173.157	169.034	146.186	156.941	129.037	199.985	237.492	204.652	228.928	201.23	286.25	298.486	291.426	321.108	308.139	0.712299	1.38472	1.94402	214.457	301.082	154.871	1.00649e-44	5.49708e-48	8.16349e-07	5.16322e-14	0.999999
Brsk2	383.344	444.696	448.238	445.115	365.678	737.323	815.843	914.187	842.622	894.773	565.157	611.26	534.572	532.887	562.416	1.49832	2.01464	1.3446	840.95	561.258	417.414	1.02316e-44	1.63401e-07	7.02968e-44	9.75614e-16	1
Slc25a38	401.413	423.29	378.934	451.797	435.673	229.124	245.739	177.077	239.086	231.049	242.482	281.115	259.962	247	233.965	0.887354	0.536605	0.604725	224.415	252.905	418.221	1.10318e-44	7.24938e-28	1.47508e-39	0.830953	0.169047
Gpatch4	365.601	354.757	257.094	376.44	397.272	414.879	397.389	302.951	413.71	376.143	875.534	759.392	771.352	980.779	878.003	0.446676	1.08789	2.43551	381.014	853.012	350.233	1.11551e-44	2.32619e-33	0.887512	7.88918e-30	0.112488
Abhd12	831.048	831.798	911.007	964.577	834.52	1349.38	1484.41	1400.61	1525.8	1433.68	1168.24	1357.7	1355.37	1249.89	1319.62	1.11519	1.64508	1.47516	1438.78	1290.17	874.59	1.24173e-44	4.60223e-26	4.11783e-44	0.105621	0.894379
Pphln1	904.513	891.649	926.51	892.872	892.384	641.148	633.597	621.764	515.67	623.979	644.145	640.697	685.441	626.601	698.715	0.921278	0.673519	0.73107	607.232	659.12	901.586	1.31565e-44	8.23745e-27	2.74902e-41	0.733033	0.266967
Sytl5	702.079	673.232	613.672	631.581	591.349	456.596	415.1	528.031	404.419	377.302	294.443	254.317	265.181	200.936	263.635	1.70621	0.679179	0.398062	436.289	255.702	642.383	1.4728e-44	2.53036e-46	9.59078e-09	5.67331e-15	1
Adamtsl1	9.59584	1.34378	22.356	14.4298	33.1597	94.1047	90.7685	91.7387	70.7574	72.3486	143.757	219.736	215.723	253.161	221.689	0.398217	5.18647	13.0242	83.9436	210.813	16.177	1.50544e-44	2.58187e-44	3.18256e-17	7.66248e-09	1
Wdr37	1423.59	1306.15	1311.13	1262.05	1251.1	3612.88	3658.61	3405.39	3460.25	3137.88	4765.63	4721.91	4455.32	3190.93	4135.81	0.812193	2.63577	3.24526	3455	4253.92	1310.81	1.55014e-44	5.15988e-45	4.38159e-31	0.714013	0.285987
Mapk14	2096	2306.81	2302.24	2392.11	2362.7	3145.56	3391.48	3358.37	3405.69	3414.71	2741.66	3040.78	3025.94	2812.8	2787.77	1.1601	1.45864	1.25734	3343.16	2881.79	2291.97	1.56797e-44	6.3067e-16	2.7619e-46	2.36817e-07	1
Pde8a	1097.23	1221.49	1276.53	1303.81	1194.67	644.74	845.697	885.385	857.482	796.613	479.872	522.936	597.711	498.356	604.616	1.49063	0.661325	0.443656	805.983	540.698	1218.75	1.57149e-44	7.36653e-46	1.70919e-12	2.43834e-10	1
Dnajb4	1595.79	1443.19	1415.94	1325.5	1448.91	990.963	1056.03	836.315	891.771	811.331	731.777	676.395	736.826	562.974	696.612	1.34712	0.63442	0.470945	917.281	680.917	1445.86	1.59761e-44	1.80866e-44	9.41441e-17	2.70907e-06	0.999997
AI413582	652.68	677.223	617.025	597.05	540.688	366.746	298.872	246.414	360.284	303.397	271.926	240.605	253.627	290.339	271.565	1.18647	0.510829	0.430546	315.143	265.612	616.933	1.73126e-44	4.41939e-39	2.50594e-25	0.333638	0.666362
Hsd3b7	698.558	639.624	606.417	622.002	664.107	2473.02	2064.46	2108.98	2328.7	2275.97	2956.57	2741.3	2469.84	3954.73	3079.88	0.740093	3.48252	4.70551	2250.23	3040.47	646.142	2.03535e-44	7.02677e-46	2.60215e-30	0.367222	0.632778
Igf2	38.3834	56.4386	58.1256	67.7091	62.6351	247.111	329.943	331.753	374.266	265.278	193.12	234.467	228.351	199.015	181.312	1.49414	5.46478	3.65747	309.67	207.253	56.6583	2.22319e-44	1.87874e-26	2.25118e-45	0.00639182	0.993608
Plekhh2	587.697	455.54	480.486	445.848	501.992	273.468	251.274	264.559	224.973	248.163	202.646	197.64	187.742	117.72	161.22	1.45613	0.510795	0.35079	252.488	173.394	494.313	2.25579e-44	1.2301e-42	3.06465e-18	4.28888e-05	0.999957
Sgpl1	4184.71	4149.45	3846.09	3820.99	3765.1	5787.35	5983.48	5472.3	5728.58	5624.22	4348.67	4141.99	3962.89	3543.9	4102.91	1.42266	1.4467	1.0169	5719.19	4020.07	3953.27	2.48391e-44	0.941836	1.75618e-33	3.34634e-32	0.0581643
Lrrc18	98.8371	68.5326	89.424	81.0289	96.7159	726.652	669.694	589.912	635.525	535.916	881.596	676.395	667.163	447.423	621.255	0.958671	7.26607	7.57931	631.54	658.766	86.9077	2.51621e-44	6.3773e-42	3.52178e-40	0.969223	0.030777
Enox2	500.893	400.445	408.209	412.914	431.988	895.541	866.784	789.379	857.512	775.6	920.566	779.512	808.698	729.813	813.836	1.03267	1.94238	1.88093	836.963	810.485	430.89	2.52273e-44	9.94912e-36	5.68496e-39	0.963108	0.0368916
Pcna	1560.98	1610.77	1307.83	1437.51	1459.03	1620.18	1792.12	1366.48	1796.69	1515.43	3023.22	2426.92	2836.15	2862.67	2822.97	0.579084	1.0969	1.89421	1618.18	2794.39	1475.22	2.58727e-44	1.01271e-35	0.858489	1.91795e-28	0.141511
Psg20	0	0	0	0	0	66.2743	49.7013	50.1362	46.3746	38.1036	12.9901	19.5921	21.0461	3.54072	8.76242	3.79864	5012.8	1319.63	50.118	13.1863	0	2.65396e-44	0.995868	2.75796e-55	2.55527e-12	0.00413182
Cdkn2b	211.108	236.505	206.804	212.007	210.933	152.204	185.965	165.343	175.532	141.585	85.7348	85.9304	113.649	85.8624	101.644	1.73552	0.761717	0.438897	164.126	94.5642	215.471	2.67303e-44	2.18665e-47	2.64972e-05	3.14502e-17	0.999974
Slc6a19	578.245	486.326	424.764	520.849	421.866	182.481	199.248	178.144	173.514	182.925	172.336	116.62	143.114	67.2736	129.684	1.45668	0.376778	0.258656	183.262	125.805	486.41	2.83167e-44	5.99045e-39	1.49674e-21	0.0140284	0.985972
Suox	1868.3	1625.98	1578.44	1570.08	1573.39	1230.32	1124.32	1097.67	1104.52	1036.61	899.834	780.469	843.772	653.342	787.277	1.41081	0.680783	0.482549	1118.69	792.939	1643.24	2.97468e-44	1.177e-45	9.69342e-13	7.31683e-10	1
Ccbl1	396.462	342.448	391.23	365.141	379.467	457.717	389.851	433.081	406.547	425.526	263.301	270.669	230.434	263.013	236.585	1.67143	1.12693	0.674234	422.545	252.8	374.949	3.24112e-44	4.81409e-23	0.420234	1.96536e-44	0.579766
Rag1	0.959584	1.34378	0	1.10998	1.84221	19.6392	21.0317	29.8684	23.2025	41.2309	71.8786	54.0134	78.923	71.6995	49.9458	0.413533	25.4493	61.5413	26.9946	65.2921	1.05111	3.68498e-44	6.11441e-45	1.63808e-21	1.78625e-06	0.999998
Tns3	2073.3	2351.81	2727.34	2330.95	2380.13	4784.96	4678.34	5339.12	4569.49	4696.27	3907.63	4386.12	4303.51	3502.12	3655.42	1.21835	2.02875	1.66517	4813.64	3950.96	2372.71	4.07276e-44	8.00166e-23	1.90691e-45	0.00418282	0.995817
Zmym4	1555.49	1483.62	1585.49	1523.98	1493.32	1971.28	1984.08	2149.46	1986.9	1991.77	1505.6	1698.97	1573.2	1539.62	1614.47	1.27126	1.3195	1.03794	2016.7	1586.37	1528.38	4.19374e-44	0.890476	3.17887e-36	5.48226e-30	0.109524
Rps6ka6	64.2921	70.6961	80.4816	87.6888	60.7928	218.487	249.06	205.879	247.157	195.87	239.018	220.964	258.868	185.888	265.501	0.95404	3.0673	3.21507	223.29	234.048	72.7903	4.38371e-44	5.35562e-40	4.50038e-36	0.93239	0.06761
Ankrd53	2.87875	1.34378	1.1178	1.13218	2.76331	26.9549	26.5664	21.3559	31.2729	18.6784	67.5486	56.4686	59.0029	42.1611	45.5646	0.461154	13.4483	29.1623	24.9657	54.1491	1.84716	4.43192e-44	2.08919e-45	4.16092e-19	4.02038e-07	1
Srm	464.419	607.387	542.133	568.312	575.469	360.953	370.789	410.691	448.917	460.643	944.052	1070.55	1007.06	1256.05	1038.23	0.386013	0.744095	1.92764	410.399	1063.19	551.544	5.06185e-44	5.16309e-19	0.00526168	1.41318e-40	0.994738
Ttll7	3564.18	3356.47	3025.17	2959.73	2772.82	1896.25	1850.81	1669.16	1723.91	1556.66	1481.84	1306.58	1344.85	1094.12	1359.91	1.32023	0.554702	0.420154	1739.36	1317.46	3135.67	5.22329e-44	4.5306e-42	1.4587e-19	0.0011715	0.998828
Hephl1	0	0	1.1178	0	0	27.004	12.1763	10.6673	14.1232	14.7809	77.9407	71.1995	56.8246	44.259	60.4607	0.253598	67.4787	266.085	15.7503	62.1369	0.22356	5.40244e-44	7.77294e-42	7.62812e-15	5.65612e-11	1
Has2	13.4342	8.06266	30.1806	15.5398	38.6864	148.931	112.907	106.673	86.757	124.471	154.816	170.633	135.748	167.317	126.494	0.767873	5.4721	7.12631	115.948	151.002	21.1807	5.53448e-44	1.15139e-43	1.80157e-32	0.497379	0.502621
Id2	1166.77	1361.37	1172.94	1099.95	1124.27	572.157	598.851	538.378	543.855	526.636	550.859	514.355	541.959	266.076	453.026	1.19499	0.469158	0.392606	555.975	465.255	1185.06	5.87915e-44	6.16049e-38	8.11426e-25	0.3973	0.6027
Scn3b	211.214	188.586	221.324	208.677	244.093	864.945	855.681	874.856	749.48	727.119	1184.71	1120.79	1039.72	767.45	831.948	0.82354	3.79176	4.60422	814.416	988.924	214.779	6.03468e-44	1.40174e-43	8.40151e-34	0.842361	0.157639
Pappa2	2049.38	2377.14	3390.08	2053.47	2760.58	364.251	398.496	606.969	509.445	478.403	2280.4	2572.19	2748.36	3543.77	2898.61	0.167881	0.186657	1.11184	471.513	2808.67	2526.13	6.18944e-44	0.949739	1.3897e-36	4.20896e-42	0.0502609
Tmem55b	1566.47	1510.08	1509.98	1621.82	1461.8	1141.79	1308.15	1130.41	1286.89	1225.94	1026.09	1064.7	1020.49	1035.47	1052.06	1.17203	0.794402	0.677799	1218.64	1039.76	1534.03	6.19282e-44	3.36333e-45	3.07142e-16	1.83239e-06	0.999998
Degs2	212.049	254.431	224.644	244.441	209.56	102.771	126.711	123.965	147.638	112.389	88.7571	85.4762	114.691	88.1108	95.5016	1.29822	0.535746	0.412676	122.695	94.5073	229.025	6.23147e-44	3.3028e-41	7.55716e-23	0.0748792	0.925121
Efna1	123.786	165.284	167.67	178.952	189.747	427.964	426.169	471.494	531.629	509.498	126.437	104.344	147.323	218.639	194.534	2.99093	2.86715	0.958616	473.351	158.256	165.088	6.34242e-44	0.805195	1.58343e-28	2.08381e-31	0.194805
Kcnh6	1324.55	1319.08	1513.61	1199.94	1307.04	812.451	750.888	1047.26	678.843	902.848	530.88	464	478.968	305.644	354.019	1.96495	0.629078	0.320149	838.458	426.702	1332.84	7.02296e-44	8.77175e-46	2.75184e-07	9.70594e-17	1
Trim37	2406.85	2591.03	2356.72	2391.46	2187.02	1562.14	1534.23	1415.55	1486	1487.36	1712.1	1693.98	1681.51	1429.43	1578.99	0.924563	0.627272	0.678452	1497.05	1619.2	2386.62	7.31184e-44	1.58113e-27	1.16219e-38	0.813483	0.186517
Armcx3	3678.72	3350.38	3096.3	3076.15	3316.08	7886.78	7367.2	6411.62	6747.69	6805.79	6055.44	5261.84	5112.13	4894.04	5404.5	1.31769	2.13221	1.61814	7043.82	5345.59	3303.53	8.09268e-44	2.38245e-18	8.02475e-46	1.50556e-05	0.999985
Slc2a12	12.9832	8.3986	8.05933	4.67304	11.6151	67.5917	54.7821	80.5594	52.5687	71.0728	66.3795	70.5121	68.621	97.3963	84.0842	0.843898	7.13477	8.45455	65.3149	77.3986	9.14585	9.10812e-44	2.96793e-42	5.13072e-34	0.799847	0.200153
Sirt7	768.627	714.889	742.219	669.321	681.617	625.093	550.146	549.365	495.171	519.619	402.694	401.418	327.268	364.747	363.64	1.47296	0.765909	0.519978	547.879	371.953	715.334	9.30436e-44	1.48342e-45	1.57512e-07	9.35293e-16	1
Coq10a	722.221	700.282	653.846	674.671	623.587	468.821	519.229	458.864	543.028	499.478	424.378	420.961	421.144	389.567	410.887	1.2044	0.737696	0.612503	497.884	413.388	674.921	1.02058e-43	1.55108e-44	8.09931e-18	5.3922e-05	0.999946
Chchd4	725.839	691.763	553.232	619.194	698.464	666.908	660.042	532.298	613.311	578.011	1341.45	1200.57	1147.01	1474.74	1282.24	0.473253	0.927651	1.96016	610.114	1289.2	657.698	1.03633e-43	4.90482e-27	0.895646	2.10816e-35	0.104354
Pycard	171.833	167.972	138.607	171.204	185.142	80.6682	74.1645	58.6701	88.7746	63.7912	63.2186	38.0549	45.2492	47.7997	68.3469	1.39357	0.438566	0.314706	73.2137	52.5338	166.952	1.06077e-43	1.89991e-39	3.24463e-23	0.125691	0.874309
Thap11	777.263	785.733	722.098	740.36	691.767	589.177	562.322	528.329	618.396	550.783	502.284	448.066	437.76	446.13	437.245	1.25424	0.766438	0.611076	569.801	454.297	743.444	1.11898e-43	1.32882e-45	1.27038e-13	1.71212e-08	1
Pole3	926.948	829.123	731.343	810.289	874.1	847.572	736.11	715.775	878.667	830.064	1630.23	1388.49	1465.32	1776.89	1607.9	0.509378	0.960781	1.88618	801.638	1573.77	834.361	1.14868e-43	7.59135e-29	0.944716	2.56867e-34	0.0552838
Echs1	1132.32	1199.99	1008.14	1102.68	1050.14	1562.96	1598.72	1364.36	1636.93	1384.11	2283.64	2032.89	2092.57	1910.01	2034.99	0.728899	1.37387	1.88486	1509.42	2070.82	1098.66	1.17345e-43	5.96842e-45	1.33509e-10	7.69185e-12	1
Gnl3	1897.08	1699.8	1477.73	1591.76	1904.26	1895.25	1904.26	1561.8	1776.09	1692.58	3665.12	3201.26	3048.17	3831.35	3718.56	0.505598	1.03026	2.0377	1766	3492.89	1714.13	1.2168e-43	1.55285e-31	0.969756	1.24221e-31	0.0302443
Pctp	293.633	243.224	240.327	259.759	256.656	539.015	483.752	407.704	509.445	456.442	565.772	505.357	489.323	538.322	540.65	0.907912	1.85244	2.04033	479.272	527.885	258.72	1.23488e-43	1.77268e-41	1.90799e-30	0.763311	0.236689
Zfp948	526.859	468.951	396.014	451.764	539.702	995.251	1005.39	918.517	912.139	848.19	1303.13	1091.53	1030.42	1342.38	1276.19	0.774284	1.96344	2.53581	935.898	1208.73	476.658	1.31156e-43	3.70274e-45	1.43993e-22	0.00123969	0.99876
Thop1	246.613	319.819	372.227	334.105	273.568	328.139	328.759	338.153	391.415	374.19	623.387	670.257	701.889	761.254	631.77	0.519596	1.1386	2.19131	352.131	677.712	309.266	1.32782e-43	8.51548e-36	0.545813	3.01826e-26	0.454187
Trmt12	427.37	317.239	304.041	356.305	319.623	1092.67	932.026	828.848	1009.81	832.266	1013.23	965.686	897.618	784.003	892.014	1.03143	2.72272	2.63976	939.124	910.51	344.916	1.37263e-43	1.19845e-36	3.05641e-39	0.96714	0.0328604
Cc2d2a	701.005	645.066	734.305	662.428	547.513	1540.34	1703.01	1733.46	1462.36	1483.17	1138.46	1180.01	1149.12	861.288	1014.53	1.48263	2.40775	1.62397	1584.47	1068.68	658.063	1.40261e-43	2.60625e-13	1.28181e-44	1.52869e-09	1
Scel	237.056	180.066	194.665	217.557	199.069	106.379	126.19	96.0056	116.214	104.244	92.6801	69.9719	95.76	84.0832	84.9954	1.28428	0.533888	0.415709	109.807	85.4981	205.682	1.47757e-43	1.37657e-40	1.77662e-23	0.213664	0.786336
Wars	3177.23	3654.55	3643.78	3990.4	3626.5	1818.44	2001.33	1932.91	2046.84	1996.98	2011.74	2156.85	2162.49	2499.75	2261.55	0.883174	0.54147	0.613096	1959.3	2218.48	3618.49	1.54046e-43	1.70026e-24	2.25777e-39	0.421086	0.578914
Gars	6916.96	7238.67	6914.54	7284.82	7070.48	9604.48	10881.2	9286.07	11255.6	10167.1	12368.1	13115.2	13495.3	15122.8	14064.4	0.75103	1.44513	1.9242	10238.9	13633.1	7085.09	1.73994e-43	6.42193e-46	1.23319e-13	1.22762e-08	1
Rhoj	104.595	72.5639	131.9	98.7887	128.743	453.822	327.63	338.153	354.09	419.217	314.248	305.667	299.908	279.646	269.006	1.28902	3.52743	2.73652	378.582	293.695	107.318	1.79585e-43	1.3943e-26	5.94803e-44	0.0391962	0.960804
Ddo	250.451	227.098	202.344	213.239	235.803	666.957	671.908	590.893	615.591	585.79	771.613	807.746	656.64	527.992	681.804	0.908686	2.77345	3.05216	626.228	689.159	225.787	1.97816e-43	8.93135e-41	1.36676e-34	0.930356	0.069644
Cacna2d4	67.1709	59.1262	89.424	79.9189	87.5049	14.7294	13.2832	25.6015	10.088	14.7809	8.66008	7.36547	17.4157	11.5073	21.0298	1.18938	0.204943	0.17231	15.6966	13.1957	76.6289	2.04382e-43	2.39662e-32	7.22801e-29	0.954061	0.0459393
Ampd3	71.9688	55.0948	95.013	101.009	131.497	296.225	371.929	458.48	355.28	394.518	330.148	363.412	455.344	351.416	370.65	1.00292	4.12748	4.11546	375.286	374.194	90.9164	2.07669e-43	1.35784e-38	1.51542e-38	0.953703	0.0462974
Gata6	201.513	253.974	314.102	250.857	240.408	432.857	476.856	501.053	474.107	469.877	624.27	688.757	802.91	852.454	816.745	0.622109	1.86755	3.00197	470.95	757.027	252.171	2.16268e-43	1.29012e-44	5.64778e-14	2.66684e-09	1
Tmem98	219.553	210.973	245.916	266.396	219.223	81.8302	100.731	93.8721	120.047	107.356	84.0028	81.0201	114.701	104.451	113.911	1.01154	0.433596	0.428648	100.767	99.6174	232.412	2.24152e-43	1.56009e-32	1.6413e-32	0.97058	0.0294204
Tmem41b	1707.06	1622.29	1415.13	1578.4	1579.69	1140.73	1201.03	999.087	1011.15	1114.75	959.97	780.739	795.965	821.5	881.035	1.28957	0.691771	0.536437	1093.35	847.842	1580.51	2.25502e-43	5.28399e-44	9.67786e-16	1.20007e-06	0.999999
Nap1l5	671.181	617.855	682.897	600.502	678.614	498.542	475.981	403.671	446.889	445.761	327.36	322.902	326.32	196.492	295.145	1.54665	0.698501	0.451622	454.169	293.644	650.21	2.9917e-43	4.84165e-45	3.16941e-09	1.84497e-13	1
Sdcbp2	215.906	209.629	180.882	186.477	205.406	91.6498	98.517	91.7387	100.88	97.2427	100.457	83.4753	73.6615	83.2069	92.1719	1.10867	0.480871	0.433737	96.0057	86.5945	199.66	3.29361e-43	7.4102e-50	1.74062e-41	1	3.30329e-19
Napa	4602.17	4156.99	4160.56	4132.98	4074.39	3080.46	2902.33	2735.09	2831.51	2788.15	3283.05	2936.53	2923.81	2994.78	2947.73	0.950393	0.678634	0.714056	2867.51	3017.18	4225.42	3.50337e-43	2.14657e-28	1.06706e-37	0.920638	0.079362
Pid1	340.652	268.755	310.759	273.056	278.173	202.931	202.558	186.635	200.752	199.153	133.365	99.4338	147.323	110.647	133.154	1.58994	0.67422	0.424054	198.406	124.785	294.279	3.58112e-43	5.04135e-45	8.72716e-11	2.15006e-11	1
Pon3	573.821	623.472	562.253	596.239	565.558	486.071	468.233	409.624	442.864	449.65	362.026	256.564	276.757	269.121	332.621	1.5072	0.772403	0.512474	451.288	299.418	584.269	3.67315e-43	7.11286e-45	8.54977e-07	2.40804e-16	0.999999
Polr3h	297.481	302.403	307.395	327.446	283.682	231.604	244.023	202.774	264.357	241.201	450.324	440.7	432.656	430.197	422.515	0.544011	0.779746	1.43333	236.792	435.279	303.681	3.69445e-43	5.50389e-18	1	9.14713e-60	6.00858e-11
Itga5	201.167	241.88	345.4	319.676	422.787	1055.67	1264.12	1480.18	1312.47	1380.85	1196.82	1620.4	1627.93	1994.25	1640.04	0.803682	4.24135	5.2774	1298.66	1615.89	306.182	3.75526e-43	1.80371e-43	2.99809e-33	0.857453	0.142547
Decr1	626.608	634.262	575.667	611.246	612.534	1230.73	1157.89	1022.99	1145	1099.16	1295.28	1157.64	1175.56	1001.16	1121.2	0.983469	1.84809	1.87915	1131.15	1150.17	612.064	3.79376e-43	2.55376e-37	8.81875e-36	0.971719	0.0282811
Cd151	986.404	994.623	971.278	984.557	1046.37	852.67	815.798	816.314	872.614	783.03	681.609	610.106	677.612	710.799	587.213	1.26721	0.830873	0.65567	828.085	653.468	996.647	3.82911e-43	2.2223e-45	5.17102e-09	5.4625e-13	1
Sncaip	8.63625	8.06266	4.4712	6.65991	11.9743	174.298	105.159	154.676	135.18	158.498	142.891	115.392	139.957	231.032	150.714	0.933111	18.263	19.5722	145.562	155.997	7.96087	4.3056e-43	2.02589e-41	2.41427e-39	0.924367	0.0756333
Sgms1	760.96	813.401	718.756	752.57	768.108	457.423	550.146	487.495	508.235	502.551	507.281	551.121	587.198	578.925	558.744	0.900327	0.657053	0.729794	501.17	556.654	762.759	4.70095e-43	2.31417e-23	2.83146e-41	0.235821	0.764179
Fam221a	139.13	153.191	148.667	167.608	128.033	63.8275	60.8813	59.7368	61.8093	74.6824	51.0945	46.648	54.72	41.6034	49.0695	1.31993	0.435722	0.33011	64.1875	48.6271	147.326	4.77758e-43	6.63315e-54	1.54458e-33	1	5.81614e-17
Jakmip1	869.604	828.532	784.807	788.089	662.725	450.884	392.961	412.824	412.6	434.092	346.429	328.991	366.203	217.612	290.036	1.35763	0.534701	0.393848	420.672	309.854	786.751	4.80986e-43	2.41715e-41	2.06212e-18	0.000223815	0.999776
Spata13	798.374	861.401	983.82	983.447	927.552	527.371	540.183	611.982	552.652	621.576	358.527	365.965	440.422	474.376	438.121	1.3737	0.626573	0.45612	570.753	415.482	910.919	4.95117e-43	3.39898e-43	9.64269e-16	1.56698e-06	0.999998
Cdc73	1754.57	2161.17	2078.17	2069.07	1983.72	3584.98	4319.24	4075.04	4021.99	3991.36	3006.84	3929.86	3392.18	3571.71	3594.59	1.14275	1.98997	1.74138	3998.52	3499.03	2009.34	5.07445e-43	1.11221e-27	1.21262e-42	0.531258	0.468742
Dlst	2594.38	2446.83	2611.11	2484.36	2430.89	2436.79	2421.98	2365.81	2283.88	2287.19	3031.36	2913.02	2920.85	3053.43	2901.87	0.7959	0.938578	1.17927	2359.13	2964.1	2513.51	6.00544e-43	1.98004e-20	0.0642971	8.22837e-42	0.935703
Tmf1	1390.44	1552.06	1398.49	1414.12	1336.4	1107.16	1142.38	938.487	1041.58	1039	869.844	826.16	910.256	769.23	858.691	1.2443	0.742946	0.59708	1053.72	846.836	1418.3	6.55947e-43	3.18408e-44	2.36419e-14	1.18256e-07	1
AK010878	1098.8	1107.33	1087.56	1128.54	1073.77	779.653	810.087	722.495	773.862	769.245	833.333	845.175	830.207	872.158	892.435	0.902193	0.701484	0.777533	771.068	854.662	1099.2	8.35741e-43	2.02788e-28	3.2057e-58	1	6.63468e-15
Kif1b	3197.48	3378.15	3620.69	3205.77	3091.7	1946.95	1931.14	2437.51	1911.66	2150.28	1694.31	1734.58	1996.13	1684.77	1620.05	1.18874	0.62918	0.529282	2075.51	1745.97	3298.76	8.79126e-43	1.3697e-40	3.71784e-21	0.0221319	0.977868
Pdia3	21171.1	20022.7	19396.2	18879.2	20775.8	14406.4	15074	12112.5	13757.2	14031	12720.8	10489.1	12543.8	11901.8	12693.5	1.14967	0.692116	0.602015	13876.2	12069.8	20049	9.51085e-43	3.53658e-41	1.15634e-21	0.0929147	0.907085
Lrp8	316.576	431.782	444.649	401.903	338.045	123.564	114.999	137.608	101.899	112.008	120.375	153.447	154.594	119.49	99.9091	0.91088	0.30529	0.33516	118.016	129.563	386.591	9.82733e-43	1.77215e-28	3.45473e-32	0.910484	0.0895157
Arl4a	1384.28	1361.25	1130.51	1173.25	1184.55	753.672	837.948	659.174	792.989	702.482	634.792	502.092	547.2	458.426	570.433	1.38088	0.60096	0.435201	749.253	542.589	1246.77	1.00616e-42	2.46578e-42	1.62913e-16	1.14577e-05	0.999989
Ulbp1	5.7575	2.68755	6.7068	5.54992	5.52662	31.8729	18.8179	23.468	23.2025	21.0044	76.5724	46.648	59.8237	56.6515	59.5494	0.395649	4.5062	11.3894	23.6731	59.849	5.24568	1.10591e-42	1.67348e-42	1.432e-10	4.11248e-12	1
Pfkp	945.027	822.405	863.757	964.899	1131.26	1699.42	1454.08	1460.21	1651.07	1658.07	2467.19	2363.82	2283.83	2941.85	2316.21	0.64034	1.67595	2.61729	1584.57	2474.58	945.47	1.10737e-42	4.57301e-44	2.02999e-12	7.23685e-10	1
Banf1	924.799	880.174	789.166	951.257	881.45	1618.6	1467.8	1247.16	1596.78	1451.22	2039.4	1762.22	1754.2	2124.69	1938.58	0.767388	1.66745	2.17289	1476.31	1923.82	885.369	1.15644e-42	1.34698e-44	5.43234e-19	4.56258e-05	0.999954
Trmt2b	893.19	771.328	708.685	704.308	724.909	2112.87	1943.74	1776.1	1925.8	1898.13	2169.31	1902.65	1816.29	1480.08	1697.94	1.06512	2.53959	2.38433	1931.33	1813.25	760.484	1.26376e-42	2.65347e-34	1.21124e-39	0.968248	0.0317516
Cenpw	39.3429	47.0322	34.6518	43.2894	31.3912	65.4641	67.5229	45.8693	70.6464	59.1236	229.492	150.992	180.997	171.796	171.743	0.341053	1.57683	4.62342	61.7253	181.004	39.1415	1.26448e-42	7.21721e-36	0.0129195	4.50981e-21	0.987081
Ankmy2	1086.03	924.478	920.743	894.692	891.693	1466.48	1362.69	1205.66	1294.27	1329.73	1831.62	1557.75	1656.21	1746.1	1761.2	0.778549	1.41147	1.81295	1331.77	1710.58	943.527	1.30715e-42	1.40529e-44	2.43872e-14	4.12683e-08	1
Fads2	76.7667	114.221	173.259	118.768	105.006	275.146	240.216	336.02	288.517	357.635	426.907	466.48	466.172	565.709	442.502	0.632474	2.5466	4.02642	299.507	473.554	117.604	1.37145e-42	2.94016e-44	2.70556e-20	4.10991e-05	0.999959
Peo1	422.217	400.271	411.842	434.837	456.011	399.331	443.537	409.698	405.539	388.714	685.073	747.607	706.098	873.672	775.491	0.540357	0.96313	1.78239	409.364	757.588	425.035	1.47092e-42	7.22148e-28	0.926544	2.93257e-34	0.0734565
Cdkn2aip	849.414	806.266	733.701	846.153	815.269	611.353	665.245	545.088	617.438	584.141	530.776	468.701	493.532	466.171	490.879	1.23395	0.74634	0.604838	604.653	490.012	810.16	1.69899e-42	1.28096e-43	1.17808e-15	2.75627e-06	0.999997
Slc9a9	495.145	418.371	354.968	402.925	429.575	1557.34	1561.88	1338.35	1434.52	1370.73	1186.92	1118.1	1006.01	676.065	938.455	1.47452	3.45681	2.34437	1452.57	985.11	420.197	1.7302e-42	1.12402e-20	4.68397e-44	0.000172417	0.999828
Mat1a	1790.58	1414.96	1441.55	1406.35	1555.64	4172	3681.96	3479.47	3718.04	3696.03	3898.32	3387.12	3345.83	2829.03	2957.61	1.14189	2.46382	2.15767	3749.5	3283.58	1521.82	1.7338e-42	3.77215e-30	9.10139e-42	0.857323	0.142677
Siah1a	572.094	618.567	560.811	573.396	644.856	928.412	955.969	854.034	976.965	844.752	1033.68	1059.9	1016.79	918.303	1077.21	0.893115	1.53553	1.7193	912.026	1021.18	593.945	1.80254e-42	4.90609e-42	1.67064e-25	0.182621	0.817379
Msl1	1622.66	1576.25	1841.38	1699.24	1679.51	1174.58	1260.66	1307.81	1137.05	1218.93	1131.88	1142.45	1131.23	1183.12	1068.14	1.07817	0.724435	0.671909	1219.81	1131.36	1683.81	1.92938e-42	1.87702e-38	5.17876e-26	0.699294	0.300706
Nipsnap1	734.082	632.757	589.594	540.563	647.168	2400.9	1944.53	1876.89	1927.76	1978.88	2325.32	1881.82	1915.07	1605.73	1675.39	1.07717	3.22147	2.99069	2025.79	1880.67	628.833	1.95159e-42	4.65297e-35	4.88878e-40	0.973407	0.0265929
Tomm20	3480.34	3719.96	3241.92	3483.1	3285.57	3465.21	3924.39	3310.53	3687.27	3361.59	4976.15	4884.37	5034.31	4702.95	5198.23	0.715801	1.03126	1.44071	3549.8	4959.2	3442.18	2.01533e-42	1.19303e-33	0.964522	2.7806e-30	0.0354782
Eif4e	3450.68	3062.48	2746.27	2803.93	2999.12	2908.24	2792.42	2318.02	2683.8	2551.8	5286.3	4404.5	4645.59	4975.56	5145.15	0.541941	0.879953	1.62371	2650.86	4891.42	3012.5	2.19302e-42	2.35811e-22	0.524386	5.26875e-38	0.475614
Zswim4	150.655	172.003	188.908	216.447	231.455	443.52	459.377	552.565	531.639	540.677	381.909	439.301	416.714	485.53	398.69	1.19114	2.63448	2.21173	505.556	424.429	191.894	2.28214e-42	1.25239e-27	8.04024e-42	0.305765	0.694235
Mcm8	135.839	118.185	86.8418	117.159	135.144	129.881	147.255	136.605	142.181	141.266	313.053	229.815	304.138	292.242	275.464	0.492831	1.17535	2.38489	139.438	282.942	118.634	2.34047e-42	1.88499e-34	0.722289	2.25209e-26	0.277711
Eps8l2	1459.56	1757.55	1790.67	1738.2	1584.24	972.142	1010.63	1031.53	979.698	1111.69	861.236	779.512	870.258	986.09	823.396	1.18173	0.612913	0.518655	1021.14	864.098	1666.04	2.55836e-42	2.03892e-39	4.89106e-22	0.0648878	0.935112
Noc3l	812.767	750.002	626.135	778.099	818.603	868.014	776.082	797.028	898.318	779.856	1410.61	1229.44	1263.56	1457.07	1416.5	0.607822	1.08815	1.79024	823.859	1355.43	757.121	2.66162e-42	2.94645e-34	0.845078	1.41461e-27	0.154922
Pla2g2e	0	0	1.1178	1.10998	0.838204	135.83	111.8	138.685	146.276	156.366	50.2284	57.6962	46.3015	144.284	66.4104	1.88785	221.12	117.128	137.792	72.9841	0.613198	3.19533e-42	1.98141e-32	3.41561e-43	0.097815	0.902185
Adamts15	4.79792	5.37511	12.2958	6.65991	3.68442	15.5477	17.7109	32.0019	17.1496	14.7809	84.8688	61.3789	68.4	95.5994	69.2231	0.256221	2.95897	11.5485	19.4382	75.894	6.56263	3.58973e-42	2.44114e-36	0.000171766	4.18466e-18	0.999828
Il17re	275.401	323.85	271.625	284.156	263.436	199.346	169.372	172.81	186.628	185.531	122.973	118.338	115.754	111.533	104.273	1.59488	0.64415	0.403887	182.738	114.574	283.694	3.79525e-42	4.58703e-61	6.52428e-05	0.667927	0.332008
Noa1	310.905	365.507	346.518	365.185	361.073	373.162	474.874	461.894	525.959	472.211	657.274	772.146	790.314	734.699	788.618	0.616641	1.31952	2.13985	461.62	748.61	349.838	3.84946e-42	4.01152e-40	0.000159214	4.44012e-18	0.999841
E2f8	2.87875	5.37511	8.9424	3.32995	11.0532	2.45491	0	2.13346	2.0176	5.44559	79.6727	57.6962	105.231	61.0774	73.6043	0.0320715	0.382604	11.9297	2.41031	75.4563	6.31589	4.28498e-42	2.02869e-20	0.297092	4.87493e-31	0.702908
Mcm10	20.1513	14.7815	17.8848	19.9797	27.6331	11.4562	9.9624	11.734	13.1144	7.77942	112.581	65.0616	89.4461	92.0587	79.738	0.123245	0.538378	4.36837	10.8093	87.7771	20.0861	4.32073e-42	2.41592e-19	0.0483337	2.655e-35	0.951666
Myt1l	885.005	854.642	952.443	824.719	926.769	1350.24	1362.51	1492.36	1353.51	1384.03	1318.94	1465.14	1402.61	1237.5	1265.85	1.03776	1.5624	1.50555	1388.53	1338.01	888.715	4.4602e-42	3.70306e-31	3.05418e-38	0.944767	0.0552327
Uchl3	522.042	496.969	425.882	513.923	504.793	398.93	450.356	350.644	416.635	383.354	690.208	630.975	696.238	701.761	748.197	0.576788	0.811789	1.40743	399.984	693.476	492.722	4.90425e-42	1.4435e-15	8.39439e-05	7.97552e-42	0.999916
Sec14l1	1350.34	1645.82	1668.48	1647.22	1442.14	2800.53	3381.67	3356.98	3246.92	3143.66	1723.34	2135.68	2154.24	1718.05	1856.61	1.66144	2.05439	1.23651	3185.95	1917.58	1550.8	4.90501e-42	0.00704757	6.36468e-38	3.18146e-20	0.992952
Angptl6	783.682	890.534	671.686	878.942	733.899	446.678	479.213	390.348	568.511	505.639	265.864	287.523	265.739	288.082	305.852	1.69162	0.60383	0.356955	478.078	282.612	791.748	4.99025e-42	2.22236e-43	1.72712e-10	2.33725e-11	1
Rpn1	5348.23	5816.83	5428.13	5377.45	5285.95	4093.19	3887.27	3486.97	4016.44	3946.41	4054.48	3938.56	4267.64	4320.69	4129.06	0.938187	0.712865	0.759832	3886.05	4142.09	5451.32	5.63134e-42	1.86348e-25	2.00681e-38	0.733106	0.266894
Hnmt	99.7967	80.6266	97.2486	93.2387	84.7415	262.168	267.878	202.678	249.174	225.603	137.487	130.123	119.963	102.681	143.704	1.90463	2.64987	1.39128	241.5	126.792	91.1304	5.83361e-42	0.00150301	3.38968e-38	1.92491e-19	0.998497
Mrpl12	485.549	588.534	503.01	525.023	530.556	427.972	440.526	337.086	492.296	456.652	808.851	785.625	751.347	852.428	754.409	0.54509	0.818386	1.50138	430.906	790.532	526.534	6.40285e-42	2.81893e-18	0.00573067	4.24528e-40	0.994269
Plekha7	148.38	157.222	188.316	170.938	159.508	80.1936	64.2021	105.606	102.989	83.6832	48.7043	41.7254	66.2954	53.1108	56.0795	1.64203	0.529739	0.322612	87.3347	53.183	164.873	6.75808e-42	5.1609e-42	1.06959e-15	6.42587e-06	0.999994
Igfbp7	2481.16	2038	2589	1991.97	2359.87	9746.15	8319.3	7140.93	7670.34	7828.19	8975.04	8454.14	7589.2	5971.44	6945.04	1.07302	3.5519	3.31019	8140.98	7586.97	2292	7.74811e-42	1.71064e-35	4.22757e-40	0.99182	0.00818
Pde4c	135.205	168.926	132.236	155.809	140.404	48.2798	56.7303	69.3907	44.0948	60.2827	58.7933	77.7057	51.4157	47.9325	43.1023	0.999387	0.380586	0.380819	55.7557	55.7899	146.516	7.91351e-42	8.04891e-32	4.75501e-31	0.980319	0.0196814
Ascc3	4650.13	4443.2	3750.26	4350.45	4480.48	2859.33	3119.34	2807.6	2955.63	2736.02	2598.92	2585.23	2406.63	2237.67	2619.1	1.16311	0.66797	0.574295	2895.58	2489.51	4334.9	8.08105e-42	1.10935e-39	2.31375e-21	0.0592577	0.940742
Wdr93	51.9423	60.4834	53.6544	53.2793	63.5562	256.128	219.948	224.002	189.685	227.128	148.953	133.438	113.649	100.91	82.3667	1.92786	3.94727	2.04748	223.378	115.863	56.5831	8.09033e-42	5.81294e-10	4.85292e-41	4.66583e-12	1
Mmd2	3.83834	2.68755	2.2356	1.47628	6.44773	110.381	92.6281	84.2716	80.7042	71.524	62.3526	44.3401	41.04	24.8116	35.0672	2.11671	26.2651	12.4084	87.9017	41.5223	3.3371	8.45304e-42	3.783e-22	1.8255e-42	5.00137e-05	0.99995
Top1mt	49.8984	45.6884	61.479	57.7192	53.249	55.6445	42.1409	61.8703	62.0111	67.681	139.427	139.944	128.318	154.906	144.58	0.409201	1.0795	2.63808	57.8696	141.435	53.6068	8.52564e-42	9.23384e-45	1	1.35647e-41	2.98662e-19
Fchsd2	390.551	434.04	476.641	390.715	401.601	798.671	893.406	1018.5	855.464	958.759	460.716	530.314	535.793	571.852	564.896	1.69876	2.16128	1.27227	904.96	532.714	418.709	8.84147e-42	0.00125329	4.13176e-38	2.94239e-19	0.998747
Tdrd7	1058.48	972.894	1000.43	1038.9	1078.57	1624.62	1617	1510.43	1561.46	1500.65	1407.95	1440.46	1354.13	1230.4	1287.2	1.1628	1.51752	1.30506	1562.83	1344.03	1029.85	8.90236e-42	3.36539e-16	2.21463e-43	5.17832e-06	0.999995
Eif4a1	11191.7	10043.1	9571.1	10248.4	10821.5	15651.3	14900.7	12856.8	15434.3	13154.4	19925	18525.9	19043.9	22037.5	20848.2	0.717245	1.38788	1.93501	14399.5	20076.1	10375.2	9.01523e-42	1.40219e-43	1.67285e-09	2.73997e-11	1
Cdc5l	2411.89	1968.94	1969.57	1840.18	2041.63	4295.19	4301.39	3887.69	3854.63	4063.09	5266.85	4734.56	5064.47	3917.82	4463.02	0.870143	1.99389	2.29146	4080.4	4689.35	2046.44	9.61075e-42	2.52044e-41	4.54767e-29	0.840228	0.159772
Gm608	918.523	764.877	775.753	728.15	877.895	2174.05	1883.99	2561.17	1857.14	2249	2643.05	3386.63	2470.14	2621.17	2444.58	0.790631	2.63831	3.33697	2145.07	2713.11	813.04	9.64004e-42	1.9983e-42	1.64001e-28	0.582183	0.417817
Slc35g2	1349.71	1190.6	1132.33	1193.23	1162.43	862.67	903.268	750.988	832.262	758.493	721.107	630.975	648.221	695.822	686.974	1.21417	0.681401	0.561206	821.536	676.62	1205.66	9.71933e-42	7.32493e-41	5.24017e-19	0.00146438	0.998536
Tfap2e	0.959584	0	0	0	1.84221	106.379	54.2397	87.4718	94.8274	111.86	22.5162	23.324	15.7846	36.2924	14.0199	4.06144	159.489	39.269	90.9557	22.3874	0.560358	1.08363e-41	1.39431e-15	8.42481e-39	1.13992e-09	1
Kremen2	4.03025	2.51286	0	1.10998	1.84221	76.2166	58.6674	92.9547	49.0984	77.4052	7.89799	12.2758	7.42929	14.1629	7.88618	7.13033	37.1274	5.20697	70.8685	9.93042	1.89906	1.16241e-41	0.000206875	1.22719e-32	4.23991e-18	0.999793
Ogfod2	702.588	803.498	743.337	759.23	723.066	534.433	505.813	449.093	550.988	526.55	459.954	403.443	463.015	374.431	369.669	1.23972	0.687858	0.554848	513.375	414.102	746.344	1.17535e-41	5.73178e-42	1.05261e-16	3.7086e-05	0.999963
Sorbs1	116.11	131.69	211.264	163.101	168.194	351.051	388.578	498.162	430.759	430.785	442.53	525.403	592.68	581.28	510.796	0.791403	2.65608	3.35616	419.867	530.538	158.072	1.20653e-41	4.57008e-42	4.52691e-27	0.18674	0.81326
Nme1	2785.67	2618.63	2313.83	2574.58	2465.89	1642.76	1524.27	1207.2	1620.24	1401	3119.36	2699.44	2806.5	3402.61	3029.92	0.491139	0.579647	1.18021	1479.09	3011.57	2551.72	1.21977e-41	0.0656669	1.51439e-22	1.44876e-41	0.934333
Kifc3	661.038	787.453	890.886	719.27	613.538	2004.25	1921.96	2346.72	2126.97	1934.73	1863.03	2069.87	2110.36	1495.95	1587.71	1.13232	2.81427	2.4854	2066.93	1825.38	734.437	1.25479e-41	2.97868e-31	1.80908e-40	0.909512	0.0904885
Gpd2	3798.22	3186.55	3380.08	2937.22	2881.19	1582.06	1427.94	1567.02	1263.99	1439.97	1350.11	991.564	1347.05	791.28	984.256	1.33247	0.44991	0.33765	1456.2	1092.85	3236.65	1.26323e-41	1.0588e-37	2.34381e-20	0.0468283	0.953172
Tmem147	1371.25	1334.18	1214.22	1295.35	1164.28	1285.99	1245.13	1052.86	1286.9	1165.99	1937.48	1797.15	1749.09	1905.94	1858.01	0.652802	0.946325	1.44964	1207.37	1849.53	1275.86	1.28407e-41	2.84623e-26	0.910425	2.02817e-35	0.0895751
Arhgap19	96.918	84.4967	74.8926	77.6989	102.243	193.938	199.248	222.946	184.611	192.152	315.253	324.081	385.144	270.865	273.291	0.632979	2.27584	3.59544	198.579	313.727	87.2497	1.30022e-41	3.48782e-43	7.5279e-17	1.28122e-06	0.999999
Rab3b	846.382	573.792	615.852	580.522	687.143	228.306	193.713	201.612	188.646	185.928	187.924	78.565	171.526	118.614	120.921	1.47322	0.302159	0.205101	199.641	135.51	660.738	1.30361e-41	1.08285e-34	3.13597e-21	0.11156	0.88844
Capn6	17.2725	16.1253	22.356	21.0897	23.9487	107.198	104.052	94.9389	77.6778	99.5766	77.0747	88.3856	86.2892	81.4365	69.2231	1.20135	4.79454	3.99098	96.6885	80.4818	20.1584	1.41394e-41	1.62846e-38	1.63514e-56	1	3.3176e-17
Sult5a1	0	0	0	0	0	13.0928	16.604	18.1344	24.2113	20.2265	31.1763	25.7791	24.2031	130.13	43.8121	0.361821	1846.38	5103.02	18.4538	51.0202	0	1.55418e-41	2.40002e-57	1.68464e-06	0.00672764	0.993271
Acot9	210.149	219.036	211.264	248.637	277.252	505.71	499.227	439.492	496.331	424.756	541.255	462.785	478.8	541.73	589.693	0.904852	2.02811	2.24138	473.103	522.852	233.267	1.56293e-41	7.50491e-40	3.20017e-29	0.744767	0.255233
Slc29a2	34.545	41.6571	36.8874	32.1896	49.7396	38.4602	33.3076	50.1362	52.4577	49.7883	109.117	117.847	108.388	144.284	117.416	0.37548	1.14934	3.06099	44.83	119.411	39.0037	1.67363e-41	3.81286e-32	0.947786	5.7264e-28	0.0522139
Cdkn1b	2330.86	2264.89	2091.21	2160.05	1971.13	2021.33	1947	1685.91	1819.89	1876.42	1267.26	1206.22	1210.06	906.008	1097.1	1.6443	0.86434	0.52566	1870.11	1137.33	2163.63	1.71578e-41	2.12839e-40	0.269293	1.21346e-25	0.730707
Inpp5a	1069.02	1136.85	1103.31	1138.84	1128.78	1513.05	1444.54	1526.4	1621.13	1611.12	1495.6	1572.53	1617.4	1723.4	1642.66	0.95835	1.38363	1.44376	1543.25	1610.32	1115.36	1.86613e-41	5.27326e-38	5.1367e-30	0.940138	0.0598618
Hspa1a	4103.78	4562.59	4313.71	7264.83	5218.56	625.755	492.862	347.604	564.132	676.599	336.184	367.242	187.742	599.514	334.286	1.48327	0.106309	0.0716719	541.391	364.994	5092.69	1.88767e-41	1.37976e-29	2.54939e-22	0.808558	0.191442
Kcnn4	6.71709	4.03133	13.4136	18.8697	16.5799	87.5583	88.5546	65.0705	91.801	79.3501	64.0846	51.5583	55.7723	62.8477	63.9656	1.38255	6.91206	4.9995	82.4669	59.6457	11.9223	1.91263e-41	3.08849e-33	1.94284e-58	1	4.03719e-15
Gclc	1993.42	1767.54	1870.65	1827.47	2094.55	1297.83	1366.04	1374.64	1337.86	1283.74	1341.45	1341.66	1376.42	1418.31	1330.91	0.978172	0.697132	0.712689	1332.03	1361.75	1910.73	2.09228e-41	7.01994e-30	2.1676e-34	0.968658	0.0313417
Adcy1	73.888	87.3455	110.662	94.3487	118.822	21.2758	24.3525	20.2678	13.1144	24.1162	19.0522	18.4137	22.0985	17.7036	16.6486	1.09802	0.212685	0.193699	20.6254	18.7833	97.0133	2.20106e-41	2.63017e-30	1.18838e-27	0.933803	0.0661967
Slain2	1678.31	1725.38	1623.04	1642.78	1716.01	1380.5	1403.23	1361.88	1300.35	1384.74	1238.56	1172.55	1319.59	1170.59	1313.74	1.09906	0.814582	0.741164	1366.14	1243.01	1677.1	2.21746e-41	1.37888e-41	1.31896e-19	0.00714497	0.992855
Sema4d	272.522	375.895	420.371	398.673	372.126	952.413	1198.81	1401.52	1213.57	1207.79	1015.27	1438.71	1429.06	1151.62	1250.37	0.950528	3.24746	3.41648	1194.82	1257.01	367.917	2.46864e-41	3.35557e-38	1.79055e-35	0.974511	0.0254895
Dynll1	876.004	648.936	779.252	717.261	838.287	3693.66	3001.86	2535.48	2847.22	2777.86	1616.92	1396.92	1436.12	1696.07	1472.03	1.9501	3.84895	1.97371	2971.22	1523.61	771.948	2.72624e-41	1.22603e-10	5.54105e-41	8.37033e-11	1
Arl8b	4754.9	4294.02	4186.18	4195.99	4207.42	3246.47	3316.74	2880.17	3116.2	3319.04	2835.73	2774.37	2865.02	2959.6	2962.98	1.10286	0.733813	0.665374	3175.72	2879.54	4327.7	2.87678e-41	3.88788e-39	2.68889e-22	0.167944	0.832056
Gyltl1b	249.492	360.119	405.761	356.305	315.939	713.469	750.534	784.035	723.644	764.476	436.927	526.631	554.566	601.338	519.629	1.41569	2.21383	1.56378	747.232	527.818	337.523	2.94306e-41	3.0927e-13	1.95439e-42	1.4649e-08	1
Fbxo44	606.783	616.753	623.073	656.001	623.587	667.726	693.992	635.824	662.783	629.767	463.314	454.241	456.691	355.833	404.088	1.54162	1.05243	0.682677	658.018	426.833	625.239	2.96694e-41	5.85475e-28	0.93937	1.17428e-37	0.0606297
Hsd17b10	386.712	353.413	335.239	367.405	334.361	1121.25	933.133	776.579	1061.26	879.845	941.48	865.577	778.707	840.035	868.356	1.11129	2.68522	2.4163	954.414	858.831	355.426	2.9779e-41	1.69449e-31	2.85504e-39	0.906032	0.0939683
Tspan5	2864.15	3060.36	2968.09	2860.63	2477.29	1851.01	2008.53	1987.32	1990.17	1850.21	1732.91	1671.96	1813.82	1735.36	1747.58	1.11327	0.680737	0.611478	1937.45	1740.32	2846.1	3.19812e-41	8.5037e-38	9.72577e-24	0.458559	0.541441
Pak6	72.9284	90.0465	106.191	99.8986	98.5581	380.51	338.843	550.827	441.855	478.777	281.444	356.82	374.621	366.464	341.252	1.27327	4.68461	3.67918	438.162	344.12	93.5245	3.29867e-41	2.1206e-29	3.13571e-41	0.474306	0.525694
Fam134b	834.118	876.142	805.218	943.665	947.162	382.965	468.233	424.558	508.719	438.713	403.871	368.433	410.505	525.912	502.087	1.0056	0.504552	0.501743	444.637	442.161	881.261	3.55924e-41	3.52246e-30	2.01193e-31	0.958555	0.0414445
Arid4a	759.29	642.325	725.463	714.83	646.615	551.527	512.51	525.097	493.103	519.595	444.262	440.7	447.231	423.912	443.378	1.18292	0.74583	0.630497	520.366	439.897	697.705	3.76781e-41	6.05241e-42	3.42618e-17	0.000230988	0.999769
Wdr43	1853.87	1655.61	1440.84	1680	1797.87	1697.85	1659.49	1543.3	1617.21	1559.39	2911.31	2512.85	2556.35	2749.31	2998.08	0.588384	0.958362	1.6288	1615.45	2745.58	1685.64	4.17083e-41	1.35058e-26	0.944922	7.61638e-34	0.0550784
Nudcd1	930.518	884.81	767.034	834.642	856.802	1518.6	1569.28	1279.88	1444.23	1349.93	2001.94	1790.86	1736.79	2231.67	2134.08	0.723769	1.67577	2.31533	1432.39	1979.07	854.761	4.55435e-41	4.57175e-43	1.60646e-15	9.82884e-07	0.999999
Nasp	928.877	822.431	741.582	768.11	827.151	1098.27	1101.12	897.108	1044.11	1011.43	1783.08	1479.23	1622.67	1926.29	1779.39	0.599728	1.26023	2.10134	1030.41	1718.13	817.63	5.15331e-41	9.50161e-38	0.00590195	1.57435e-19	0.994098
Rsl1d1	2443.01	2265.49	1916.1	2087.8	2209.73	1839.73	1997.05	1589.42	1831.32	1803.77	3438.27	2973.45	3056.67	3418.26	3453.77	0.554533	0.829627	1.49608	1812.26	3268.08	2184.43	5.37182e-41	3.06944e-17	0.00486344	1.63107e-39	0.995137
Cyb5r3	8402.8	6676.98	7441.68	7222.83	6911.37	4604.69	4108.58	3772.62	4221.12	4157.83	4038.9	3530.51	3877.04	3076.79	3341.03	1.16796	0.569213	0.487354	4172.97	3572.85	7331.13	5.71635e-41	2.48558e-37	2.07747e-22	0.437061	0.562939
Pxmp2	5.7575	0	6.7068	6.65991	0.921104	81.8302	78.5922	72.5376	115.003	63.0133	45.8984	71.1995	74.7138	77.8958	70.9756	1.2063	20.4539	16.9558	82.1953	68.1366	4.00906	5.9315e-41	1.8456e-34	7.4541e-40	0.812491	0.187509
Mrpl17	698.558	853.298	810.393	891.318	679.544	887.039	938.679	836.603	963.406	875.963	1277.2	1293.83	1423.71	1421.6	1451.93	0.655436	1.14456	1.74626	900.338	1373.65	786.622	6.84673e-41	9.71338e-37	0.098023	5.46228e-22	0.901977
Tbccd1	623.729	569.761	503.01	485.929	532.398	979.753	837.948	835.206	756.592	807.519	1333.64	1243.54	1331.19	1358.75	1083.32	0.664054	1.55332	2.33915	843.404	1270.09	542.966	6.91945e-41	4.16957e-42	4.24727e-11	3.43288e-10	1
Bend7	536.407	634.236	625.219	548.333	584.892	331.036	369.716	369.088	423.697	398.376	278.837	274.977	337.791	309.972	311.96	1.24999	0.645912	0.516735	378.383	302.707	585.817	7.70477e-41	4.15335e-40	2.56095e-18	0.00114523	0.998855
Syt11	1510.79	1356.49	1625.43	1712.2	1606.06	962.159	910.01	966.734	935.119	1009.81	910.33	871.396	1042.59	979.955	851.917	1.02741	0.612453	0.596113	956.766	931.239	1562.19	8.42285e-41	6.29615e-33	2.45324e-29	0.96252	0.03748
Unc79	783.107	749.223	865.311	702.72	844.431	2369.66	2099.85	2928.66	2062.11	2519.44	1835.86	2255.99	1917.98	1873.74	1736.26	1.24532	3.03682	2.4386	2395.95	1923.96	788.958	8.61253e-41	2.71484e-26	1.70976e-41	0.317961	0.682039
0610011F06Rik	909.599	861.818	865.21	848.717	761.753	555.169	467.126	490.866	542.645	506.409	535.193	412.466	451.724	411.608	393.433	1.1623	0.603291	0.519048	512.443	440.885	849.419	8.98811e-41	2.2962e-37	1.99116e-22	0.203778	0.796222
Vil1	1437.47	1245.41	1306.32	1327.35	1291.37	945.13	932.004	846.108	797.902	795.632	805.864	570.811	672.393	572.711	579.196	1.34858	0.653276	0.484419	863.355	640.195	1321.58	9.42184e-41	3.43406e-41	9.4291e-15	2.95335e-06	0.999997
Syt4	7661.84	7068.26	6110.14	7325.92	7990	4070.12	4309.94	3504.32	4232.8	4197.09	3801.49	3399.15	3706.04	3866.71	4027.1	1.08052	0.561849	0.519981	4062.86	3760.1	7231.23	1.06249e-40	4.16513e-34	3.65963e-27	0.967173	0.0328265
Rcbtb1	2768.25	2868.98	2339.4	2429.66	2624.27	1643.8	1747.96	1653.12	1729.2	1736.35	1569.84	1482.29	1462.71	1232.3	1515.05	1.17188	0.653115	0.557322	1702.08	1452.44	2606.11	1.10122e-40	1.09595e-38	1.7992e-20	0.0379128	0.962087
Cep57	1229.19	1144.95	858.47	955.875	986.788	1980.41	2120.75	1772.4	1981.74	1889.7	2025.83	1779.89	1684.87	1884.96	1980.44	1.04158	1.88299	1.80782	1949	1871.2	1035.05	1.18108e-40	7.39205e-33	2.50425e-36	0.974196	0.0258039
0610031J06Rik	2044.19	1936.8	1905.87	1949.42	1944.69	1876.47	1780.55	1640.53	1834.73	1838.17	1499.45	1393.71	1415.08	1453.4	1361.85	1.25927	0.917133	0.728302	1794.09	1424.7	1956.19	1.2321e-40	5.71549e-40	0.0439348	7.09527e-22	0.956065
Nup85	559.428	565.824	573.431	572.819	564.231	504.074	512.51	491.634	492.175	500.154	748.118	661.628	767.132	816.135	731.662	0.671351	0.881801	1.31347	500.109	744.935	567.147	1.34633e-40	2.39056e-18	0.0378286	7.24051e-40	0.962171
Adora3	439.259	348.132	299.369	394.045	352.774	181.434	175.881	151.475	178.578	147.895	130.421	57.7084	96.2966	86.6502	109.574	1.7377	0.455552	0.262158	167.053	96.13	366.716	1.35053e-40	3.97444e-39	2.15783e-15	1.03885e-05	0.99999
Tmco3	2186.57	1942.87	1911.92	1922.64	1819.29	1469.11	1303.18	1275.54	1353.54	1277.62	1229.21	1174.39	1159.41	1092.94	1067.99	1.16685	0.682695	0.585075	1335.8	1144.79	1956.66	1.38081e-40	2.78502e-39	1.41152e-19	0.0102198	0.98978
Slc30a2	0	1.34378	0	3.32995	0	46.6432	48.705	34.1353	49.4313	46.6765	29.4443	33.1446	40.0087	36.2924	36.8022	1.28393	47.7676	37.2041	45.1183	35.1384	0.934746	1.51949e-40	1.1802e-41	4.31016e-56	1	1.99061e-17
Tfip11	838.599	1044.33	1165.72	1069.06	973.763	1722.03	1741.73	1713.86	1723.85	1789.72	1312.44	1496.18	1449.91	1423.83	1255.33	1.25275	1.707	1.36261	1738.24	1387.54	1018.29	1.54714e-40	2.58585e-13	4.27233e-42	7.48955e-08	1
Klhl22	1361.66	1177.17	1087.6	1214.33	1190.23	760.178	752.947	715.775	741.47	717.403	836.563	762.326	813.297	727.936	785.971	0.939299	0.611473	0.650989	737.554	785.219	1206.2	1.62647e-40	8.61765e-27	8.13041e-35	0.90403	0.0959701
Nup210l	21.1108	9.40643	21.2158	19.9797	25.7909	194.772	156.078	183.477	135.18	194.485	232.09	228.329	132.675	257.569	170.622	0.845992	8.85709	10.4695	172.798	204.257	19.5007	1.66919e-40	1.13227e-39	1.80739e-34	0.884932	0.115068
Cth	46.06	49.7197	33.534	35.5195	37.7653	123.564	106.266	91.7387	124.083	127.582	154.149	153.447	125.225	126.581	120.045	0.843687	2.82895	3.35308	114.647	135.889	40.5197	1.68792e-40	2.94862e-39	1.29634e-28	0.750504	0.249496
Pgpep1l	0	0	0	0	0.921104	9.81962	12.1763	10.6673	6.05281	8.55736	51.9605	44.1928	32.6215	42.4886	29.7922	0.235316	48.7315	207.09	9.45467	40.2111	0.184221	1.72623e-40	1.70223e-37	9.74857e-09	1.66951e-13	1
Limd2	539.286	612.762	588.767	613.822	576.611	434.51	484.704	456.549	472.14	441.871	328.217	333.901	396.941	293.88	352.249	1.34282	0.781164	0.581735	457.955	341.038	586.25	1.77131e-40	1.15068e-42	3.96228e-09	1.71143e-11	1
Mcm7	453.173	396.602	387.318	383.799	467.165	460.115	372.859	385.206	417.331	373.817	960.091	743.421	777.697	870.716	798.3	0.484156	0.962296	1.98758	401.866	830.045	417.612	1.78675e-40	1.17168e-26	0.927579	9.45836e-32	0.0724206
Zrsr1	838.772	884.232	761.221	784.759	759.247	747.936	757.463	642.171	798.316	650.453	439.646	409.839	447.21	458.532	406.576	1.66357	0.892785	0.536669	719.268	432.361	805.646	1.86672e-40	2.74563e-38	0.474642	3.3136e-26	0.525358
Pld3	2412.14	2492.71	2847.24	2618.45	2656.91	4595.63	4124.45	4141.87	4446.42	4622.96	4216.1	4595.94	4450.37	5159.52	4249.94	0.967337	1.68347	1.74031	4386.27	4534.37	2605.49	2.03543e-40	4.47241e-36	7.31196e-33	0.985397	0.0146028
Hpcal1	453.499	460.969	449.322	444.016	420.456	944.206	788.136	748.086	852.438	914.051	568.084	506.805	507.244	570.852	543.27	1.57511	1.90591	1.21002	849.383	539.251	445.653	2.21636e-40	0.00438768	7.08759e-37	2.18089e-19	0.995612
Ccdc169	5.7575	2.68755	1.1178	13.3198	9.21104	23.7308	24.3525	29.8684	22.1937	24.8941	78.8067	57.6962	64.1907	79.6661	67.4706	0.359576	3.89157	10.8227	25.0079	69.5661	6.41874	2.24682e-40	5.8151e-54	1	2.61276e-15	1.07938e-07
Adora1	854.826	966.175	944.541	987.676	824.802	494.246	510.296	560.897	545.762	575.514	495.088	546.272	611.391	526.682	523.116	0.994141	0.586877	0.590336	537.343	540.51	915.604	2.33646e-40	6.8886e-31	7.02763e-31	0.96808	0.0319203
Ccnd2	7908.78	8574.87	8355.04	8376.25	7583.71	5585.92	6515.4	6346.96	6826.32	5997.26	4391.35	4546.65	5138.4	3739.15	4379.57	1.40895	0.766493	0.544017	6254.37	4439.02	8159.73	2.3565e-40	9.07092e-43	1.93696e-07	2.64838e-13	1
Adsl	757.457	788.044	731.32	730.892	769.969	1138.14	825.86	922.763	982.059	1007.64	1841.54	1614.56	1540.81	1965.02	1653.69	0.566005	1.29086	2.28064	975.291	1723.12	755.536	2.39309e-40	2.48899e-37	0.00244314	1.84693e-18	0.997557
Stk40	1290.63	1593.79	1530.92	1732.72	1619.32	567.664	708.437	748.929	796.954	720.374	480.634	498.311	568.172	756.802	588.834	1.22456	0.45606	0.372428	708.472	578.551	1553.47	2.40082e-40	1.27867e-34	4.89456e-23	0.562983	0.437017
Trp53inp1	4455.81	4379.77	3701.62	4283.98	4255.68	2563.88	3055.27	2417.14	2753.87	2417.77	2200.47	2129.42	2317.03	1667.67	2154.14	1.26165	0.626656	0.496694	2641.58	2093.75	4215.37	2.70514e-40	2.09222e-39	9.64555e-18	0.00185441	0.998146
Fnip2	2445.62	2939.9	2730.57	2837.67	2814.32	1278.42	1504.17	1723.93	1467.77	1681.23	1331.98	1671.27	1525.26	1593.03	1573.62	0.994849	0.556036	0.558914	1531.1	1539.03	2753.62	2.70809e-40	2.07838e-30	1.03101e-30	0.976876	0.0231242
Psat1	1263.61	1210.74	998.195	1122.19	1308.91	729.794	792.564	656.038	957.353	729.71	1534.58	1479.23	1633.27	1735.97	1620.08	0.482997	0.654761	1.35562	773.092	1600.63	1180.73	2.82565e-40	1.32156e-06	2.53766e-13	1.07342e-41	0.999999
Tmem71	317.661	206.928	268.272	266.396	307.649	121.109	101.838	87.4718	104.915	101.132	88.3328	88.3856	74.7138	94.7142	99.0153	1.16016	0.377859	0.325696	103.293	89.0323	273.381	2.89375e-40	2.24884e-32	2.50263e-25	0.819347	0.180653
Pea15a	5665.5	4710.58	4560.6	4702.06	4778.6	3318.27	2899.07	2534.38	2678.37	2792.8	2195.37	1565.16	2064.45	2360.77	2062.67	1.38781	0.582492	0.41972	2844.58	2049.69	4883.47	2.96942e-40	4.24103e-40	1.72899e-15	5.46563e-05	0.999945
Nrbf2	477.873	503.029	506.363	517.886	517.66	1396.84	1418.93	1179.8	1241.84	1108.25	1585.03	1512.52	1421.99	1142.75	1268.3	0.915602	2.51528	2.74714	1269.13	1386.12	504.562	2.99153e-40	4.55371e-38	4.93504e-32	0.954242	0.0457577
Calm1	14349.8	13192.9	12571.1	12967.7	12371.7	24981.5	24541.1	20548.9	23299.4	22111.9	21454	19720.7	20008.2	18556.4	20081.3	1.1569	1.76436	1.52507	23096.6	19964.1	13090.6	3.73775e-40	1.46296e-22	2.41443e-41	0.187772	0.812228
Tmem70	726.952	737.33	653.7	722.578	704.644	1007.33	1036.95	895.988	997.585	901.635	1085.98	1028.71	1067.04	1023.27	1092.52	0.91354	1.36508	1.49427	967.898	1059.5	709.041	4.10665e-40	3.85539e-40	1.06507e-22	0.130303	0.869697
Slc9a3r1	450.352	540.198	619.429	528.353	432.919	1603.99	1299.26	1297.09	1407.36	1598.66	745.659	654.078	755.588	948.018	687.394	1.90103	2.80263	1.47427	1441.27	758.147	514.25	4.15632e-40	1.27432e-05	1.16923e-37	2.57363e-15	0.999987
Farsb	2135.08	2126.82	1741.53	1947	2048.7	2322.95	2321.35	2047.34	2306.15	2064.32	3795.4	3162.39	3383.19	3912.57	3783.12	0.613314	1.10631	1.80382	2212.42	3607.33	1999.83	4.35271e-40	1.90138e-33	0.815996	5.26738e-25	0.184004
Fam169a	968.22	1026.65	792.52	863.568	828.993	900.132	1004.18	964.333	968.45	919.465	1357.16	1423.99	1369.24	1297.67	1412.56	0.693314	1.06174	1.5314	951.311	1372.13	895.989	4.81153e-40	2.51595e-33	0.871927	1.79398e-26	0.128073
Ryr3	24.2103	13.5184	22.6243	29.1482	22.3183	795.913	591.766	712.671	510.878	550.721	1207.17	1052.87	886.653	539.543	600.471	0.73762	28.2651	38.3193	632.39	857.342	22.3639	5.08888e-40	2.96186e-41	4.27255e-36	0.947638	0.0523621
Rab27b	86.2762	87.7217	118.509	85.6131	120.13	25.6047	25.4152	23.1587	20.2063	28.2004	16.177	18.9292	24.2031	6.23166	23.9126	1.37017	0.246107	0.179618	24.517	17.8907	99.6501	5.09636e-40	4.06693e-32	2.77247e-23	0.668418	0.331582
Polr1a	770.498	743.176	832.716	883.548	850.179	1057.25	1034.98	1239.54	1163.15	1181.62	1487.8	1766.47	1716.31	1917.17	1663.66	0.663814	1.39126	2.09586	1135.31	1710.28	816.023	5.11467e-40	2.64759e-40	1.76315e-07	3.89867e-13	1
Dpy19l1	215.906	189.472	257.094	240.867	284.621	316.683	311.048	300.465	290.646	283.171	437.576	439.473	405.075	431.091	455.506	0.692587	1.26435	1.82555	300.403	433.744	237.592	5.34632e-40	2.13227e-39	0.000487862	3.45051e-17	0.999512
Ypel1	68.332	55.0948	67.258	86.6343	71.929	284.916	278.095	287.803	235.041	248.055	332.954	339.536	278.788	217.214	240.213	0.946907	3.81897	4.0331	266.782	281.741	69.8496	5.41154e-40	1.3585e-36	3.80739e-34	0.939593	0.0604072
Cdv3	2277.8	2363.42	2197.56	2348.71	2625.36	1856.49	2243.99	2036.1	2092.19	2034.52	3367.41	3486.16	3597.54	4102.27	3844.52	0.557852	0.868824	1.55745	2052.66	3679.58	2362.57	5.5442e-40	2.08459e-19	0.157646	4.46371e-37	0.842354
Rab39b	1706.13	1589.14	1390.54	1625.18	1714.17	1016.16	1096.95	886.558	959.371	879.876	913.638	858.077	927.041	844.426	968.133	1.07262	0.60297	0.562149	967.782	902.263	1605.03	5.75813e-40	1.68584e-33	6.95904e-27	0.927794	0.0722064
Pbxip1	1346.19	1776.55	2034.37	1934.02	1977.38	518.026	664.049	766.722	728.315	693.061	363.576	378.094	479.621	540.845	523.116	1.47474	0.371638	0.252003	674.035	457.05	1813.7	6.32513e-40	2.78295e-35	3.84925e-19	0.0368523	0.963148
Adra1a	3.83834	6.71888	13.4136	6.65991	11.9743	17.1843	14.3901	16.0009	17.1496	12.5871	114.33	122.758	116.806	70.8143	87.6242	0.150985	1.81367	12.0122	15.4624	102.467	8.52101	6.70823e-40	4.92809e-29	0.27742	1.14693e-21	0.72258
Ppm1a	2059.37	2008.95	1868.95	1989.09	1975.08	1417.27	1560.76	1272.84	1563.64	1437.64	1298.09	1323.33	1365.89	1407.44	1389.73	1.06893	0.732437	0.685203	1450.43	1356.9	1980.29	7.15178e-40	6.08623e-36	4.4154e-25	0.807419	0.192581
Cfi	103.635	111.533	140.843	102.119	172.246	548.303	457.163	593.026	503.392	662.869	259.802	190.275	185.206	277.946	255.863	2.36481	4.38561	1.85453	552.951	233.818	126.075	7.16431e-40	8.72533e-07	6.38111e-37	3.78799e-14	0.999999
Eif1ax	1273.38	1168.91	1060.79	1133.31	1093.98	1125.17	1120.78	921.728	1098.69	1127.25	1873.19	1604.04	1721.82	1894.31	1901.7	0.599622	0.941235	1.56971	1078.72	1799.01	1146.07	7.6025e-40	3.00982e-25	0.916558	2.13432e-33	0.0834417
Abhd11	400.146	411.196	402.408	369.98	413.465	405.059	397.666	393.623	383.698	416.23	754.319	637.113	620.146	692.334	609.864	0.602423	0.99954	1.6592	399.255	662.755	399.439	7.93592e-40	5.17942e-29	0.959658	1.8318e-30	0.0403417
Aox1	950.074	695.834	682.975	631.892	736.929	266.963	215.852	254.799	212.857	261.389	226.028	206.233	212.566	173.495	178.517	1.21569	0.327742	0.269593	242.372	199.368	739.541	8.6747e-40	6.54417e-32	2.53434e-23	0.703861	0.296139
Esco2	4.79792	9.40643	13.4136	10.0232	16.5799	11.4562	5.53466	3.20019	6.05281	9.3353	162.809	105.572	133.643	86.7387	120.921	0.058434	0.656505	11.235	7.11584	121.937	10.8442	8.83416e-40	3.5086e-21	0.662672	9.21987e-28	0.337328
Mlx	1052.94	927.945	834.326	854.888	886.516	2087.36	1841.53	1691.29	1846.57	1764.11	1808.93	1607.11	1527.36	1503.39	1535.76	1.15638	2.0258	1.75185	1846.17	1596.51	911.323	9.75646e-40	9.05364e-25	1.269e-39	0.326512	0.673488
Mki67ip	1114.08	1163.71	969.132	1065.59	1112.68	879.674	865.622	712.575	943.23	861.485	1823.09	1500.95	1575.36	1857.99	1869.87	0.494086	0.785705	1.59022	852.517	1725.45	1085.04	1.00981e-39	4.04695e-16	0.00205604	3.21618e-38	0.997944
Dek	1452.37	1497.28	1363.44	1488.51	1521.14	1779.8	1957.43	1668.4	1864.64	1716.92	2483.12	2223.61	2542.98	2665.2	2774.16	0.708263	1.2273	1.73283	1797.44	2537.81	1464.55	1.07054e-39	1.01256e-38	0.00023841	1.07369e-16	0.999762
Rffl	427.255	362.511	354.018	388.239	421.248	253.657	234.88	272.261	247.863	238.797	191.336	199.739	163.16	228.305	207.468	1.26004	0.63866	0.506859	249.492	198.002	390.654	1.18343e-39	7.76474e-39	1.86766e-18	0.00481438	0.995186
Phb	1395.16	1342.19	1262.25	1417.83	1265.6	1503.59	1209.79	1050.7	1437.54	1272.39	2679.88	2466.07	2307.5	2920.8	2476.26	0.503796	0.968724	1.92285	1294.8	2570.1	1336.61	1.18826e-39	4.50792e-27	0.964022	1.27284e-30	0.0359781
Cdk5rap2	604.346	577.837	579.02	525.145	603.323	689.149	622.096	723.487	660.947	759.987	1047	934.579	1007.07	952.055	908.706	0.712598	1.19587	1.67818	691.133	969.883	577.934	1.22344e-39	1.46303e-38	0.000578799	2.19229e-17	0.999421
Cdca7	42.2025	29.5631	34.6518	41.0694	47.8974	59.736	57.5605	46.9361	71.625	72.333	202.646	157.13	168.369	241.654	220.813	0.311146	1.57721	5.06903	61.6381	198.122	39.0768	1.25082e-39	2.05153e-32	0.0436265	3.58683e-20	0.956374
Bok	40.3025	43.0008	64.8324	67.7091	59.8717	131.755	135.046	85.3383	116.012	98.0207	272.775	256.564	294.636	220.419	208.546	0.451897	2.05327	4.54366	113.234	250.588	55.1433	1.26585e-39	2.67698e-38	5.66267e-08	6.49062e-13	1
Cdpf1	263.886	240.536	255.976	246.417	229.355	439.428	461.768	371.382	491.287	411.524	535.201	502.079	438.012	497.471	494.06	0.88186	1.75975	1.9955	435.078	493.365	247.234	1.28585e-39	4.76681e-39	5.27457e-25	0.365399	0.634601
Fanca	17.3301	14.3112	14.7997	9.40157	5.68321	14.6476	19.9027	19.1051	14.9	16.5779	100.647	69.4563	118.974	105.239	78.152	0.180275	1.38339	7.67378	17.0267	94.4937	12.3051	1.32308e-39	3.63697e-28	0.716277	8.08693e-24	0.283723
Camk1d	65.2517	110.19	101.72	107.669	128.955	224.215	234.36	262.042	219.818	213.817	252.008	345.17	298.866	322.825	286.531	0.766749	2.24645	2.92984	230.85	301.08	102.757	1.51336e-39	1.50162e-40	4.32845e-22	0.0125249	0.987475
Inadl	1091.05	1112.65	1274.29	1101.14	1074.01	1812.56	1836.68	1987.32	1783.44	1961.23	1290.36	1425.19	1374.08	1576.59	1384.22	1.33058	1.65947	1.24717	1876.25	1410.09	1130.63	1.58164e-39	3.17581e-07	9.57418e-40	4.02048e-13	1
Tmem116	20.1513	17.4691	8.9424	17.7598	11.9743	117.844	148.318	107.74	133.162	109.69	110.849	127.668	67.3477	77.0106	83.243	1.32313	8.07896	6.10593	123.351	93.2237	15.2594	1.62361e-39	9.30695e-29	1.89574e-39	0.411013	0.588987
Fam203a	166.027	228.993	166.843	186.466	191.562	153.849	130.629	146.718	175.542	108.072	306.584	369.55	314.061	355.754	328.915	0.426804	0.760536	1.78193	142.962	334.973	187.978	1.69064e-39	2.8364e-17	0.00943547	3.4949e-37	0.990565
Pde4dip	5064.19	4340.84	4481.91	4181.98	4641.61	6688.17	6038.25	6389.94	6154.97	6392.75	6797.92	7133.12	6727.67	7179.75	6397.06	0.92489	1.39425	1.50747	6332.81	6847.1	4542.11	1.72315e-39	1.62391e-38	7.34429e-26	0.800337	0.199663
Arrdc2	130.503	86.0017	109.544	128.758	116.059	260.768	226.921	241.283	229.038	266.562	150.685	126.158	132.591	158.447	122.674	1.77326	2.14501	1.20964	244.915	138.111	114.173	1.75101e-39	0.265084	2.05324e-34	3.62649e-22	0.734916
Ahsa2	1492.64	1086.83	1096.16	1103.87	1282.22	580.634	516.141	483.388	404.409	487.233	426.509	419.377	390.501	335.784	416.977	1.24264	0.407777	0.328154	494.361	397.83	1212.35	2.09248e-39	1.59036e-33	6.48629e-22	0.466223	0.533777
Pde2a	133.382	145.128	184.146	203.127	199.88	448.47	390.747	434.159	435.803	504.106	595.805	427.197	504.055	447.016	487.19	0.89925	2.55666	2.8431	442.657	492.253	173.133	2.20038e-39	2.10269e-37	2.4088e-30	0.892083	0.107917
Mreg	1378.56	1492.52	1478.95	1526.96	1393.45	779.269	905.759	742.422	841.049	825.396	698.098	703.623	785.021	979.61	898.998	1.00702	0.563091	0.559165	818.779	813.07	1454.09	2.22327e-39	1.12765e-29	3.72115e-30	0.968389	0.0316106
Shisa2	258.128	283.537	251.505	246.417	258.83	468.069	502.548	484.295	565.02	535.255	355.929	398.963	416.714	443.103	443.115	1.24169	1.96789	1.58485	511.037	411.565	259.683	2.4168e-39	4.9589e-18	1.42089e-40	0.000358304	0.999642
Dnlz	377.913	445.623	387.709	369.636	406.465	464.787	395.961	423.619	471.696	460.106	627.96	597.327	611.875	669.514	603.511	0.712556	1.11514	1.56498	443.234	622.037	397.469	2.52903e-39	1.70763e-36	0.240615	1.59578e-21	0.759385
Slc48a1	1725.33	1689.13	1693.33	1660.44	1725.37	1459.85	1406.45	1355.39	1437.54	1392.45	1362.21	1288.51	1340.64	1208.49	1200.24	1.10181	0.830235	0.753522	1410.33	1280.02	1698.72	2.66582e-39	2.41395e-40	5.1315e-17	0.00109547	0.998905
Fen1	250.451	198.879	182.201	225.327	256.067	200.484	189.086	165.343	194.699	184.372	478.036	371.956	463.384	431.959	391.54	0.437093	0.839223	1.92001	186.797	427.375	222.585	2.92162e-39	2.00055e-20	0.310951	1.00619e-34	0.689049
Hmgn1	2033.34	2081.98	1906.97	2097.9	1921.21	1332.4	1427.46	1078.52	1328.54	1297.74	1736.41	1736.02	1697.37	1717.19	1852.38	0.739718	0.643802	0.870335	1292.93	1747.87	2008.28	3.11087e-39	0.00165215	2.78811e-39	6.82731e-19	0.998348
Adh1	4006.26	3775.82	3152.84	3062.33	2934.61	1570.37	1322.82	1049.63	1296.8	1205.02	1207.19	613.789	921.947	435.508	690.531	1.66572	0.380623	0.228504	1288.93	773.793	3386.37	3.19155e-39	1.08136e-36	8.15262e-16	0.000447706	0.999552
Rcl1	420.298	361.476	340.929	358.525	371.205	415.697	355.325	329.619	373.257	371.117	677.53	618.699	572.455	647.951	585.443	0.594774	0.995997	1.67458	369.003	620.416	370.486	3.33849e-39	2.2326e-28	0.959897	3.33626e-30	0.0401031
Gnpda1	1974.12	1679.72	1643.39	1680.52	1523.12	1045.04	974.101	890.718	971.436	1062.42	903.402	661.677	798.838	714.34	770.216	1.28459	0.581556	0.452719	988.742	769.695	1700.17	3.72255e-39	9.5093e-38	1.30754e-17	0.00286539	0.997135
Mtap	565.195	521.466	492.95	576.082	530.556	517.985	590.172	504.563	553.954	586.475	835.62	891.221	856.547	1018.84	940.207	0.606099	1.0249	1.69098	550.63	908.487	537.25	3.76025e-39	1.72191e-29	0.949517	9.82365e-29	0.0504833
Grin2d	21.1108	21.5004	34.6518	21.0897	13.8166	189.118	160.505	244.281	146.266	161.812	85.7348	97.0646	89.0778	80.5513	84.1192	2.06605	8.03812	3.89058	180.396	87.3095	22.4339	3.80637e-39	2.30738e-16	1.61166e-39	1.17274e-06	0.999999
Lig1	229.58	301.261	315.98	306.356	303.762	429.461	478.25	428.409	565.232	526.371	644.041	696.478	766.627	789.854	676.555	0.679362	1.6663	2.45273	485.545	714.711	291.388	3.88013e-39	1.04551e-40	6.86344e-13	5.37694e-08	1
Snap23	1289.71	1121.61	979.036	993.092	1061.14	2231.31	2348.42	1884.12	2203.96	2080.75	1696.86	1707.33	1719.22	1958.64	1898.7	1.19685	1.97417	1.64947	2149.71	1796.15	1088.92	4.22443e-39	9.17509e-22	7.91126e-40	0.0433668	0.956633
Gm5862	0.959584	1.34378	0	0	0	5.36806	0	4.26691	3.02641	5.45337	93.5202	57.7207	61.1075	76.0015	47.7289	0.0540411	7.71865	142.829	3.62295	67.2157	0.460672	4.53521e-39	3.31833e-27	0.0420795	2.9947e-19	0.957921
Tomm5	716.809	698.226	549.957	681.531	642.93	537.624	522.472	374.422	527.604	464.431	1028.82	903.497	895.65	969.271	992.782	0.506591	0.737681	1.45617	485.311	958.004	657.891	5.31101e-39	6.16786e-12	1.32044e-06	2.14713e-39	0.999999
E2f3	143.938	161.253	196.733	164.278	193.377	129.545	141.687	125.874	120.047	136.918	239.884	297.074	281.997	270.883	279.504	0.477674	0.760936	1.59301	130.814	273.868	171.916	5.44433e-39	2.18232e-15	0.00143791	1.51666e-38	0.998562
Cadm2	11.064	15.7222	11.9157	14.452	14.9311	74.7846	68.6298	76.7831	59.5193	71.6562	24.7592	16.0935	26.1183	13.3751	18.5676	3.55103	5.15775	1.45246	70.2746	19.7827	13.617	5.58263e-39	1	2.72085e-44	1.11541e-33	8.29916e-18
Pqlc1	486.509	479.674	502.428	518.363	522.57	453.339	451.64	427.758	465.229	408.139	705.337	691.126	624.018	646.163	624.76	0.670268	0.879089	1.31155	441.221	658.281	501.909	5.76119e-39	1.01043e-16	0.026857	4.4506e-39	0.973143
Snap29	1246.98	1194.62	1070.9	1103.32	1191.75	1454.12	1541.3	1308.87	1371.4	1379.42	890.256	865.639	954.443	873.389	915.848	1.56794	1.21481	0.774779	1411.02	899.915	1161.51	6.19306e-39	4.54303e-12	1.12765e-06	2.06827e-40	0.999999
Ehbp1	726.472	693.295	760.081	686.037	749.778	1065.18	1193.37	1180.75	1106.5	1138.58	932.872	1088.87	1017.94	919.427	1009.6	1.14404	1.57215	1.37421	1136.88	993.742	723.133	6.27692e-39	2.17128e-18	5.6039e-40	0.00169964	0.9983
Adam28	8.15646	9.37956	6.79622	7.5923	6.24508	65.6605	56.5532	68.1746	58.1171	67.2998	104.241	105.117	90.0354	59.7053	68.6798	0.738274	8.26422	11.194	63.161	85.5559	7.63392	6.87285e-39	5.19025e-39	7.49094e-29	0.475418	0.524582
Timm22	554.371	514.666	440.413	554.127	532.536	727.446	685.103	585.901	771.764	685.126	962.992	904.185	901.312	986.807	904.492	0.741526	1.33096	1.79489	691.068	931.957	519.223	7.06722e-39	4.06839e-40	8.90281e-09	3.245e-11	1
Pik3ip1	230.3	231.13	283.921	257.25	241.329	173.48	157.196	177.077	133.081	154.033	86.6008	111.71	129.434	89.3766	94.8269	1.55258	0.63901	0.41158	158.973	102.39	248.786	7.7448e-39	2.09808e-40	5.79327e-11	6.66795e-09	1
Txnrd3	87.3221	111.533	108.427	124.318	139.087	122.876	151.65	162.143	165.444	174.259	264.132	323.319	330.467	344.326	355.754	0.479851	1.36038	2.83502	155.274	323.6	114.137	8.5683e-39	2.96237e-34	0.0242627	1.88328e-19	0.975737
Serp1	8325.77	9900.64	8467.51	8155.3	8649.42	5231.07	6608.38	4945.45	5477.67	5480.2	4553.57	4227.9	4760.55	4378.73	4872.89	1.21713	0.637785	0.524009	5548.55	4558.73	8699.73	8.82199e-39	1.1215e-37	2.50075e-18	0.0240564	0.975944
Naa25	1484.65	1204.35	1171.39	1292.56	1338.53	1127.51	983.266	1113.44	1070.83	1079.72	1940.36	1768.12	1801.7	2126.05	1964.39	0.559839	0.827977	1.47895	1074.96	1920.12	1298.29	1.17017e-38	7.09677e-16	0.00303589	1.48177e-37	0.996964
Tmed6	408.783	407.299	390.078	377.395	367.474	172.662	177.109	153.609	213.866	145.475	208.708	191.465	207.305	109.762	173.137	0.968941	0.442202	0.456376	172.544	178.075	390.206	1.21643e-38	9.63021e-28	1.07493e-29	0.946606	0.0533936
Fbxl5	2340.15	2105.86	1898.02	1969.38	1969.71	4315.36	4439.66	3821.22	4086.66	3656.9	3831.17	3535.37	3161.35	3291.94	3713.51	1.15892	1.97603	1.70506	4063.96	3506.67	2056.62	1.22783e-38	2.33281e-24	1.05019e-38	0.508506	0.491494
Tubb4a	143.938	162.597	242.562	157.618	184.221	485.253	443.88	519.497	520.542	459.764	322.155	434.562	477.705	405.412	389.928	1.19666	2.72618	2.27817	485.787	405.953	178.187	1.2925e-38	3.85976e-25	2.15406e-38	0.32378	0.67622
Als2	1314.49	1261.7	1295.26	1261.91	1269.01	1026.08	1075.94	1167.61	1074.5	1047.68	988.349	948.967	1001.06	913.903	930.902	1.12724	0.842158	0.747097	1078.36	956.636	1280.47	1.29608e-38	7.88814e-41	1.18018e-14	0.000107896	0.999892
Chaf1b	58.5346	63.1575	88.3062	82.1389	82.8993	157.94	163.826	117.34	180.576	138.474	256.338	239.378	320.954	323.09	261.996	0.540878	2.02142	3.73729	151.631	280.351	75.0073	1.32266e-38	7.01935e-39	3.88754e-10	2.47848e-10	1
Lamc2	522.004	602.012	628.192	791.419	718.461	1351.94	1518.62	1544.62	1732.58	1623.3	969.929	1141.07	1214.46	1194.99	1172.37	1.36506	2.38222	1.74513	1554.21	1138.56	652.418	1.33303e-38	2.09983e-16	3.58858e-40	4.11205e-05	0.999959
Terf2ip	713.287	746.172	755.409	709.613	709.6	941.35	930.488	952.866	905.894	950.941	646.561	681.932	646.927	698.973	627.196	1.41796	1.28823	0.908508	936.308	660.318	726.816	1.33628e-38	1	2.221e-26	1.91683e-52	4.76168e-16
Naip2	1746.36	1652.01	1398.53	1496.07	1556.17	1068.37	1086.81	1031.96	1064.38	981.063	941.87	865.16	851.222	779.976	940.26	1.19506	0.666646	0.557833	1046.52	875.698	1569.83	1.36291e-38	2.58357e-37	1.53366e-18	0.0127764	0.987224
2210404O07Rik	121.867	92.7206	96.1308	77.6989	92.1104	34.3687	28.7803	26.6682	31.2729	29.5618	25.9802	19.6412	22.0985	6.19626	21.0473	1.58611	0.313585	0.197707	30.1304	18.9927	96.1056	1.43109e-38	8.91735e-34	6.05174e-20	0.134928	0.865072
Kdm2b	2578.58	2241.42	2046.65	2010.5	1903.97	1045.2	1113.57	1166.69	993.65	1097.54	932.682	883.156	1013.97	782.499	876.242	1.20677	0.502423	0.416337	1083.33	897.71	2156.22	1.47271e-38	3.19422e-34	2.9374e-21	0.418001	0.581999
Shc1	3899.86	3983.68	4293.46	4746.13	4302.7	3145.32	3356	3494.14	3553.43	3191.58	2503.62	2218.18	2541.07	2534.27	2562.9	1.3544	0.788685	0.582313	3348.09	2472.01	4245.16	1.51229e-38	9.30947e-41	8.28985e-08	5.78138e-12	1
H2afy	2668.72	2669.4	2761.78	2668.18	2581.29	2735.62	2530.49	2416.11	2622.47	2620.75	3190.49	3202.47	3124.72	3154.23	3210.94	0.813799	0.968244	1.18978	2585.09	3176.57	2669.87	1.5795e-38	8.45076e-25	0.956891	2.69451e-34	0.0431094
Lmo7	2541.77	2558.64	2549.39	2299.54	2124.39	1762.15	1658.78	1565.12	1633.54	1543.53	1388.46	1459.86	1452.08	1267.18	1324.4	1.18444	0.676107	0.570826	1632.62	1378.4	2414.75	1.71157e-38	1.00352e-37	9.65266e-18	0.00524311	0.994757
Ugdh	1716.05	1735.1	1678.9	1551.75	1536.98	1096.91	1120.08	1042.19	994.679	1004.01	1276.24	1164.97	1164.9	1102.05	1071.77	0.90968	0.639742	0.70326	1051.58	1155.99	1643.76	1.74464e-38	4.4424e-22	1.39897e-35	0.450814	0.549186
Lefty1	169.654	221.562	199.863	173.024	150.923	97.3206	94.0672	92.4534	97.8841	109.495	63.1666	54.9587	55.0251	29.7774	46.2393	1.97126	0.536863	0.272346	98.2441	49.8334	183.005	1.77748e-38	1.25109e-39	5.16327e-10	4.41498e-10	1
Rpl23a	8296.63	8569.91	7361.89	7642.36	7205.09	7574.1	7636.49	5525.68	7739.68	6511.22	12796.7	11436.9	11817.5	12675.2	12494.5	0.571493	0.895365	1.56671	6997.43	12244.1	7815.18	1.82451e-38	1.82459e-21	0.854824	1.71845e-34	0.145176
Snx25	1141.9	1183.87	1103.27	1005.65	1025.35	581.264	684.738	585.634	650.809	580.345	667.692	594.148	654.535	462.949	559.918	1.04884	0.564614	0.538324	616.558	587.848	1092.01	1.85088e-38	4.3527e-31	4.55231e-27	0.949651	0.0503488
Tpd52l2	1486.16	1233.6	1121.32	1161.6	1182.56	2040.3	1882.45	1737.13	2016.16	1800.81	2410.05	2253.89	2273.52	2698.88	2468.52	0.782897	1.53217	1.95705	1895.37	2420.97	1237.05	1.95161e-38	1.72141e-40	1.17967e-15	2.56108e-05	0.999974
Gjd2	4822.06	4290.52	4029.5	3697.46	3394.25	1782.37	1764.48	1607.86	1576.6	1425.19	1448.98	1006.45	1406.8	612.544	957.732	1.50142	0.403114	0.268489	1631.3	1086.5	4046.76	1.96116e-38	1.99508e-35	5.13531e-17	0.0083651	0.991635
Scgn	11790.2	11708.1	9879.37	10163.7	9528.39	5990.22	6472.27	4919.14	5429.82	4842.69	4557.4	3340.35	4114.97	2059.78	3364.24	1.58597	0.521091	0.328563	5530.83	3487.35	10614	1.98934e-38	7.72882e-39	6.23242e-13	4.92743e-06	0.999995
Maff	180.402	217.692	190.943	220.942	233.039	1131.51	1002.22	923.627	1108.91	1058.75	746.819	828.615	689.209	1261.04	940.058	1.17002	5.00931	4.2814	1045	893.149	208.604	2.13763e-38	1.18826e-31	1.2088e-37	0.944187	0.0558134
Prdm9	72.5925	67.4576	52.5366	59.2066	92.4236	505.162	484.46	474.993	416.504	379.044	327.81	422.999	280.514	232.191	205.619	1.53842	6.5653	4.26757	452.033	293.826	68.8434	2.23173e-38	2.23801e-23	1.3433e-39	0.0171105	0.982889
Akr1b3	1638.97	1427.09	1375.02	1399.69	1509.7	4336.67	3879.8	3931.11	4647.55	4360.44	8456.44	7860.38	7951.36	12075.4	8744.26	0.469208	2.87811	6.13398	4231.12	9017.58	1470.09	2.50515e-38	1.26818e-39	7.59975e-14	4.0508e-07	1
Rbp2	3.83834	2.68755	0	4.43994	3.68442	81.8302	48.705	42.6691	45.3961	70.7927	92.6628	55.241	75.7661	68.1588	77.1093	0.784424	19.6897	25.1008	57.8786	73.7876	2.93005	2.72331e-38	5.66492e-38	9.71464e-32	0.763557	0.236443
Ptbp2	769.241	686.67	686.586	632.636	713.515	998.402	998.708	983.055	888.543	956.97	1110.06	1123.11	1008.04	1048.05	1025.7	0.907943	1.38325	1.52349	965.135	1062.99	697.729	2.77658e-38	2.94982e-38	4.90131e-22	0.189235	0.810765
Nhp2l1	2255.98	2121.43	1869.83	2053.47	1943.2	2014.32	2042.31	1684.54	1971.85	1847.97	3188.95	2844.29	2810.89	3064.17	3105.78	0.636803	0.933334	1.46566	1912.2	3002.82	2048.78	2.92004e-38	5.34895e-23	0.870256	2.14572e-33	0.129744
Ildr1	870.141	1023.89	1057.75	1065.21	1005.7	1360.02	1519.52	1426.25	1460.7	1433.75	956.254	1100.66	1002.06	1013.79	972.225	1.4272	1.43354	1.00444	1440.05	1009	1004.54	2.94209e-38	0.924639	4.90079e-28	4.60673e-29	0.0753606
Upp2	99.3649	79.2828	78.246	96.5687	69.2117	34.3687	37.6357	22.4013	33.2905	30.3397	20.7842	19.6412	24.2031	8.85179	16.6486	1.75303	0.373969	0.213328	31.6072	18.0258	84.5348	3.07219e-38	5.25469e-36	1.15344e-17	0.0102641	0.989736
Ppp1r7	1028.6	946.677	990.873	1000.24	1014.52	1200.49	1084.09	1168.16	1199.5	1177.92	1380.11	1261.2	1300.84	1343.73	1363.64	0.876779	1.1705	1.335	1166.03	1329.91	996.182	3.09461e-38	3.59512e-41	2.84797e-10	2.07462e-08	1
Ptprm	783.98	1027.32	1005.57	1122.19	991.909	438.61	551.895	613.486	628.484	649.418	243.357	276.205	347.261	264.607	345.239	1.95158	0.584451	0.299475	576.379	295.334	986.195	3.22956e-38	7.97815e-40	6.72349e-08	1.89357e-12	1
Nrgn	0.959584	8.06266	7.8246	7.76989	2.76331	45.8249	27.6733	40.5357	27.2377	42.0089	76.2087	93.2959	122.068	121.27	137.281	0.333224	6.68356	20.0573	36.6561	110.025	5.47601	3.27855e-38	1.95002e-37	5.37416e-14	2.16991e-08	1
Khnyn	1137.11	1351.84	1366.54	1395.24	1309.48	653.496	760.242	858.738	812.086	802.058	570.699	719.361	647.158	733.814	674.732	1.16165	0.592457	0.510013	777.324	669.153	1312.04	3.64588e-38	1.14381e-34	2.59629e-21	0.346523	0.653477
Lpcat4	62.3729	84.6579	87.9373	86.5788	78.9202	90.0132	97.4101	119.58	107.942	97.2427	193.258	231.153	252.975	272.635	216.695	0.439024	1.27894	2.91315	102.438	233.343	80.0934	4.30592e-38	7.47851e-32	0.305663	1.79162e-21	0.694337
Marco	5.7575	2.68755	5.589	0	5.52662	85.1034	95.1962	60.8035	78.6866	61.4574	137.695	89.6132	95.76	69.9292	87.6242	0.793259	19.4433	24.5107	76.2494	96.1243	3.91214	4.9983e-38	5.08352e-38	1.19807e-31	0.757795	0.242205
Ppp2r2d	1213.57	1273.83	1233.56	1209.52	1241.27	692.275	819.994	663.537	792.969	833.868	803.95	748.258	853.484	877.195	932.339	0.902122	0.616141	0.68299	760.529	843.045	1234.35	5.79948e-38	1.98e-21	3.35014e-35	0.371593	0.628407
Sae1	1276.38	1225.74	1194.74	1250.95	1299.71	1272.45	1173.63	1014.62	1234.76	1167.61	2017.8	1678.61	1965.71	1912	1791.04	0.626053	0.938464	1.49902	1172.61	1873.03	1249.5	5.83883e-38	1.71951e-23	0.891103	1.35548e-32	0.108897
Bcap29	659.1	700.107	570.078	663.871	613.455	620.289	676.336	527.988	681.95	619.888	1023.62	1009.07	982.855	1099.38	1174.91	0.591035	0.975002	1.64965	625.29	1057.97	641.322	5.9507e-38	3.15431e-26	0.949378	4.76495e-30	0.0506215
Mrpl50	1079.53	1060.17	935.609	932.409	920.21	1096.74	1071.36	895.903	1049.68	974.761	1822.47	1615.55	1684.85	1493.06	1703.94	0.611603	1.03257	1.6883	1017.69	1663.97	985.587	5.96831e-38	3.10618e-29	0.94721	3.98621e-27	0.0527896
Cdc14b	1069.6	931.371	965.645	942.488	913.33	567.951	583.331	692.243	605.019	645.84	628.878	577.342	582.799	569.896	655.884	1.0264	0.641668	0.625165	618.877	602.96	964.487	6.12505e-38	1.49938e-30	3.82043e-28	0.968157	0.0318435
Gstm2	542.174	567.235	424.764	487.283	470.877	297.87	322.117	265.839	319.79	301.655	252.874	179.226	222.384	185.87	194.508	1.45647	0.604771	0.41523	301.454	206.973	498.467	6.20995e-38	2.28822e-38	2.71161e-13	2.60798e-06	0.999997
Lifr	1374.97	1321.74	1317.62	1189.93	1267.48	1171.07	1199.27	1419.86	1192.54	1240.76	747.2	880.554	761.66	624.432	742.028	1.657	0.961644	0.580354	1244.7	751.175	1294.35	6.35017e-38	4.69999e-33	0.943732	2.72811e-29	0.056268
Cpa5	6.71709	6.71888	7.8246	8.87988	8.28993	31.0955	21.0317	22.4013	24.2113	35.7853	379.311	293.403	341.463	605.463	397.06	0.0667287	3.49724	52.4098	26.905	403.34	7.68608	6.67346e-38	6.35665e-27	0.00201422	4.68242e-17	0.997986
Hdgf	2824.68	2954.91	2996.53	2964.1	2890.03	2133.03	2336.71	2107.6	2289.31	2213.28	2950.93	2831.27	3316.69	3201.81	3109.22	0.719013	0.757331	1.05329	2215.99	3081.99	2926.05	6.83278e-38	0.639967	3.3648e-23	1.81593e-35	0.360033
Tln2	283.221	389.305	469.107	463.152	404.346	556.183	566.539	768.45	664.69	730.947	1047.64	1142.7	1294.77	1409.69	1235.77	0.536138	1.63592	3.0513	657.362	1226.11	401.826	7.12307e-38	3.02985e-37	4.10111e-07	1.71287e-12	1
Grwd1	202.472	255.318	234.738	258.626	300.28	256.963	236.884	228.28	299.594	255.943	627.864	683.761	683	904.113	736.087	0.351515	1.02096	2.90445	255.533	726.965	250.287	8.17595e-38	5.63288e-26	0.92143	9.87322e-27	0.0785703
Chmp7	1611.73	1734.82	1617.42	1726.16	1576.74	1142.19	1290.68	1149.05	1206.52	1229.23	1161.32	1295.2	1271.36	1147.43	1189.95	0.992155	0.727928	0.733684	1203.53	1213.05	1653.37	8.30597e-38	1.66272e-29	3.65764e-30	0.981539	0.0184607
Ube2f	994.11	855.986	768.174	813.619	948.378	2142.18	1876.24	1666.69	1760.45	1853.98	1702.55	1601.17	1619.27	1980.25	1707.79	1.07996	2.12304	1.96586	1859.91	1722.21	876.053	8.42748e-38	6.67096e-29	1.30717e-35	0.948388	0.0516116
Mapk8ip2	1981.26	2620.38	2974.48	2737.36	2292.03	4661.46	5104.26	5640.53	5441.68	5190.75	4250.52	5531.37	5285.95	5388.37	5058.31	1.02054	2.06566	2.02407	5207.73	5102.9	2521.1	8.55918e-38	4.47018e-32	6.36541e-34	0.989903	0.0100972
Cenpi	14.3938	13.4378	23.4738	11.0998	18.4221	26.1857	23.2456	24.5348	16.1408	13.225	187.924	104.344	170.474	156.677	122.674	0.139302	1.27826	9.17616	20.6664	148.418	16.1654	8.68126e-38	5.06127e-25	0.748715	4.17919e-23	0.251285
Gch1	5355.39	5237.78	5030.87	5180.51	4702.22	4066.98	3811.5	3706.9	3715.35	3966.56	3756.34	3423.76	3620.99	3334.59	3567.21	1.08837	0.75538	0.694048	3853.46	3540.58	5101.35	8.82786e-38	3.73964e-36	1.44341e-20	0.258631	0.741369
B230217C12Rik	345.191	318.394	288.359	307.244	317.772	199.052	174.895	144.808	149.716	123.708	165.407	168.178	137.852	136.548	155.095	1.03813	0.502362	0.48391	158.436	152.616	315.392	8.85601e-38	6.13766e-30	2.60884e-27	0.959082	0.0409178
Coro1b	1981.41	2098.35	1989.14	2078.31	1952.79	2268.8	2098.81	2029.98	2249.25	2175.2	1699.92	1537.77	1486.59	1573.48	1516.08	1.38498	1.07149	0.77365	2164.41	1562.77	2020	9.4062e-38	2.09544e-20	0.276711	4.98399e-37	0.723289
Ociad2	4932.49	4391.38	4113.88	3894.99	3618.77	2300.9	2175.11	1962.74	1937.88	1976.21	1764.43	1332.49	1643.58	938.264	1386.96	1.46522	0.494135	0.337243	2070.57	1413.14	4190.3	9.50245e-38	1.08711e-36	3.79502e-15	0.000470605	0.999529
Lin54	593.023	503.916	567.876	505.443	582.138	356.78	364.181	341.353	319.79	372.634	387.971	336.356	342.684	355.842	359.259	0.98464	0.637538	0.647484	350.948	356.423	550.479	9.57404e-38	1.30987e-28	1.20977e-30	0.983237	0.0167626
Tbc1d20	1817.5	1747.16	1770.58	1846.98	1936.94	1354.85	1388.85	1455.02	1460.75	1385.46	1531.35	1501.33	1449.1	1555.14	1487.86	0.93623	0.77254	0.825161	1408.98	1504.96	1823.83	9.68752e-38	4.49348e-20	4.98736e-37	0.220292	0.779708
Plekhg4	11.515	6.71888	7.8246	5.54992	9.13735	371.509	281.161	414.957	305.697	412.247	444.279	521.193	336.738	849.772	464.408	0.682462	43.7698	64.1351	357.114	523.278	8.14915	1.05624e-37	3.35168e-39	1.83533e-33	0.891393	0.108607
Spock2	6322.08	8174.92	8936.76	8036.93	6313.82	2584.23	3026.31	3237.21	2989.96	2978.94	2251.08	2177.74	2705.48	1899.41	2130.31	1.32718	0.392136	0.295466	2963.33	2232.8	7556.9	1.12179e-37	3.73659e-33	1.42896e-19	0.438148	0.561852
Znrf2	1946.23	2362.36	2108.67	2125.58	2114.85	1511.4	1843.31	1691.82	1697.81	1683.37	1136.72	1220.61	1345	1106.5	1262.72	1.38807	0.790765	0.569688	1685.54	1214.31	2131.54	1.14118e-37	1.26831e-39	1.6791e-06	2.52e-13	0.999998
Srgap1	421.257	619.548	632.674	690.122	673.318	126.321	144.067	229.347	154.347	206.442	83.1367	111.71	142.019	123.04	111.283	1.50651	0.283366	0.188095	172.105	114.238	607.384	1.3114e-37	1.46814e-31	1.05017e-18	0.0930389	0.906961
Rab3c	245.27	233.938	298.765	293.646	355.997	631.999	598.485	745.857	605.241	636.691	769.153	753.217	852.537	611.677	712.087	0.870118	2.25425	2.59075	643.655	739.734	285.523	1.31708e-37	1.0015e-36	6.69096e-27	0.779808	0.220192
Serpini1	1257.21	1306.22	1144.59	1126.57	1121.53	838.677	959.7	714.783	892.518	793.26	674.317	545.474	572.36	510.633	602.749	1.44514	0.704982	0.487828	839.788	581.107	1191.22	1.32253e-37	2.46687e-39	1.6473e-09	8.34429e-10	1
Nudt7	1010.44	971.55	767.928	869.906	844.431	612.908	658.548	538.698	654.713	511.886	401.828	352.315	381.988	344.326	378.536	1.60126	0.6668	0.416423	595.35	371.798	892.852	1.37033e-37	2.9648e-39	8.60197e-09	9.43202e-11	1
Klf4	188.078	217.692	250.041	249.747	293.832	57.0929	58.6674	86.405	66.581	78.5721	60.6205	83.4753	76.8184	71.6995	70.9756	0.955255	0.289609	0.303174	69.4637	72.7179	239.878	1.57646e-37	5.34098e-26	2.5354e-27	0.919143	0.0808569
D130043K22Rik	254.29	223.067	219.089	192.027	185.151	101.469	98.517	112.007	84.7394	99.5766	84.0028	60.1513	87.3415	51.3404	70.0555	1.40635	0.4623	0.328723	99.2618	70.5783	214.725	2.00597e-37	9.77634e-35	3.51396e-18	0.022047	0.977953
Ribc1	60.4538	51.0635	48.0654	51.1592	58.0295	223.396	161.612	164.138	201.76	163.368	211.306	163.268	163.108	205.547	169.097	1.00214	3.40123	3.39399	182.855	182.465	53.7543	2.04243e-37	8.45991e-33	1.3767e-32	0.941301	0.0586987
Ypel5	1929.19	1763.01	1587.26	1595.01	1724.79	3500.17	3596.52	2739.66	3490.47	3047.42	1756.9	1532.7	1527.84	1400.38	1624.4	2.08795	1.90414	0.911966	3274.85	1568.45	1719.85	2.06799e-37	0.822357	3.16445e-22	9.08417e-31	0.177643
Zfp354a	171.833	184.245	141.826	115.561	157.767	341.87	305.347	267.888	243.273	267.029	728.702	684.411	560.943	495.886	606.035	0.463408	1.84817	3.9882	285.081	615.196	154.246	2.22491e-37	4.49958e-36	4.02919e-07	1.93892e-12	1
Xpo6	1095.77	1309.9	1478.38	1378.59	1317.11	3131.95	3370.83	4231.65	3419.98	3758.98	2452.46	3271.18	2867.52	3233.57	2725.43	1.23115	2.72249	2.21134	3582.68	2910.03	1315.95	2.23748e-37	4.97579e-24	3.65842e-38	0.471937	0.528063
Lrch1	831.911	805.056	884.168	808.324	808.775	1045.7	978.639	1037.67	1030.61	1057.22	739.631	685.197	818.695	749.711	689.322	1.39844	1.24445	0.889887	1029.97	736.511	827.647	2.39791e-37	0.00356322	3.75656e-15	2.57257e-37	0.996437
Il18rap	0.959584	0	0	3.32995	7.36883	69.5556	79.6992	64.0037	59.5193	38.1192	56.2905	34.3722	54.72	60.1922	50.822	1.21252	26.5577	21.9029	62.1794	51.2794	2.33167	2.53814e-37	6.60673e-32	5.07275e-36	0.844089	0.155911
Zfand2a	1716.41	1632.82	1478.74	1904.98	2090.13	835.429	873.37	831.984	881.542	885.111	708.36	673.51	666.121	828.554	752.657	1.18688	0.488204	0.411334	861.487	725.84	1764.62	2.54269e-37	2.64558e-32	9.42913e-22	0.681389	0.318611
Fgd2	615.026	693.375	646.066	629.339	480.678	321.593	313.262	278.384	233.084	241.162	213.038	193.957	195.729	86.7476	134.065	1.68475	0.452772	0.268748	277.497	164.707	612.897	2.62987e-37	2.31436e-36	1.89984e-13	8.66345e-06	0.999991
Suv39h1	240.856	272.787	328.633	284.156	247.777	242.217	254.595	274.149	265.315	265.333	478.036	396.508	478.8	447.237	446.13	0.579349	0.947172	1.63489	260.322	449.342	274.842	2.65555e-37	8.80433e-25	0.947229	6.45492e-31	0.0527709
Uaca	2069.4	2081.68	2124.94	2079.06	1820.05	1507.3	1470.97	1437.09	1533.2	1519.86	1399.48	1221.44	1384.36	1412.75	1414.25	1.09311	0.733989	0.671471	1493.68	1366.46	2035.02	2.67083e-37	6.10865e-35	1.94925e-21	0.460706	0.539294
Gemin4	182.321	134.378	154.256	144.298	197.116	228.306	233.563	216.546	224.963	243.496	566.941	584.327	565.089	797.529	583.577	0.370273	1.41174	3.8127	229.375	619.492	162.474	2.72055e-37	7.9169e-31	0.106025	2.21397e-19	0.893975
Aunip	0	4.03133	3.3534	3.32995	0.921104	0.818302	4.42773	1.06673	3.02641	1.55588	38.139	27.0067	35.7784	36.2924	27.1635	0.0665636	0.936613	14.0709	2.17901	32.876	2.32716	2.9007e-37	8.29578e-36	1	5.99278e-39	8.73373e-20
Wdr7	2554.77	2866.75	2894.43	2989.2	2766.43	1524.5	1804.19	2002.3	1878.93	1872.44	1417.17	1716.61	1724.11	1481.98	1553.58	1.15062	0.645442	0.560951	1816.47	1578.69	2814.32	2.98831e-37	6.18219e-35	7.7184e-20	0.204648	0.795352
Hapln3	0	0	1.1178	0	0	33.5504	26.5664	35.1914	16.1408	38.1192	42.4344	57.6962	51.5631	55.7663	31.5447	0.625874	128.12	204.705	29.9136	47.8009	0.22356	3.01636e-37	3.42483e-38	2.59793e-27	0.209616	0.790384
Brca1	106.514	75.2515	73.7748	68.8191	80.311	78.557	59.7744	65.5078	83.7306	64.5692	268.462	209.916	263.077	269.98	191.021	0.292879	0.870204	2.9712	70.4278	240.491	80.934	3.03759e-37	4.81714e-22	0.799826	2.76224e-29	0.200174
Gde1	3295.95	2962.23	2868.23	3076.9	3109.49	2216.03	2171.81	1812.37	2166.91	1975.89	2191.07	1927.37	1972.02	1994.38	2100.93	1.01544	0.67545	0.665181	2068.6	2037.15	3062.56	3.11096e-37	9.271e-30	3.41184e-28	0.97849	0.0215101
Ppil1	327.218	276.818	315.219	284.145	337.262	286.406	265.808	257.082	270.359	266.834	495.088	439.473	477.747	554.945	463.567	0.553932	0.873971	1.57776	269.298	486.164	308.133	3.37517e-37	2.12922e-19	0.357163	3.87522e-34	0.642837
Naga	2432.05	2625.54	2732.48	2833.51	2416.07	1912.09	2140.33	2096.02	2209.43	2087.59	1532.05	1650.91	1616.33	1664.14	1627.56	1.291	0.801054	0.620492	2089.09	1618.2	2607.93	3.43794e-37	2.80296e-39	4.09154e-08	6.32014e-11	1
Dtd1	523.933	471.665	432.588	455.171	436.603	674.305	651.983	512.36	626.466	572.565	1152.66	969.786	1034.41	889.605	1036.77	0.597593	1.30936	2.19106	607.536	1016.64	463.992	3.82369e-37	4.04165e-35	0.00123547	2.46145e-16	0.998765
Arhgef3	534.642	474.353	442.649	496.03	523.187	896.859	886.598	857.778	826.209	807.504	588.019	455.431	520.166	396.551	493.149	1.7425	1.73013	0.9929	854.989	490.663	494.172	4.69425e-37	0.883408	9.64541e-26	3.10875e-28	0.116592
Trappc4	937.437	863.551	858.448	893.538	797.409	2170.82	1877.68	1644.05	1986	1752.31	1452.62	1336.13	1326.93	1242.18	1332.3	1.40966	2.16781	1.53783	1886.17	1338.03	870.076	4.83896e-37	1.09601e-11	2.2887e-38	1.04671e-07	1
Gm14151	0	0	0	0	0	0	0	0	0	0	27.7036	13.5156	12.6277	34.0174	24.5172	0.000444715	1	2248.63	0	22.4763	0	5.84544e-37	5.83148e-35	1	7.57869e-38	8.34718e-21
Il31ra	0	0	0	0	0.921104	40.0968	35.4219	27.7349	28.2465	31.1177	24.3175	15.9585	26.3077	11.5073	15.7724	1.7321	167.508	96.7079	32.5235	18.7727	0.184221	5.84598e-37	3.30629e-21	5.91556e-39	0.0128293	0.987171
Ndufaf4	902.892	749.827	707.567	786.979	842.782	760.44	862.301	638.853	759.638	724.264	1303.34	1208.65	1211.66	1234.83	1368.69	0.591974	0.93871	1.58573	749.099	1265.43	798.009	6.15727e-37	1.61692e-22	0.861127	1.08789e-31	0.138873
Slc25a25	775.344	702.795	747.663	732.324	732.922	633.717	610.208	622.97	600.066	594.355	505.177	486.87	473.444	433.525	431.111	1.31379	0.829392	0.631296	612.263	466.025	738.209	6.42892e-37	4.6453e-56	0.999998	2.06158e-10	2.01392e-06
Tmem132a	162.17	213.015	244.798	243.087	221.074	2014.41	1687.28	2004.62	1870.66	2257.38	1796.33	2246.66	1900.39	3474.63	2102.99	0.853602	9.07069	10.6264	1966.87	2304.2	216.829	6.4479e-37	2.72925e-37	3.08133e-33	0.983896	0.0161042
Tbcc	180.402	198.879	200.086	206.457	187.905	419.789	342.042	354.154	310.711	372.634	348.135	346.177	333.571	346.672	342.611	1.04785	1.84783	1.76345	359.866	343.433	194.746	6.79221e-37	8.46321e-28	8.51571e-34	0.94712	0.0528804
Ankrd35	126.751	177.486	183.252	144.209	174.089	90.8315	74.1866	84.2716	70.6162	66.1406	42.4344	54.0011	43.1446	45.1441	30.9664	1.78963	0.479125	0.267722	77.2093	43.1381	161.157	7.43828e-37	1.03121e-36	6.11464e-13	3.78584e-06	0.999996
Cenph	19.1917	17.4691	22.356	15.5398	14.7377	27.8223	19.9248	20.2572	19.1672	23.3383	84.0114	54.0134	81.0277	62.8477	74.1388	0.310483	1.23746	3.98559	22.1019	71.2078	17.8588	8.14028e-37	3.31114e-29	0.949694	5.31465e-24	0.0503062
Tbc1d2	68.1304	48.5103	67.068	75.479	70.925	279.851	221.387	357.674	255.298	301.841	107.385	136.261	119.963	119.499	105.149	2.40708	4.2891	1.78187	283.21	117.651	66.0225	8.19735e-37	8.08598e-05	3.77753e-33	7.7706e-15	0.999919
Klhl36	135.234	139.753	175.495	172.048	113.296	285.587	265.664	281.616	277.451	305.023	140.293	170.633	174.683	134.547	137.57	1.86782	1.92341	1.02976	283.068	151.545	147.165	8.39723e-37	0.906689	4.39915e-27	9.46955e-27	0.0933105
Idh1	1695.15	1648.93	1395.02	1531.7	1442.46	1075.25	1003.99	876.755	1014.76	934.262	913.638	698.492	799.291	762.095	819.067	1.22853	0.635922	0.517628	981.004	798.517	1542.65	8.49382e-37	1.0184e-35	3.7882e-17	0.00902589	0.990974
Sf3b3	3059.21	2389.34	2530.26	2463.05	2792.27	3269.83	2611.55	2774.47	2802.54	2889.29	5233.91	4546.43	4624.73	5260.16	4561.08	0.592236	1.08414	1.83059	2869.54	4845.26	2646.83	8.88929e-37	5.21982e-30	0.931114	3.22619e-24	0.068886
Syn3	22.3295	26.8755	25.7094	27.7496	26.7028	113.736	94.0893	142.942	103.402	113.797	71.8786	98.2062	78.923	73.4699	63.9656	1.46967	4.38904	2.98642	113.593	77.2887	25.8734	9.61134e-37	4.80889e-18	5.34858e-38	0.000765923	0.999234
Dpy19l4	1375.98	1346.36	1222.87	1184.48	1220.65	1801.56	1921.61	1781.52	1809.2	1775.25	1415.99	1436.49	1351.16	1248.36	1430.64	1.32059	1.43128	1.08382	1817.83	1376.53	1270.07	9.76059e-37	0.263478	9.70254e-33	6.46292e-21	0.736522
Cpn1	1098.72	1337.06	1565.97	1371.9	1197.58	619.864	642.032	658.172	710.197	647.248	519.605	545.597	587.177	525.797	492.448	1.22724	0.498771	0.406416	655.502	534.125	1314.25	9.91113e-37	5.87437e-33	1.00566e-19	0.268651	0.731349
Ncald	2199.79	2075.83	2036.25	2014.48	1985.9	1153.81	1250.24	1160.82	1039.86	1075.12	1340.35	1142.87	1401.19	913.479	1154.78	0.954167	0.550789	0.577246	1135.97	1190.54	2062.45	1.04543e-36	1.23897e-25	4.79633e-30	0.958811	0.0411886
Galnt13	104.595	133.034	145.314	107.669	128.052	42.5517	58.6674	89.5945	54.4753	66.9419	21.2172	18.4137	27.36	14.1629	26.2873	2.90518	0.504727	0.173733	62.4462	21.4882	123.733	1.09272e-36	6.86822e-38	9.18647e-08	3.01946e-12	1
Lonrf1	354.518	381.606	371.892	317.456	388.669	226.555	275.87	221.944	235.132	255.344	212.865	187.66	192.656	165.529	187.358	1.28408	0.669662	0.521509	242.969	189.213	362.828	1.19915e-36	3.2952e-37	4.72813e-15	0.000423782	0.999576
Tubd1	200.553	197.535	175.495	176.488	163.956	87.5583	125.083	80.0047	89.7834	94.131	83.1367	87.158	93.6553	83.0033	91.1291	1.08782	0.521412	0.479317	95.3122	87.6165	182.805	1.24755e-36	2.32556e-31	4.87504e-26	0.989715	0.0102847
Mki67	123.777	84.6579	141.961	94.3487	122.516	112.926	85.2338	108.806	94.8274	115.913	1460.31	1232.5	1479.55	873.672	898.148	0.0871023	0.912652	10.4779	103.541	1188.84	113.452	1.24935e-36	4.31667e-21	0.885813	2.31832e-24	0.114187
4930402H24Rik	3050.39	3347.28	3545.16	3377.02	3047.09	2334.19	2606.77	2980.29	2457.26	2672.65	1600.42	1819.02	1934.44	1483.01	1668.9	1.53438	0.797411	0.519695	2610.23	1701.16	3273.39	1.32795e-36	3.45082e-38	0.000901989	1.02715e-16	0.999098
Cd180	70.0496	88.6892	74.8926	62.1592	67.7195	36.8236	45.3842	35.202	24.2113	39.675	12.9901	15.9585	23.1508	8.85179	15.7724	2.36209	0.498807	0.211171	36.2592	15.3447	72.702	1.39267e-36	6.76753e-39	3.54075e-10	8.09165e-08	1
Col4a6	9.59584	8.06266	6.7068	7.76989	4.60552	34.3687	17.7109	30.9351	16.1408	32.6736	74.4767	74.8822	68.4	75.2402	63.0894	0.370303	3.58458	9.68012	26.3658	71.2177	7.34814	1.53204e-36	2.20998e-51	0.999999	1.36041e-11	1.14556e-06
Prkacb	15036.9	12765.8	12029.1	11090.4	11356.6	7489.88	7414.67	6704.81	6471.57	6661.92	5407.01	4702.96	5060.75	4036.03	4852.03	1.44408	0.55786	0.386308	6948.57	4811.76	12455.8	1.64336e-36	6.7498e-37	2.31345e-13	0.000106044	0.999894
Slc29a1	1855.38	1384.04	1558.21	1461.85	1510.62	5105.29	3592.47	4212.37	4071.1	4603.6	2351.23	1961.63	2055.42	2296.29	1910.19	2.04116	2.77792	1.36095	4316.97	2114.95	1554.02	1.65261e-36	0.0144528	2.00762e-32	5.39975e-17	0.985547
Wdhd1	319.541	257.965	279.405	285.688	326.08	301.135	274.519	228.28	277.421	262.944	696.27	583.308	573.507	754.607	584.988	0.421066	0.915315	2.1738	268.86	638.536	293.736	1.65563e-36	1.98377e-22	0.866094	1.78076e-29	0.133906
Nup93	1597.75	1453.97	1381.61	1468.51	1493.11	1086.65	961.925	966.456	953.369	991.923	1273.9	1134.26	1160.69	1196.06	1187.63	0.833312	0.670774	0.804949	992.064	1190.51	1478.99	1.66527e-36	2.72895e-11	5.30822e-38	3.23165e-07	1
2410002F23Rik	839.022	744.452	780.168	740.46	802.281	1273.01	1129.79	1107.85	1136.15	1117.72	1524.33	1447.31	1366.01	1294.71	1270.37	0.83511	1.47566	1.76703	1152.91	1380.55	781.277	2.06699e-36	7.10451e-38	1.66502e-17	0.00252911	0.997471
Kcnj15	9.58624	6.81295	5.589	4.43994	6.44773	42.7481	46.4912	36.9301	46.5058	34.9996	125.571	102.932	192.036	198.776	161.623	0.265977	6.30887	23.7196	41.535	156.188	6.57517	2.32015e-36	6.89369e-34	7.44404e-11	7.52482e-10	1
Rnmt	1240.74	1128.79	992.192	1022.3	1096.11	1275.73	1225.37	1021.5	1123.82	1048.1	1789.88	1729.67	1669.47	1714.17	1845.43	0.650907	1.03912	1.59642	1138.9	1749.72	1096.03	2.32662e-36	1.4959e-28	0.946885	6.10905e-26	0.0531152
Gnb2l1	10223.4	10651.4	9124.47	9917.48	9516.02	8944.05	8655.4	7196.47	9236.57	7845.1	15260.2	13251.8	13386.3	15150.2	14081.3	0.588749	0.847162	1.43892	8375.52	14226	9886.56	2.34966e-36	8.9878e-16	0.0540115	1.87409e-35	0.945988
Abhd15	746.556	923.295	915.478	954.587	684.712	304.408	358.657	434.233	292.553	384.296	250.077	292.176	298.855	222.18	255.863	1.3449	0.41996	0.312261	354.829	263.83	844.926	2.36894e-36	1.64984e-32	3.60656e-18	0.0789243	0.921076
Atr	1163.13	1146.67	878.59	1092.21	1076.63	993.737	1029.43	1037.93	1112.71	1005.09	1608.25	1767.71	1546.88	1683.53	1837.45	0.613337	0.96671	1.57615	1035.78	1688.76	1071.45	2.37196e-36	2.98124e-24	0.945099	7.80721e-30	0.0549008
Slfn9	292.606	247.241	223.783	224.905	295.794	290.833	262.753	433.54	251.071	302.176	773.726	703.156	630.048	737.558	618.872	0.44477	1.19935	2.69656	308.074	692.672	256.866	2.39348e-36	4.67538e-29	0.668919	5.65216e-22	0.331081
Fmo1	208.489	146.472	168.788	135.418	180.536	47.4942	35.4219	29.8684	22.1937	49.0103	49.3624	13.5034	41.04	9.73697	14.8961	1.43122	0.219158	0.153127	36.7977	25.7078	167.941	2.55617e-36	1.11485e-28	6.2766e-20	0.42876	0.57124
Atp8a1	1148.09	1058.9	982.378	1012.31	1020.57	1703.57	1836.56	1833.62	1711.98	1791.27	2121.02	2486.8	2023.59	1812.84	2024.96	0.847916	1.69984	2.00472	1775.4	2093.84	1044.45	2.77608e-36	6.60599e-37	1.01053e-21	0.231238	0.768762
Rfc5	308.429	288.442	323.826	306.189	318.941	205.41	223.512	224.717	196.585	194.182	355.626	332.158	386.428	312.548	355.246	0.599554	0.67564	1.1269	208.881	348.401	309.166	2.82901e-36	0.626991	3.66921e-19	1.34645e-36	0.373009
Alg11	934.423	849.603	816.161	812.342	877.84	1343.83	1356.55	1192.36	1234.51	1281.35	957.501	895.751	783.643	816.286	878.003	1.47963	1.49371	1.00951	1281.72	866.237	858.074	2.88797e-36	0.913292	1.06213e-26	3.04455e-27	0.0867079
Ezh2	184.24	197.522	179.966	185.367	189.047	146.476	180.43	131.218	143.25	131.426	286.623	233.264	295.698	297.65	289.186	0.522542	0.782798	1.49806	146.56	280.484	187.228	2.91244e-36	3.22291e-14	0.00272609	3.054e-36	0.997274
Shc2	696.092	864.572	976.275	981.859	864.751	380.175	425.97	420.046	444.357	452.288	319.003	292.593	400.887	352.726	353.993	1.23477	0.484279	0.392201	424.567	343.84	876.71	3.078e-36	3.46529e-32	8.75244e-20	0.316481	0.683519
Cd24a	1551.47	1604.46	1846.83	1857.55	2115.08	866.082	827.122	775.501	1006.78	955.927	480.808	383.004	648.232	538.357	770.549	1.57089	0.493733	0.314302	886.284	564.19	1795.08	3.07927e-36	1.33596e-35	1.66514e-13	5.7679e-05	0.999942
Nat10	1021.06	937.539	936.716	942.377	979.189	740.514	716.175	709.865	729.364	753.048	933.097	951.422	901.554	1016.49	919.887	0.772688	0.757539	0.980395	729.793	944.489	963.377	4.02981e-36	0.988621	5.6289e-31	3.13314e-27	0.0113789
Sox9	4.79792	18.8129	26.8272	22.1997	32.2386	72.8289	67.5229	72.5376	61.5369	98.7986	142.926	180.491	186.258	122.093	141.092	0.482947	3.5575	7.36622	74.645	154.572	20.9753	4.15217e-36	4.64268e-37	1.22767e-14	2.43584e-06	0.999998
Rnf141	3598.42	3278.84	3006.74	2969.21	3065.42	2156.17	2091.87	1849.46	1993.64	1993.06	1913.69	1562.58	1713.98	1382.66	1690.27	1.22038	0.633485	0.51909	2016.84	1652.64	3183.73	4.20039e-36	4.03516e-35	7.88079e-17	0.0157038	0.984296
Msi2	3230.33	3855.97	3814.66	3590.01	3441.79	6247.91	7130.73	6947.11	6892.45	6501.7	5934.37	7240.81	6783.59	5406.72	6192.82	1.06849	1.88035	1.75981	6743.98	6311.66	3586.55	4.22093e-36	2.32127e-27	2.14917e-34	0.974805	0.0251954
Fam3c	939.644	911.08	879.663	953.51	865.147	1373.3	1317.38	1145.75	1413.33	1337.28	1452.23	1347.21	1460.53	1383.95	1542.26	0.916628	1.448	1.5797	1317.41	1437.24	909.809	4.38164e-36	2.36727e-35	4.56848e-23	0.615873	0.384127
Acsl5	2821.77	2604.33	2344.11	2569.65	2779.65	1670.32	1588.46	1539.29	1602.99	1651.57	2195.28	1930.67	2113.06	2060.79	2291.88	0.760279	0.613791	0.807323	1610.52	2118.34	2623.9	4.45145e-36	6.43872e-07	1.06642e-37	8.62183e-12	0.999999
Trpc5	9.59584	6.74576	13.3801	4.43994	9.45974	50.7347	45.3842	59.7368	42.3697	45.1206	12.1241	22.0964	17.8892	11.6755	6.13369	3.47863	5.57336	1.60217	48.6692	13.9838	8.72427	4.47242e-36	0.979837	4.87945e-30	1.7873e-22	0.0201632
Rbbp7	5418.92	5102.7	4806.75	4882.21	5059.53	3199.43	3394.5	2924.79	3261.8	3005.92	4633.79	4088.37	4679.67	5203.01	4958.6	0.669955	0.624709	0.932463	3157.29	4712.69	5054.02	4.55065e-36	0.860203	1.20341e-32	1.67317e-25	0.139797
Gem	134.342	122.284	93.8952	98.7887	116.059	419.216	347.588	361.621	413.377	413.865	579.428	437.018	496.868	724.962	501.21	0.713886	3.45889	4.84515	391.133	547.897	113.074	4.58081e-36	2.17003e-37	3.25449e-23	0.129566	0.870434
Ythdf1	1282	1228.21	1390.51	1237.79	1324.76	1573.37	1816.48	1664.17	1692.77	1646.54	1851.52	1897.84	2065.7	1856.06	1868.45	0.879844	1.29862	1.47596	1678.67	1907.92	1292.65	5.18636e-36	1.08839e-37	8.93035e-16	0.000588068	0.999412
Dnajc3	7726.95	6838.34	6401.11	6411.81	6554.62	13148.1	12067.3	10921.1	11916.2	12420.8	8863.14	7828.02	8198.96	9226.18	9485.87	1.38694	1.78215	1.28495	12094.7	8720.43	6786.57	5.2365e-36	1.33977e-06	9.34004e-37	2.24858e-11	0.999999
Fxyd3	167.303	201.486	219.513	215.093	213.07	300.071	301.329	299.377	291.342	304.992	134.569	131.621	140.799	157.234	151.353	2.0921	1.47284	0.703999	299.422	143.115	203.293	5.61472e-36	1	3.91337e-10	2.26698e-53	1.86885e-08
Ilf3	1901.02	1922.16	1937.79	1829.33	1807.09	1748.55	1606.62	1975.28	1592.38	1620.2	2546.9	2363.33	2563.42	2616.26	2444.64	0.68156	0.909086	1.33383	1708.61	2506.91	1879.48	5.83768e-36	3.34091e-18	0.272076	7.40226e-34	0.727924
Mars2	137.384	130.346	120.722	159.838	158.43	108.834	122.87	126.941	108.951	127.582	221.698	238.138	216.775	208.017	244.463	0.527151	0.84218	1.59761	119.036	225.818	141.344	6.07574e-36	9.69636e-19	0.972368	5.73077e-36	0.0276322
Ppp1r10	1115.02	1247.25	1427.46	1305.58	1169.8	2174.47	2425.09	2816.12	2526.01	2552.96	2200.53	2862.8	2828.88	2748.71	2609.65	0.942952	1.99431	2.11497	2498.93	2650.11	1253.02	6.16163e-36	1.79236e-33	8.76053e-29	0.975417	0.0245834
Tppp3	304.188	348.038	311.877	417.354	405.286	99.8328	85.2338	79.962	134.171	142.363	94.3948	85.9304	145.218	123.04	102.52	0.982689	0.30312	0.30846	108.313	110.221	357.349	6.16463e-36	1.37081e-25	1.33195e-25	0.924487	0.0755127
Pir	133.382	162.597	130.783	137.638	137.926	52.3713	63.1837	52.2057	75.6602	58.3456	56.2905	50.3307	50.5107	60.1922	48.1933	1.1365	0.429708	0.378099	60.3533	53.1035	140.465	6.28236e-36	7.26283e-44	2.95458e-36	1	3.4941e-19
Rpl15	7256.41	7414.26	6437.79	7068.59	6553.31	6689.87	6230.43	5074.08	6871.16	5647.82	10581.2	9531.91	9836.63	10738.6	10369.3	0.597627	0.878579	1.47011	6102.67	10211.5	6946.07	6.325e-36	4.41392e-18	0.48246	1.21446e-33	0.51754
Comt	2458.17	2175.36	2049	1992.67	1972.93	1258.49	1163.76	1046.71	1109.31	1061.68	1293.88	1162.16	1149.61	1012.67	985.842	1.00639	0.529668	0.526307	1127.99	1120.83	2129.63	6.38689e-36	1.23341e-27	8.87679e-27	0.972673	0.0273273
Tox4	2446.67	2054.18	2183.54	2195.26	2414.67	5564.43	4738.49	4957.12	4944.05	5132.88	5219.31	4977.58	4804.82	6762.57	5244.18	0.938112	2.24333	2.39132	5067.39	5401.69	2258.87	6.68899e-36	4.85244e-34	2.82479e-29	0.986478	0.0135215
Kif16b	1164.69	1069.65	1023.9	1058.93	1027.04	735.653	780.388	747.777	773.751	819.943	742.169	720.539	828.303	730.273	761.454	1.01977	0.721814	0.707822	771.502	756.547	1068.84	6.82595e-36	4.59547e-30	1.07003e-26	0.978719	0.0212805
Impdh2	974.937	1132.71	1105.91	1209.89	1208.57	462.422	506.975	508.819	568.662	532.89	976.458	1110.34	1184.45	1393.42	1289.82	0.433252	0.458059	1.05726	515.954	1190.9	1126.4	6.88884e-36	0.88199	4.65387e-27	1.50321e-32	0.11801
Becn1	3523.55	3260.15	2957.97	3016.76	3128.08	6994.3	6601.26	5526.92	6078.54	6038.31	6505.17	6279.59	5806.79	5138.33	5698.27	1.06155	1.9664	1.8524	6247.87	5885.63	3177.3	7.09175e-36	5.99033e-28	6.2361e-34	0.980915	0.0190845
[truncated: 18,551 more rows]

## Sheet: DE genes (PP1<0.01)
Genes	GFP120613	GFP121113	GFP121213	GFP-121813	GFP121913	C1-120613	C1-121113	C1-121213	C1-121813	C1-121913	C2-120613	C2-121113	C2-121213	C2-121813	C2-121913	FC_C1OverC2	FC_C1OverGFP	FC_C2OverGFP	Mean_C1	Mean_C2	Mean_GFP	PP1	PP2	PP3	PP4	PP5
[truncated: 8,862 more rows]
